# Supplementary material for: A novel phosphoinositide kinase Fab1 regulates biosynthesis of pathogenic aflatoxin in Aspergillus flavus
Source: Virulence. 2020 Dec 29;12(1):96–113. doi: 10.1080/21505594.2020.1859820 (PMC7781676; doi:10.1080/21505594.2020.1859820)
Supplement: Supplemental Material [file KVIR_A_1859820_SM9268.xlsx]

## Sheet: Table S9
Table S9. List of primers used for generation of mutants, northern blot and RT-PCR.
	Gene ID	Sense	Antisense
Primers for generation of mutants	AP	5'-CCCGCCGAAAGAATCAAA-3'	5'-GGGTGAAGAGCATTGTTTGAGGCCAGCGAGAAACCCTCCAAA-3'
	BP	5'-GCATCAGTGCCTCCTCTCAGACGCGACACTGCCGAAGGAAA-3'	5'-TAGCAAGGCGATTGAGGGA-3'
	fab1-ORF	5'-CCTTACGCATCCACTACGAC-3'	5'-TCTGATTCAGGTTTACCCACC-3'
	Δfab1::fab1	5'-CTATGACCATGATTACGCCAAGCTTTAGTCAGGATGGGCGTAG-3'	5'-CCAGTGAATTCGAGCTCGGTACCATGGGATTGGTATGAAGACAC-3'
	pyrG	5'-GCCTCAAACAATGCTCTTCACCC-3'	5'-GTCTGAGAGGAGGCACTGATGC-3'
	β-actin	ACGGTGTCGTCACAAACTGG	5'-CGGTTGGACTTAGGGTTGATAG-3'
	P1020	5'-ATCGGCAATACCGTCCAGAAGC-3'
	P801		5'-CAGGAGTTCTCGGGTTGTCG-3'
Primers for probe of northern blot	fab1-NB	5'-TGAACCTTCCTCGTCCTC-3'	5'-CCACATTCGCTAGTCACAG-3'
	β-actin-NB	5'-TGATGAGGCACAGTCCAAGCG-3'	5'-CACCGATCCAGACGGAGTATTT-3'
Primers for qRT-PCR	gi|238485558	5'-CTTCCATCCCGGTTGGTGTTTG-3’	5'-GTCTGGATCTCTTGACCTTGT-3'
	gi|238495582	5'-TCTCTTAAGTTATGTTTGAAC-3’	5'-GGCCGGATAGGGGTGTAATTC-3'
	gi|238496391	5'-AGCTTTCCGCTCAAGTCTTAACATT-3’	5'-TCTGATGATTAGTGATATTGAGCAT-3'
	gi|238492062	5'-CCTGCCAGCAAAGATTAT-3’	5'-TCACCGTTCTCAACTACTC-3'
	gi|238487156	5'-CGGCAATAACCTAAACATCA-3’	5'-GACTGGGAAGGAGGGAGA-3'
	gi|238493053	5'-TCAAGCTAAAGTAACATAG-3’	5'-ATAACATCTGAAGCAAGT-3'
	gi|238487770	5'-ACCCGTCATCTACTCTACC-3’	5'-GCTTGCGTGAGGAAATAC-3'
	gi|238499761	5'-GGCGAAGGTGGGTGGATTG-3’	5'-TGCCGGGACTACAGCCATG-3'
	gi|238486926	5'-GCACTGGCTGAGATTTGATG-3’	5'-TTGCGGACGAAGAGGACTA-3'
	gi|238495162	5'-CATAGTTACATAGTGACCCAA-3’	5'-CTGAGCCTTTACTTCATACA-3'
	gi|238495230	5'-TGACCCAACTATTGTTTCTT-3’	5'-CTCCCTTTAATGTCTTCCA-3'
	gi|238495238	5'-ACACCCGCTGAGAACAAAG-3’	5'-ATGTCTGCCGCCACATTAG-3'
	gi|238497508	5'-CTAGCTGGGCTGCTCTCCTGC-3’	5'-TGATCGGACACAGCAACCCAT-3'
	gi|238493669	5'-GCTCTTACCCCTAATTGCT-3’	5'-ACATGACGAAACCCTGTCT-3'
	gi|238491366	5'-CCAGGCTCGGTAGGTTTGT-3’	5'-CCGCAAGGGAAAGATGAAA-3'
	gi|238489615	5'-TCTACAGGAATCTGGGCAAGTC-3’	5'-CTTCTGCGGTATCGAAGAGGT-3'
	gi|238488417	5'-AGGAAGCTCCTGGCTGCTC-3’	5'-GTAGCCTGGCATGGTGGGT-3'
	gi|238489637	5'-ATAAATCAGGGAGGGAAGAA-3’	5'-CGACGCAGAGTGAGAAGAG-3'
	gi|238488785	5'-GACTGGGCCTCTTCATTCTG-3’	5'-CTCCTCACTTCGGTGTTGG-3'
	gi|238494538	5'-AAAGAACGACGCCAAAGCT-3’	5'-TGAGTGGGTCTGACACGAAG-3'
	gi|238485360	5'-ACTTACCTGACGGAACTATGA-3’	5'-ACCTGCCAATGATGCTTAC-3'
	gi|238493243	5'-AGGGAGGAAGGCTATTCTG-3’	5'-AGGACTGTCAAAGGCATCA-3'
	gi|238499309	5'-TAATGTAAATGTGGAGGAG-3’	5'-AACTAGGCTGTATAAAGAAC-3'
	gi|238487472	5'-CAACAGTTTAGAGGAAGCCAAGA-3’	5'-GTCGCCGTTCATCCAGAAG-3'
	gi|238483855	5'-ATGGCTGGGAGTTGATTGA-3’	5'-GCGTAGGCAGCATAGGTTC-3'
	gi|238484873	5'-CTTAGGACTGCGTAGGCTTCT-3’	5'-GGAGGGTTTGGAGGGAGGA-3'
	gi|238486016	5'-TTTTAATAACTTCCCAAAACCTC-3’	5'-GCACTGTGGACTGGACCCT-3'
	gi|238486018	5'-GGAAATAGGCAGATAGGTGA-3’	5'-AGTGGAACAGGACCGAGTG-3'
	gi|238507389	5'-GGAGTTCCCTGCCCTTTGG-3’	5'-CCTCTATCTGCCTCTGCTTCT-3'
	gi|238489093	5'-TGAGGTTGAAATCCCTGGTT-3’	5'-TTGGTGTCCCTGCTACTGG-3'
	gi|238486514	5'-AGTTTGTGCCAGTTTGCTG-3’	5'-GAAGCTCGAAAGTTCTTCA-3'
	gi|238506925	5'-AAGGCTTATTCACCCTCAT-3’	5'-ATCGCAGATTGTCATTGTT-3'
	gi|238488054	5'-GAGCACAATCCCACTCAAA-3’	5'-TCAATGCCATAGGTCACTTTA-3'
	gi|238489797	5'-ACAAAGTGCTGCATGAGTT-3’	5'-TATACGGCTGCTTGTAAAT-3'
	gi|238503275	5'-CAGCCTGTGAACGGACGAA-3’	5'-TCCAGTGAGACACGGTGGG-3'
	gi|238494250	5'-CGGTTGAGTGGTATGGTGTT-3’	5'-GCTTGTAGTTCCGATGCTGAC-3'
	gi|238505852	5'-GTAGCCAGCACATTCATTT-3’	5'-TCTTCAGTAGTGTAGAACCTCC-3'
	gi|238498044	5'-CCGCCTACTACTACTAAAT-3’	5'-ATCAGGTATTGCTGTTAGA-3'
	gi|238508414	5'-TGTCCTACAAATGCTCCAA-3’	5'-TACCACAATCTGTCATCCC-3'
	gi|238496213	5'-CTGTGCCGATTATGAAGGG-3’	5'-TTCAACCACCAAATCAGTC-3'
	gi|238490396	5'-AACCACCAACATAAACAAATCC-3’	5'-TTCCGTGTCTATAACAGCAAT-3'
	gi|238483923	5'-GCCTCCAGCGTCAACCTTC-3'	5'-TCTCTTCAAATGCTCTTGCCTC-3'
	gi|238486468	5'-CACGGAAATCGCCAAAGAC-3'	5'-TGCCGGAATTGCCAAAG-3'
	gi|238495823	5'-GCCAGACTTGCCAATCAC-3'	5'-CATCCACCTTGCCCTTTA-3'
	gi|238489607	5'-GGACTTGCGGGTCGTGCTA-3'	5'-AGAACGCTGGGTCTGGTGC-3'
	gi|238492503	5'-CAATGAGCCTATGGGAGTGG-3'	5'-ATCTTCGCCCGAGTGGTT-3'
