# Supplementary material for: A novel phosphoinositide kinase Fab1 regulates biosynthesis of pathogenic aflatoxin in Aspergillus flavus
Source: Virulence. 2020 Dec 29;12(1):96–113. doi: 10.1080/21505594.2020.1859820 (PMC7781676; doi:10.1080/21505594.2020.1859820)
Supplement: Supplemental Material [file KVIR_A_1859820_SM9258.xlsx]

## Sheet: Table S8
Table S8. List of strains used in this study
Strain	Genotype description	References
A. flavus PTS	Δku70; ΔniaD; ΔpyrG	*Chang et al., 2010
A. flavus wild-type	Δku70; ΔniaD; ΔpyrG	Prepared in our lab
A. flavus ΔFab1	Δku70; ΔniaD; ΔFab1::pyrG	In study
A. flavus ΔFab1-COM	Δku70; ΔniaD; ΔFab1::pyrG; Fab1(p)::Fab1::ptrA	In study
A. flavus Fab1-eGFP	Δku70; ΔniaD; ΔpyrG; Fab1(p)::eGFP-Fab1::pyrG	In study
*CHANG PK, SCHARFENSTEIN LL, WEI Q AND BHATNAGAR D. 2010. Development and refinement of a high-efficiency gene-targeting system for Aspergillus flavus. Journal of microbiological methods 81: 240-246.
