# Supplementary material for: A novel phosphoinositide kinase Fab1 regulates biosynthesis of pathogenic aflatoxin in Aspergillus flavus
Source: Virulence. 2020 Dec 29;12(1):96–113. doi: 10.1080/21505594.2020.1859820 (PMC7781676; doi:10.1080/21505594.2020.1859820)
Supplement: Supplemental Material [file KVIR_A_1859820_SM9228.xlsx]

## Sheet: Peptide_Result
Protein Accession	Description	Peptide	Protein Gene	Retention Time	KO_1 Area	KO_2 Area	KO_3 Area	WT_1 Area	WT_2 Area	WT_3 Area	KO_1 Normalized Area	KO_2 Normalized Area	KO_3 Normalized Area	WT_1 Normalized Area	WT_2 Normalized Area	WT_3 Normalized Area
gi|238508414	Phosphatidylglycerol specific phospholipase, putative	SIYEALR	AFLA_011560	22.87	53571000	50811000	50394000	22400000	24391000	21351000	1.4419	1.36761	1.35639	0.602912	0.656501	0.574678
gi|238508414	Phosphatidylglycerol specific phospholipase, putative	GLITNTFR	AFLA_011560	26.68	50790000	49416000	51933000	31933000	31799000	24979000	1.26527	1.23104	1.29374	0.795508	0.792169	0.622271
gi|238491366	GPI anchored cell wall protein, putative	IHGGLQEAEFCIDSK	AFLA_110510	27.06	28356000	25863000	30393000	46415000	42613000	43602000	0.783163	0.714309	0.839423	1.28193	1.17693	1.20424
gi|238491366	GPI anchored cell wall protein, putative	VDFASLQSAATQSTTYSNAPAVK	AFLA_110510	37.57	14786000	9654900	16295000	25032000	24688000	24875000	0.76923	0.502289	0.847735	1.30227	1.28437	1.2941
gi|238488054	CFEM domain protein, putative	SFINSISCCVANK	AFLA_037570	32.02	199040000	201340000	207170000	109930000	118230000	109220000	1.26384	1.27844	1.31546	0.69802	0.750722	0.693512
gi|238488054	CFEM domain protein, putative	FASQLCSGAGVNDLPK	AFLA_037570	29.49	231730000	267120000	163370000	153230000	162840000	159450000	1.22205	1.40869	0.86155	0.808076	0.858755	0.840878
gi|238484873	NmrA family transcriptional regulator, putative	GVEVVTADLNSVESLR	AFLA_087620	41.59	24510000	23998000	24540000	18105000	18261000	19403000	1.14162	1.11777	1.14302	0.843289	0.850555	0.903747
gi|238484873	NmrA family transcriptional regulator, putative	FPLFDAANDTGLFVK	AFLA_087620	52.07	19587000	16829000	21742000	13274000	13788000	11854000	1.21064	1.04018	1.34384	0.820446	0.852216	0.732678
gi|238486018	Glycerol-3-phosphate acyltransferase Sct1, putative	AVIEFGNPIEIPR	AFLA_027370	45.13	28663000	27024000	28479000	33633000	42819000	30638000	0.899203	0.847785	0.893431	1.05512	1.3433	0.961162
gi|238486018	Glycerol-3-phosphate acyltransferase Sct1, putative	SQEALAASTVK	AFLA_027370	13.48	17737000	16568000	20187000	22304000	24519000	24387000	0.846621	0.790823	0.963565	1.06461	1.17034	1.16404
gi|238495582	Monoxygenase, putative	ELESYVDDPSR	AFLA_062830	20.53	46223000	50898000	44858000	85268000	62841000	64737000	0.781619	0.860672	0.758537	1.44186	1.06263	1.09469
gi|238495582	Monoxygenase, putative	FTDGTTAEADTLLGADGIHSR	AFLA_062830	33.11	57075000	52214000	47963000	88492000	73175000	73418000	0.872847	0.798507	0.733497	1.35331	1.11906	1.12278
gi|238485360	Cytochrome P450, putative	IVAAPFNESLNSFVWR	AFLA_024070	51.26	53021000	39826000	53019000	34779000	46379000	43071000	1.17783	0.884711	1.17779	0.772595	1.03028	0.956797
gi|238485360	Cytochrome P450, putative	FQSAQEAQSEDPR	AFLA_024070	10.41	58635000	62711000	53058000	35119000	31165000	42916000	1.2405	1.32673	1.12251	0.742987	0.659335	0.907942
gi|238496391	ML domain protein, putative	YGLITLVR	AFLA_134170	38.8	322050000	325890000	336380000	221880000	159950000	210950000	1.22522	1.23983	1.27974	0.844132	0.608522	0.802549
gi|238496391	ML domain protein, putative	QTADLCEQLVNVELK	AFLA_134170	40.26	36361000	28319000	35306000	22396000	22241000	25694000	1.28094	0.997634	1.24377	0.788976	0.783515	0.905159
gi|238487770	14-alpha sterol demethylase Cyp51A	EVLDYLK	AFLA_036130	30.54	36308000	37888000	43523000	26370000	29001000	22094000	1.11612	1.16469	1.33791	0.81062	0.891497	0.679175
gi|238487770	14-alpha sterol demethylase Cyp51A	DLDLLPLHQNLIK	AFLA_036130	46.45	30986000	24283000	41794000	21495000	29091000	24142000	1.08222	0.848112	1.4597	0.750738	1.01604	0.843187
gi|238489637	Potassium ion channel Yvc1, putative	LLPAYDSDPFSTTGPAK	AFLA_020360	37.57	20371000	23278000	23561000	17486000	17062000	17014000	1.02908	1.17593	1.19023	0.88334	0.86192	0.859496
gi|238489637	Potassium ion channel Yvc1, putative	VITGNVVQTAK	AFLA_020360	16.38	25542000	25976000	26292000	14632000	17226000	12420000	1.25526	1.27659	1.29212	0.719088	0.84657	0.610379
gi|238489797	Aldehyde reductase	GIHVTHYSPFGNQNELYSR	AFLA_021160	26.09	94684000	89495000	100660000	122050000	120480000	129640000	0.864682	0.817295	0.919257	1.1146	1.10026	1.18391
gi|238489797	Aldehyde reductase	FNDSSSDFGR	AFLA_021160	15.4	264790000	212870000	207510000	279150000	252130000	335780000	1.02352	0.822829	0.802111	1.07903	0.974585	1.29793
gi|238499309	Catalase	HVDGFGIHTFR	AFLA_090690	21.73	575050000	427930000	554690000	259390000	236790000	190780000	1.53714	1.14388	1.48271	0.693361	0.632951	0.509964
gi|238499309	Catalase	GVDFTEDPLLQGR	AFLA_090690	39.21	687000000	731770000	786060000	507430000	441770000	540220000	1.11579	1.1885	1.27668	0.82414	0.717499	0.877396
gi|238487156	Phospholipid:diacylglycerol acyltransferase, putative	GGPNTGDHVDILGR	AFLA_033060	20.23	4391200	4092500	5061500	4006200	3895500	2951100	1.07989	1.00643	1.24473	0.985212	0.957988	0.72574
gi|238498044	Polyketide synthase, putative	LIPISPAASEDDR	AFLA_066980	27.88	15014000	15258000	16482000	7805900	8286800	7661900	1.27763	1.29839	1.40255	0.664251	0.705174	0.651997
gi|238483855	TCTP family protein	DILTGDEIISDAFNLK	AFLA_082510	54.65	964610000	580520000	553390000	856210000	726630000	971060000	1.24401	0.748668	0.71368	1.10421	0.937099	1.25233
gi|238483855	TCTP family protein	EDGVTPYATFWK	AFLA_082510	40.47	368450000	384860000	318190000	438210000	437140000	529130000	0.892859	0.932625	0.771064	1.06191	1.05931	1.28223

## Sheet: Protein_Result
Protein Accession	Description	KO_1 Relative Abundance	KO_2 Relative Abundance	KO_3 Relative Abundance	WT_1 Relative Abundance	WT_2 Relative Abundance	WT_3 Relative Abundance	KO Relative Abundance	WT Relative Abundance	WT/KO Ratio	WT/KO P value	WT/KO Ratio(TMT)
gi|238508414	Phosphatidylglycerol specific phospholipase, putative	1.35359	1.29933	1.32507	0.69921	0.724335	0.598474	1.32599	0.674007	0.508303	9.61239e-05	0.820845
gi|238491366	GPI anchored cell wall protein, putative	0.776197	0.608299	0.843579	1.2921	1.23065	1.24917	0.742692	1.25731	1.69291	0.00205737	1.48816
gi|238488054	CFEM domain protein, putative	1.24295	1.34357	1.08851	0.753048	0.804739	0.767195	1.22501	0.774994	0.632645	0.0040282	0.738743
gi|238484873	NmrA family transcriptional regulator, putative	1.17613	1.07897	1.24343	0.831868	0.851386	0.818213	1.16618	0.833822	0.715004	0.00240963	0.752758
gi|238486018	Glycerol-3-phosphate acyltransferase Sct1, putative	0.872912	0.819304	0.928498	1.05987	1.25682	1.0626	0.873571	1.12643	1.28945	0.0250885	1.25551
gi|238495582	Monoxygenase, putative	0.827233	0.82959	0.746017	1.39758	1.09084	1.10873	0.800947	1.19905	1.49705	0.0181411	1.28049
gi|238485360	Cytochrome P450, putative	1.20916	1.10572	1.15015	0.757791	0.844808	0.932369	1.15501	0.84499	0.731586	0.00613768	0.76461
gi|238496391	ML domain protein, putative	1.25308	1.11873	1.26176	0.816554	0.696019	0.853854	1.21119	0.788809	0.651267	0.00313443	0.767633
gi|238487770	14-alpha sterol demethylase Cyp51A	1.09917	1.0064	1.39881	0.780679	0.953767	0.761181	1.16812	0.831876	0.712146	0.0651723	0.829561
gi|238489637	Potassium ion channel Yvc1, putative	1.14217	1.22626	1.24117	0.801214	0.854245	0.734937	1.2032	0.796799	0.662232	0.000926521	0.810121
gi|238489797	Aldehyde reductase	0.944102	0.820062	0.860684	1.09681	1.03742	1.24092	0.874949	1.12505	1.28585	0.0239509	1.28549
gi|238499309	Catalase	1.32646	1.16619	1.37969	0.758751	0.675225	0.69368	1.29078	0.709218	0.549449	0.00108409	0.757641
gi|238487156	Phospholipid:diacylglycerol acyltransferase, putative	1.07989	1.00643	1.24473	0.985212	0.957988	0.72574	1.11035	0.889647	0.801228	0.111353	0.808522
gi|238498044	Polyketide synthase, putative	1.27763	1.29839	1.40255	0.664251	0.705174	0.651997	1.32619	0.673807	0.508076	9.89516e-05	0.758557
gi|238483855	TCTP family protein	1.06843	0.840647	0.742372	1.08306	0.998207	1.26728	0.883818	1.11618	1.26291	0.13665	1.29887
