# Supplementary material for: A novel phosphoinositide kinase Fab1 regulates biosynthesis of pathogenic aflatoxin in Aspergillus flavus
Source: Virulence. 2020 Dec 29;12(1):96–113. doi: 10.1080/21505594.2020.1859820 (PMC7781676; doi:10.1080/21505594.2020.1859820)
Supplement: Supplemental Material [file KVIR_A_1859820_SM9223.xlsx]

## Sheet: Transition Results
Protein ID	Peptide Sequence	Replicate Name	Precursor Mz	Precursor Charge	Fragment Ion	Product Mz	Retention Time	Area	Peak Rank
gi|238483855	DILTGDEIISDAFNLK	KO_1	882.457	2	b2	229.118	54.63	204665264	1
gi|238483855	DILTGDEIISDAFNLK	KO_2	882.457	2	b2	229.118	54.65	112677280	1
gi|238483855	DILTGDEIISDAFNLK	KO_3	882.457	2	b2	229.118	54.64	115368968	1
gi|238483855	DILTGDEIISDAFNLK	WT_1	882.457	2	b2	229.118	54.62	169192544	1
gi|238483855	DILTGDEIISDAFNLK	WT_2	882.457	2	b2	229.118	54.63	149048880	1
gi|238483855	DILTGDEIISDAFNLK	WT_3	882.457	2	b2	229.118	54.75	200149808	1
gi|238483855	EDGVTPYATFWK	KO_1	707.338	2	b2	245.077	40.35	22494314	8
gi|238483855	EDGVTPYATFWK	KO_2	707.338	2	b2	245.077	40.5	23973020	8
gi|238483855	EDGVTPYATFWK	KO_3	707.338	2	b2	245.077	40.5	19785406	8
gi|238483855	EDGVTPYATFWK	WT_1	707.338	2	b2	245.077	40.47	30305428	6
gi|238483855	EDGVTPYATFWK	WT_2	707.338	2	b2	245.077	40.48	24934298	8
gi|238483855	EDGVTPYATFWK	WT_3	707.338	2	b2	245.077	40.52	32897942	8
gi|238484873	GVEVVTADLNSVESLR	KO_1	844.447	2	b2	157.097	41.38	3031251	4
gi|238484873	GVEVVTADLNSVESLR	KO_2	844.447	2	b2	157.097	41.53	3597001	3
gi|238484873	GVEVVTADLNSVESLR	KO_3	844.447	2	b2	157.097	41.67	3303398	4
gi|238484873	GVEVVTADLNSVESLR	WT_1	844.447	2	b2	157.097	41.63	3309907	3
gi|238484873	GVEVVTADLNSVESLR	WT_2	844.447	2	b2	157.097	41.65	2350680	4
gi|238484873	GVEVVTADLNSVESLR	WT_3	844.447	2	b2	157.097	41.69	3295995	2
gi|238484873	FPLFDAANDTGLFVK	KO_1	827.927	2	b2	245.128	52.09	3968816	1
gi|238484873	FPLFDAANDTGLFVK	KO_2	827.927	2	b2	245.128	52.02	3556665	1
gi|238484873	FPLFDAANDTGLFVK	KO_3	827.927	2	b2	245.128	52.01	4782491	1
gi|238484873	FPLFDAANDTGLFVK	WT_1	827.927	2	b2	245.128	52.09	2528337	1
gi|238484873	FPLFDAANDTGLFVK	WT_2	827.927	2	b2	245.128	52.09	2673554	1
gi|238484873	FPLFDAANDTGLFVK	WT_3	827.927	2	b2	245.128	52.12	2326251	1
gi|238485360	IVAAPFNESLNSFVWR	KO_1	925.483	2	b2	213.16	51.28	8915732	2
gi|238485360	IVAAPFNESLNSFVWR	KO_2	925.483	2	b2	213.16	51.2	6508377	2
gi|238485360	IVAAPFNESLNSFVWR	KO_3	925.483	2	b2	213.16	51.19	8360315	2
gi|238485360	IVAAPFNESLNSFVWR	WT_1	925.483	2	b2	213.16	51.29	5438168	2
gi|238485360	IVAAPFNESLNSFVWR	WT_2	925.483	2	b2	213.16	51.28	6567713	3
gi|238485360	IVAAPFNESLNSFVWR	WT_3	925.483	2	b2	213.16	51.32	7149850	2
gi|238485360	FQSAQEAQSEDPR	KO_1	746.837	2	b2	276.134	10.34	6984311	2
gi|238485360	FQSAQEAQSEDPR	KO_2	746.837	2	b2	276.134	10.45	5827125	2
gi|238485360	FQSAQEAQSEDPR	KO_3	746.837	2	b2	276.134	10.56	5124449	2
gi|238485360	FQSAQEAQSEDPR	WT_1	746.837	2	b2	276.134	10.43	4057417	2
gi|238485360	FQSAQEAQSEDPR	WT_2	746.837	2	b2	276.134	10.34	3450955	2
gi|238485360	FQSAQEAQSEDPR	WT_3	746.837	2	b2	276.134	10.35	4017659	2
gi|238486018	SQEALAASTVK	KO_1	552.798	2	b2	216.098	13.44	7305280	1
gi|238486018	SQEALAASTVK	KO_2	552.798	2	b2	216.098	13.56	6890002	1
gi|238486018	SQEALAASTVK	KO_3	552.798	2	b2	216.098	13.56	8365132	1
gi|238486018	SQEALAASTVK	WT_1	552.798	2	b2	216.098	13.54	9017983	1
gi|238486018	SQEALAASTVK	WT_2	552.798	2	b2	216.098	13.44	9351460	1
gi|238486018	SQEALAASTVK	WT_3	552.798	2	b2	216.098	13.36	9459121	1
gi|238487770	DLDLLPLHQNLIK	KO_1	511.3	3	b2	229.118	46.3	14660284	1
gi|238487770	DLDLLPLHQNLIK	KO_2	511.3	3	b2	229.118	46.42	10963321	1
gi|238487770	DLDLLPLHQNLIK	KO_3	511.3	3	b2	229.118	46.53	17786774	1
gi|238487770	DLDLLPLHQNLIK	WT_1	511.3	3	b2	229.118	46.41	9385458	1
gi|238487770	DLDLLPLHQNLIK	WT_2	511.3	3	b2	229.118	46.51	12940457	1
gi|238487770	DLDLLPLHQNLIK	WT_3	511.3	3	b2	229.118	46.55	10803461	1
gi|238488054	SFINSISCCVANK	KO_1	750.353	2	b2	235.108	31.92	57986796	1
gi|238488054	SFINSISCCVANK	KO_2	750.353	2	b2	235.108	32.07	60118248	1
gi|238488054	SFINSISCCVANK	KO_3	750.353	2	b2	235.108	32.07	60851864	1
gi|238488054	SFINSISCCVANK	WT_1	750.353	2	b2	235.108	32.05	33573064	1
gi|238488054	SFINSISCCVANK	WT_2	750.353	2	b2	235.108	32.06	37053804	1
gi|238488054	SFINSISCCVANK	WT_3	750.353	2	b2	235.108	31.97	33565484	1
gi|238488054	FASQLCSGAGVNDLPK	KO_1	832.409	2	b2	219.113	29.38	33946824	3
gi|238488054	FASQLCSGAGVNDLPK	KO_2	832.409	2	b2	219.113	29.54	39571176	3
gi|238488054	FASQLCSGAGVNDLPK	KO_3	832.409	2	b2	219.113	29.54	24735948	3
gi|238488054	FASQLCSGAGVNDLPK	WT_1	832.409	2	b2	219.113	29.52	22672238	3
gi|238488054	FASQLCSGAGVNDLPK	WT_2	832.409	2	b2	219.113	29.53	23989604	3
gi|238488054	FASQLCSGAGVNDLPK	WT_3	832.409	2	b2	219.113	29.41	22362146	4
gi|238489637	VITGNVVQTAK	KO_1	565.332	2	b2	213.16	16.35	4888427	2
gi|238489637	VITGNVVQTAK	KO_2	565.332	2	b2	213.16	16.37	4896344	2
gi|238489637	VITGNVVQTAK	KO_3	565.332	2	b2	213.16	16.37	5105843	2
gi|238489637	VITGNVVQTAK	WT_1	565.332	2	b2	213.16	16.47	2570896	2
gi|238489637	VITGNVVQTAK	WT_2	565.332	2	b2	213.16	16.36	3498928	2
gi|238489637	VITGNVVQTAK	WT_3	565.332	2	b2	213.16	16.38	2454542	2
gi|238489797	FNDSSSDFGR	KO_1	566.239	2	b2	262.119	15.39	19655354	6
gi|238489797	FNDSSSDFGR	KO_2	566.239	2	b2	262.119	15.51	16586940	6
gi|238489797	FNDSSSDFGR	KO_3	566.239	2	b2	262.119	15.51	15178351	6
gi|238489797	FNDSSSDFGR	WT_1	566.239	2	b2	262.119	15.39	21687074	6
gi|238489797	FNDSSSDFGR	WT_2	566.239	2	b2	262.119	15.5	18288788	6
gi|238489797	FNDSSSDFGR	WT_3	566.239	2	b2	262.119	15.1	27578636	6
gi|238491366	IHGGLQEAEFCIDSK	KO_1	568.607	3	b2	251.15	27	3927130	5
gi|238491366	IHGGLQEAEFCIDSK	KO_2	568.607	3	b2	251.15	27.16	3147722	6
gi|238491366	IHGGLQEAEFCIDSK	KO_3	568.607	3	b2	251.15	27.16	4464258	5
gi|238491366	IHGGLQEAEFCIDSK	WT_1	568.607	3	b2	251.15	27.14	6043211	6
gi|238491366	IHGGLQEAEFCIDSK	WT_2	568.607	3	b2	251.15	27.14	5145911	6
gi|238491366	IHGGLQEAEFCIDSK	WT_3	568.607	3	b2	251.15	26.9	5452324	6
gi|238491366	VDFASLQSAATQSTTYSNAPAVK	KO_1	786.392	3	b2	215.103	37.44	1596455	5
gi|238491366	VDFASLQSAATQSTTYSNAPAVK	KO_2	786.392	3	b2	215.103	37.6	1133011	4
gi|238491366	VDFASLQSAATQSTTYSNAPAVK	KO_3	786.392	3	b2	215.103	37.6	1927649	5
gi|238491366	VDFASLQSAATQSTTYSNAPAVK	WT_1	786.392	3	b2	215.103	37.58	2755644	5
gi|238491366	VDFASLQSAATQSTTYSNAPAVK	WT_2	786.392	3	b2	215.103	37.58	2817062	5
gi|238491366	VDFASLQSAATQSTTYSNAPAVK	WT_3	786.392	3	b2	215.103	37.62	2563808	5
gi|238495582	ELESYVDDPSR	KO_1	655.299	2	b2	243.134	20.47	4139640	5
gi|238495582	ELESYVDDPSR	KO_2	655.299	2	b2	243.134	20.59	3238514	7
gi|238495582	ELESYVDDPSR	KO_3	655.299	2	b2	243.134	20.59	3348360	5
gi|238495582	ELESYVDDPSR	WT_1	655.299	2	b2	243.134	20.58	6912592	5
gi|238495582	ELESYVDDPSR	WT_2	655.299	2	b2	243.134	20.58	4573812	6
gi|238495582	ELESYVDDPSR	WT_3	655.299	2	b2	243.134	20.26	5145779	5
gi|238496391	YGLITLVR	KO_1	467.79	2	b2	221.092	38.64	55740856	3
gi|238496391	YGLITLVR	KO_2	467.79	2	b2	221.092	38.79	56296388	2
gi|238496391	YGLITLVR	KO_3	467.79	2	b2	221.092	38.91	58930832	2
gi|238496391	YGLITLVR	WT_1	467.79	2	b2	221.092	38.77	39636148	2
gi|238496391	YGLITLVR	WT_2	467.79	2	b2	221.092	38.9	28113846	2
gi|238496391	YGLITLVR	WT_3	467.79	2	b2	221.092	38.81	34798236	4
gi|238496391	QTADLCEQLVNVELK	KO_1	880.448	2	b2	230.114	40.14	4207992	5
gi|238496391	QTADLCEQLVNVELK	KO_2	880.448	2	b2	230.114	40.29	3161780	5
gi|238496391	QTADLCEQLVNVELK	KO_3	880.448	2	b2	230.114	40.29	3994458	5
gi|238496391	QTADLCEQLVNVELK	WT_1	880.448	2	b2	230.114	40.26	2452892	4
gi|238496391	QTADLCEQLVNVELK	WT_2	880.448	2	b2	230.114	40.27	2401611	6
gi|238496391	QTADLCEQLVNVELK	WT_3	880.448	2	b2	230.114	40.31	2825402	5
gi|238499309	HVDGFGIHTFR	KO_1	429.219	3	b2	237.135	21.67	65784704	3
gi|238499309	HVDGFGIHTFR	KO_2	429.219	3	b2	237.135	21.69	45459388	5
gi|238499309	HVDGFGIHTFR	KO_3	429.219	3	b2	237.135	21.82	57734656	5
gi|238499309	HVDGFGIHTFR	WT_1	429.219	3	b2	237.135	21.8	28976376	5
gi|238499309	HVDGFGIHTFR	WT_2	429.219	3	b2	237.135	21.81	28069734	3
gi|238499309	HVDGFGIHTFR	WT_3	429.219	3	b2	237.135	21.58	23566648	3
gi|238499309	GVDFTEDPLLQGR	KO_1	723.865	2	b2	157.097	39.05	54596388	6
gi|238499309	GVDFTEDPLLQGR	KO_2	723.865	2	b2	157.097	39.2	65640932	4
gi|238499309	GVDFTEDPLLQGR	KO_3	723.865	2	b2	157.097	39.33	69802384	5
gi|238499309	GVDFTEDPLLQGR	WT_1	723.865	2	b2	157.097	39.18	46965780	4
gi|238499309	GVDFTEDPLLQGR	WT_2	723.865	2	b2	157.097	39.31	38935932	5
gi|238499309	GVDFTEDPLLQGR	WT_3	723.865	2	b2	157.097	39.22	48832604	5
gi|238508414	SIYEALR	KO_1	426.235	2	b2	201.123	22.79	10519107	2
gi|238508414	SIYEALR	KO_2	426.235	2	b2	201.123	22.94	10151509	2
gi|238508414	SIYEALR	KO_3	426.235	2	b2	201.123	22.95	7570710	4
gi|238508414	SIYEALR	WT_1	426.235	2	b2	201.123	22.93	4406562	2
gi|238508414	SIYEALR	WT_2	426.235	2	b2	201.123	22.93	4972630	2
gi|238508414	SIYEALR	WT_3	426.235	2	b2	201.123	22.69	3990518	3
gi|238483855	DILTGDEIISDAFNLK	KO_1	882.457	2	b3	342.202	54.63	53295432	8
gi|238483855	DILTGDEIISDAFNLK	KO_2	882.457	2	b3	342.202	54.65	29624582	9
gi|238483855	DILTGDEIISDAFNLK	KO_3	882.457	2	b3	342.202	54.64	29223046	8
gi|238483855	DILTGDEIISDAFNLK	WT_1	882.457	2	b3	342.202	54.62	45656344	9
gi|238483855	DILTGDEIISDAFNLK	WT_2	882.457	2	b3	342.202	54.63	39997080	8
gi|238483855	DILTGDEIISDAFNLK	WT_3	882.457	2	b3	342.202	54.75	52366516	9
gi|238483855	EDGVTPYATFWK	KO_1	707.338	2	b3	302.098	40.35	52504060	3
gi|238483855	EDGVTPYATFWK	KO_2	707.338	2	b3	302.098	40.5	51358620	3
gi|238483855	EDGVTPYATFWK	KO_3	707.338	2	b3	302.098	40.5	46694088	3
gi|238483855	EDGVTPYATFWK	WT_1	707.338	2	b3	302.098	40.47	62997776	3
gi|238483855	EDGVTPYATFWK	WT_2	707.338	2	b3	302.098	40.48	62903432	3
gi|238483855	EDGVTPYATFWK	WT_3	707.338	2	b3	302.098	40.52	75828880	3
gi|238484873	GVEVVTADLNSVESLR	KO_1	844.447	2	b3	286.14	41.38	4634962	2
gi|238484873	GVEVVTADLNSVESLR	KO_2	844.447	2	b3	286.14	41.53	4512186	2
gi|238484873	GVEVVTADLNSVESLR	KO_3	844.447	2	b3	286.14	41.67	4064624	2
gi|238484873	GVEVVTADLNSVESLR	WT_1	844.447	2	b3	286.14	41.63	3613307	2
gi|238484873	GVEVVTADLNSVESLR	WT_2	844.447	2	b3	286.14	41.65	3680473	2
gi|238484873	GVEVVTADLNSVESLR	WT_3	844.447	2	b3	286.14	41.69	3202683	3
gi|238484873	FPLFDAANDTGLFVK	KO_1	827.927	2	b3	358.213	52.09	2542541	3
gi|238484873	FPLFDAANDTGLFVK	KO_2	827.927	2	b3	358.213	52.02	1882482	4
gi|238484873	FPLFDAANDTGLFVK	KO_3	827.927	2	b3	358.213	52.01	2693667	4
gi|238484873	FPLFDAANDTGLFVK	WT_1	827.927	2	b3	358.213	52.09	1833830	3
gi|238484873	FPLFDAANDTGLFVK	WT_2	827.927	2	b3	358.213	52.09	1966665	3
gi|238484873	FPLFDAANDTGLFVK	WT_3	827.927	2	b3	358.213	52.12	1693632	2
gi|238485360	IVAAPFNESLNSFVWR	KO_1	925.483	2	b3	284.197	51.28	7758310	3
gi|238485360	IVAAPFNESLNSFVWR	KO_2	925.483	2	b3	284.197	51.2	5600221	3
gi|238485360	IVAAPFNESLNSFVWR	KO_3	925.483	2	b3	284.197	51.19	7825934	3
gi|238485360	IVAAPFNESLNSFVWR	WT_1	925.483	2	b3	284.197	51.29	5310094	3
gi|238485360	IVAAPFNESLNSFVWR	WT_2	925.483	2	b3	284.197	51.28	6938767	2
gi|238485360	IVAAPFNESLNSFVWR	WT_3	925.483	2	b3	284.197	51.32	6661141	3
gi|238485360	FQSAQEAQSEDPR	KO_1	746.837	2	b3	363.166	10.44	1445310	7
gi|238485360	FQSAQEAQSEDPR	KO_2	746.837	2	b3	363.166	10.45	1710865	7
gi|238485360	FQSAQEAQSEDPR	KO_3	746.837	2	b3	363.166	10.56	1674450	6
gi|238485360	FQSAQEAQSEDPR	WT_1	746.837	2	b3	363.166	10.43	942719	7
gi|238485360	FQSAQEAQSEDPR	WT_2	746.837	2	b3	363.166	10.34	759822	7
gi|238485360	FQSAQEAQSEDPR	WT_3	746.837	2	b3	363.166	10.35	1030705	8
gi|238486018	AVIEFGNPIEIPR	KO_1	727.904	2	b3	284.197	45	2985130	4
gi|238486018	AVIEFGNPIEIPR	KO_2	727.904	2	b3	284.197	45.14	2527531	4
gi|238486018	AVIEFGNPIEIPR	KO_3	727.904	2	b3	284.197	45.14	2557829	4
gi|238486018	AVIEFGNPIEIPR	WT_1	727.904	2	b3	284.197	45.12	3093429	4
gi|238486018	AVIEFGNPIEIPR	WT_2	727.904	2	b3	284.197	45.24	3502589	4
gi|238486018	AVIEFGNPIEIPR	WT_3	727.904	2	b3	284.197	45.17	2663356	4
gi|238486018	SQEALAASTVK	KO_1	552.798	2	b3	345.14	13.44	935755	7
gi|238486018	SQEALAASTVK	KO_2	552.798	2	b3	345.14	13.56	972881	6
gi|238486018	SQEALAASTVK	KO_3	552.798	2	b3	345.14	13.56	1348036	6
gi|238486018	SQEALAASTVK	WT_1	552.798	2	b3	345.14	13.54	1314192	6
gi|238486018	SQEALAASTVK	WT_2	552.798	2	b3	345.14	13.44	1612128	6
gi|238486018	SQEALAASTVK	WT_3	552.798	2	b3	345.14	13.36	1660456	6
gi|238489797	GIHVTHYSPFGNQNELYSR	KO_1	740.359	3	b3	308.172	26.01	13116062	3
gi|238489797	GIHVTHYSPFGNQNELYSR	KO_2	740.359	3	b3	308.172	26.16	12440633	2
gi|238489797	GIHVTHYSPFGNQNELYSR	KO_3	740.359	3	b3	308.172	26.16	14225279	2
gi|238489797	GIHVTHYSPFGNQNELYSR	WT_1	740.359	3	b3	308.172	26.14	16947186	2
gi|238489797	GIHVTHYSPFGNQNELYSR	WT_2	740.359	3	b3	308.172	26.14	15367969	3
gi|238489797	GIHVTHYSPFGNQNELYSR	WT_3	740.359	3	b3	308.172	25.91	17563386	2
gi|238496391	YGLITLVR	KO_1	467.79	2	b3	334.176	38.64	15879254	7
gi|238496391	YGLITLVR	KO_2	467.79	2	b3	334.176	38.79	15940153	7
gi|238496391	YGLITLVR	KO_3	467.79	2	b3	334.176	38.91	16251168	7
gi|238496391	YGLITLVR	WT_1	467.79	2	b3	334.176	38.77	11493826	7
gi|238496391	YGLITLVR	WT_2	467.79	2	b3	334.176	38.9	8001211	7
gi|238496391	YGLITLVR	WT_3	467.79	2	b3	334.176	38.81	9178439	7
gi|238499309	GVDFTEDPLLQGR	KO_1	723.865	2	b3	272.124	39.05	83271968	2
gi|238499309	GVDFTEDPLLQGR	KO_2	723.865	2	b3	272.124	39.2	93330840	2
gi|238499309	GVDFTEDPLLQGR	KO_3	723.865	2	b3	272.124	39.33	99451704	2
gi|238499309	GVDFTEDPLLQGR	WT_1	723.865	2	b3	272.124	39.18	65190360	2
gi|238499309	GVDFTEDPLLQGR	WT_2	723.865	2	b3	272.124	39.31	53961664	2
gi|238499309	GVDFTEDPLLQGR	WT_3	723.865	2	b3	272.124	39.22	67053776	2
gi|238484873	GVEVVTADLNSVESLR	KO_1	844.447	2	b4	385.208	41.38	2172934	6
gi|238484873	GVEVVTADLNSVESLR	KO_2	844.447	2	b4	385.208	41.53	1794897	6
gi|238484873	GVEVVTADLNSVESLR	KO_3	844.447	2	b4	385.208	41.67	2091055	7
gi|238484873	GVEVVTADLNSVESLR	WT_1	844.447	2	b4	385.208	41.63	1294799	7
gi|238484873	GVEVVTADLNSVESLR	WT_2	844.447	2	b4	385.208	41.65	1376355	7
gi|238484873	GVEVVTADLNSVESLR	WT_3	844.447	2	b4	385.208	41.69	1422479	7
gi|238488054	FASQLCSGAGVNDLPK	KO_1	832.409	2	b4	434.203	29.38	8767005	10
gi|238488054	FASQLCSGAGVNDLPK	KO_2	832.409	2	b4	434.203	29.54	10810088	10
gi|238488054	FASQLCSGAGVNDLPK	KO_3	832.409	2	b4	434.203	29.54	6094478	10
gi|238488054	FASQLCSGAGVNDLPK	WT_1	832.409	2	b4	434.203	29.52	5967837	10
gi|238488054	FASQLCSGAGVNDLPK	WT_2	832.409	2	b4	434.203	29.53	5937854	10
gi|238488054	FASQLCSGAGVNDLPK	WT_3	832.409	2	b4	434.203	29.41	6154648	10
gi|238499309	HVDGFGIHTFR	KO_1	429.219	3	b4	409.183	21.67	24365202	7
gi|238499309	HVDGFGIHTFR	KO_2	429.219	3	b4	409.183	21.69	23123688	7
gi|238499309	HVDGFGIHTFR	KO_3	429.219	3	b4	409.183	21.82	34357596	7
gi|238499309	HVDGFGIHTFR	WT_1	429.219	3	b4	409.183	21.8	13443430	7
gi|238499309	HVDGFGIHTFR	WT_2	429.219	3	b4	409.183	21.81	12220483	7
gi|238499309	HVDGFGIHTFR	WT_3	429.219	3	b4	409.183	21.58	9868639	7
gi|238491366	IHGGLQEAEFCIDSK	KO_1	568.607	3	b5	478.277	27	4529226	3
gi|238491366	IHGGLQEAEFCIDSK	KO_2	568.607	3	b5	478.277	27.03	4010902	5
gi|238491366	IHGGLQEAEFCIDSK	KO_3	568.607	3	b5	478.277	27.16	4972951	3
gi|238491366	IHGGLQEAEFCIDSK	WT_1	568.607	3	b5	478.277	27.14	7897439	1
gi|238491366	IHGGLQEAEFCIDSK	WT_2	568.607	3	b5	478.277	27.14	7152720	1
gi|238491366	IHGGLQEAEFCIDSK	WT_3	568.607	3	b5	478.277	26.9	7007869	2
gi|238489797	GIHVTHYSPFGNQNELYSR	KO_1	740.359	3	b6	645.347	26.01	5654364	9
gi|238489797	GIHVTHYSPFGNQNELYSR	KO_2	740.359	3	b6	645.347	26.16	5661203	9
gi|238489797	GIHVTHYSPFGNQNELYSR	KO_3	740.359	3	b6	645.347	26.16	6421723	9
gi|238489797	GIHVTHYSPFGNQNELYSR	WT_1	740.359	3	b6	645.347	26.14	7554368	10
gi|238489797	GIHVTHYSPFGNQNELYSR	WT_2	740.359	3	b6	645.347	26.14	7619883	9
gi|238489797	GIHVTHYSPFGNQNELYSR	WT_3	740.359	3	b6	645.347	25.91	8210430	9
gi|238491366	IHGGLQEAEFCIDSK	KO_1	568.607	3	b6	606.336	27	3738241	6
gi|238491366	IHGGLQEAEFCIDSK	KO_2	568.607	3	b6	606.336	27.03	4029767	4
gi|238491366	IHGGLQEAEFCIDSK	KO_3	568.607	3	b6	606.336	27.16	3485865	6
gi|238491366	IHGGLQEAEFCIDSK	WT_1	568.607	3	b6	606.336	27.14	6125922	5
gi|238491366	IHGGLQEAEFCIDSK	WT_2	568.607	3	b6	606.336	27.14	6410886	4
gi|238491366	IHGGLQEAEFCIDSK	WT_3	568.607	3	b6	606.336	26.9	6389118	4
gi|238499309	HVDGFGIHTFR	KO_1	429.219	3	b6	613.273	21.67	64772596	5
gi|238499309	HVDGFGIHTFR	KO_2	429.219	3	b6	613.273	21.69	45986144	3
gi|238499309	HVDGFGIHTFR	KO_3	429.219	3	b6	613.273	21.82	63827804	3
gi|238499309	HVDGFGIHTFR	WT_1	429.219	3	b6	613.273	21.8	29358082	4
gi|238499309	HVDGFGIHTFR	WT_2	429.219	3	b6	613.273	21.81	24686730	5
gi|238499309	HVDGFGIHTFR	WT_3	429.219	3	b6	613.273	21.58	22176610	5
gi|238491366	IHGGLQEAEFCIDSK	KO_1	568.607	3	b7	735.378	27	5088300	1
gi|238491366	IHGGLQEAEFCIDSK	KO_2	568.607	3	b7	735.378	27.16	4259855	2
gi|238491366	IHGGLQEAEFCIDSK	KO_3	568.607	3	b7	735.378	27.16	4539684	4
gi|238491366	IHGGLQEAEFCIDSK	WT_1	568.607	3	b7	735.378	27.14	6358797	4
gi|238491366	IHGGLQEAEFCIDSK	WT_2	568.607	3	b7	735.378	27.14	6223790	5
gi|238491366	IHGGLQEAEFCIDSK	WT_3	568.607	3	b7	735.378	26.9	6127296	5
gi|238489797	GIHVTHYSPFGNQNELYSR	KO_1	740.359	3	b8	895.442	26.01	8261384	7
gi|238489797	GIHVTHYSPFGNQNELYSR	KO_2	740.359	3	b8	895.442	26.16	8502368	7
gi|238489797	GIHVTHYSPFGNQNELYSR	KO_3	740.359	3	b8	895.442	26.16	8929403	7
gi|238489797	GIHVTHYSPFGNQNELYSR	WT_1	740.359	3	b8	895.442	26.14	10671132	7
gi|238489797	GIHVTHYSPFGNQNELYSR	WT_2	740.359	3	b8	895.442	26.14	11482187	6
gi|238489797	GIHVTHYSPFGNQNELYSR	WT_3	740.359	3	b8	895.442	25.91	11672631	7
gi|238496391	YGLITLVR	KO_1	467.79	2	y1	175.119	38.64	36517316	5
gi|238496391	YGLITLVR	KO_2	467.79	2	y1	175.119	38.79	37446728	5
gi|238496391	YGLITLVR	KO_3	467.79	2	y1	175.119	38.91	35446168	5
gi|238496391	YGLITLVR	WT_1	467.79	2	y1	175.119	38.77	25429008	5
gi|238496391	YGLITLVR	WT_2	467.79	2	y1	175.119	38.9	18029586	5
gi|238496391	YGLITLVR	WT_3	467.79	2	y1	175.119	38.81	23714436	5
gi|238483855	DILTGDEIISDAFNLK	KO_1	882.457	2	y10	1149.62	54.63	41294580	10
gi|238483855	DILTGDEIISDAFNLK	KO_2	882.457	2	y10	1149.62	54.65	22641420	10
gi|238483855	DILTGDEIISDAFNLK	KO_3	882.457	2	y10	1149.62	54.64	24763798	10
gi|238483855	DILTGDEIISDAFNLK	WT_1	882.457	2	y10	1149.62	54.62	32003278	10
gi|238483855	DILTGDEIISDAFNLK	WT_2	882.457	2	y10	1149.62	54.63	27443838	10
gi|238483855	DILTGDEIISDAFNLK	WT_3	882.457	2	y10	1149.62	54.75	37083744	10
gi|238484873	GVEVVTADLNSVESLR	KO_1	844.447	2	y10	1103.57	41.38	2098560	7
gi|238484873	GVEVVTADLNSVESLR	KO_2	844.447	2	y10	1103.57	41.53	1688716	7
gi|238484873	GVEVVTADLNSVESLR	KO_3	844.447	2	y10	1103.57	41.67	2624733	5
gi|238484873	GVEVVTADLNSVESLR	WT_1	844.447	2	y10	1103.57	41.63	1500655	6
gi|238484873	GVEVVTADLNSVESLR	WT_2	844.447	2	y10	1103.57	41.65	1457996	6
gi|238484873	GVEVVTADLNSVESLR	WT_3	844.447	2	y10	1103.57	41.69	1882461	5
gi|238484873	FPLFDAANDTGLFVK	KO_1	827.927	2	y10	1035.55	52.09	2205987	5
gi|238484873	FPLFDAANDTGLFVK	KO_2	827.927	2	y10	1035.55	52.02	1840899	5
gi|238484873	FPLFDAANDTGLFVK	KO_3	827.927	2	y10	1035.55	52.01	2245337	5
gi|238484873	FPLFDAANDTGLFVK	WT_1	827.927	2	y10	1035.55	52.09	1607148	5
gi|238484873	FPLFDAANDTGLFVK	WT_2	827.927	2	y10	1035.55	52.09	1488447	5
gi|238484873	FPLFDAANDTGLFVK	WT_3	827.927	2	y10	1035.55	52.12	1254171	5
gi|238485360	IVAAPFNESLNSFVWR	KO_1	925.483	2	y10	1251.61	51.28	5007440	4
gi|238485360	IVAAPFNESLNSFVWR	KO_2	925.483	2	y10	1251.61	51.2	3768600	4
gi|238485360	IVAAPFNESLNSFVWR	KO_3	925.483	2	y10	1251.61	51.19	4937506	4
gi|238485360	IVAAPFNESLNSFVWR	WT_1	925.483	2	y10	1251.61	51.29	3102955	4
gi|238485360	IVAAPFNESLNSFVWR	WT_2	925.483	2	y10	1251.61	51.28	4365072	4
gi|238485360	IVAAPFNESLNSFVWR	WT_3	925.483	2	y10	1251.61	51.32	3711121	4
gi|238485360	FQSAQEAQSEDPR	KO_1	746.837	2	y10	1130.51	10.34	1385118	8
gi|238485360	FQSAQEAQSEDPR	KO_2	746.837	2	y10	1130.51	10.45	1577341	8
gi|238485360	FQSAQEAQSEDPR	KO_3	746.837	2	y10	1130.51	10.56	1270204	8
gi|238485360	FQSAQEAQSEDPR	WT_1	746.837	2	y10	1130.51	10.43	913538	8
gi|238485360	FQSAQEAQSEDPR	WT_2	746.837	2	y10	1130.51	10.34	705921	8
gi|238485360	FQSAQEAQSEDPR	WT_3	746.837	2	y10	1130.51	10.35	1352086	6
gi|238488054	SFINSISCCVANK	KO_1	750.353	2	y10	1152.51	31.92	22776438	3
gi|238488054	SFINSISCCVANK	KO_2	750.353	2	y10	1152.51	32.07	22991340	3
gi|238488054	SFINSISCCVANK	KO_3	750.353	2	y10	1152.51	32.07	22792194	3
gi|238488054	SFINSISCCVANK	WT_1	750.353	2	y10	1152.51	32.05	12702068	3
gi|238488054	SFINSISCCVANK	WT_2	750.353	2	y10	1152.51	32.06	11812725	3
gi|238488054	SFINSISCCVANK	WT_3	750.353	2	y10	1152.51	31.97	11477060	3
gi|238488054	FASQLCSGAGVNDLPK	KO_1	832.409	2	y10	957.5	29.38	32668136	4
gi|238488054	FASQLCSGAGVNDLPK	KO_2	832.409	2	y10	957.5	29.54	38541288	4
gi|238488054	FASQLCSGAGVNDLPK	KO_3	832.409	2	y10	957.5	29.55	20722172	4
gi|238488054	FASQLCSGAGVNDLPK	WT_1	832.409	2	y10	957.5	29.52	21389972	4
gi|238488054	FASQLCSGAGVNDLPK	WT_2	832.409	2	y10	957.5	29.53	23138886	4
gi|238488054	FASQLCSGAGVNDLPK	WT_3	832.409	2	y10	957.5	29.41	23054276	3
gi|238489797	GIHVTHYSPFGNQNELYSR	KO_1	740.359	3	y10	1227.58	26.01	4883217	10
gi|238489797	GIHVTHYSPFGNQNELYSR	KO_2	740.359	3	y10	1227.58	26.16	4753205	10
gi|238489797	GIHVTHYSPFGNQNELYSR	KO_3	740.359	3	y10	1227.58	26.16	5723983	10
gi|238489797	GIHVTHYSPFGNQNELYSR	WT_1	740.359	3	y10	1227.58	26.14	8101042	9
gi|238489797	GIHVTHYSPFGNQNELYSR	WT_2	740.359	3	y10	1227.58	26.14	6997133	10
gi|238489797	GIHVTHYSPFGNQNELYSR	WT_3	740.359	3	y10	1227.58	25.91	6923650	10
gi|238495582	FTDGTTAEADTLLGADGIHSR	KO_1	716.678	3	y10	1038.57	32.97	2856555	5
gi|238495582	FTDGTTAEADTLLGADGIHSR	KO_2	716.678	3	y10	1038.57	33.12	2611976	6
gi|238495582	FTDGTTAEADTLLGADGIHSR	KO_3	716.678	3	y10	1038.57	33.12	2167408	7
gi|238495582	FTDGTTAEADTLLGADGIHSR	WT_1	716.678	3	y10	1038.57	33.1	4029578	7
gi|238495582	FTDGTTAEADTLLGADGIHSR	WT_2	716.678	3	y10	1038.57	33.23	3374937	7
gi|238495582	FTDGTTAEADTLLGADGIHSR	WT_3	716.678	3	y10	1038.57	33.13	3502612	6
gi|238496391	QTADLCEQLVNVELK	KO_1	880.448	2	y10	1231.64	40.14	5696871	2
gi|238496391	QTADLCEQLVNVELK	KO_2	880.448	2	y10	1231.64	40.29	4741856	2
gi|238496391	QTADLCEQLVNVELK	KO_3	880.448	2	y10	1231.64	40.29	5433312	2
gi|238496391	QTADLCEQLVNVELK	WT_1	880.448	2	y10	1231.64	40.26	3638449	2
gi|238496391	QTADLCEQLVNVELK	WT_2	880.448	2	y10	1231.64	40.27	3823863	2
gi|238496391	QTADLCEQLVNVELK	WT_3	880.448	2	y10	1231.64	40.31	3989659	2
gi|238498044	LIPISPAASEDDR	KO_1	692.359	2	y10	1060.49	27.82	513305	6
gi|238498044	LIPISPAASEDDR	KO_2	692.359	2	y10	1060.49	27.85	765592	6
gi|238498044	LIPISPAASEDDR	KO_3	692.359	2	y10	1060.49	27.97	707352	6
gi|238498044	LIPISPAASEDDR	WT_1	692.359	2	y10	1060.49	27.95	282097	6
gi|238498044	LIPISPAASEDDR	WT_2	692.359	2	y10	1060.49	27.95	319827	6
gi|238498044	LIPISPAASEDDR	WT_3	692.359	2	y10	1060.49	27.72	298071	6
gi|238484873	GVEVVTADLNSVESLR	KO_1	844.447	2	y11	1204.62	41.38	6753341	1
gi|238484873	GVEVVTADLNSVESLR	KO_2	844.447	2	y11	1204.62	41.53	7184704	1
gi|238484873	GVEVVTADLNSVESLR	KO_3	844.447	2	y11	1204.62	41.67	6976544	1
gi|238484873	GVEVVTADLNSVESLR	WT_1	844.447	2	y11	1204.62	41.63	4496798	1
gi|238484873	GVEVVTADLNSVESLR	WT_2	844.447	2	y11	1204.62	41.65	5239643	1
gi|238484873	GVEVVTADLNSVESLR	WT_3	844.447	2	y11	1204.62	41.69	5504377	1
gi|238484873	FPLFDAANDTGLFVK	KO_1	827.927	2	y11	1150.57	52.09	2505500	4
gi|238484873	FPLFDAANDTGLFVK	KO_2	827.927	2	y11	1150.57	52.02	2308455	3
gi|238484873	FPLFDAANDTGLFVK	KO_3	827.927	2	y11	1150.57	52.01	2749771	3
gi|238484873	FPLFDAANDTGLFVK	WT_1	827.927	2	y11	1150.57	52.09	1666196	4
gi|238484873	FPLFDAANDTGLFVK	WT_2	827.927	2	y11	1150.57	52.09	1857263	4
gi|238484873	FPLFDAANDTGLFVK	WT_3	827.927	2	y11	1150.57	52.12	1510286	4
gi|238485360	IVAAPFNESLNSFVWR	KO_1	925.483	2	y11	1398.68	51.28	2710764	6
gi|238485360	IVAAPFNESLNSFVWR	KO_2	925.483	2	y11	1398.68	51.2	2030384	6
gi|238485360	IVAAPFNESLNSFVWR	KO_3	925.483	2	y11	1398.68	51.19	2829798	6
gi|238485360	IVAAPFNESLNSFVWR	WT_1	925.483	2	y11	1398.68	51.29	1558141	7
gi|238485360	IVAAPFNESLNSFVWR	WT_2	925.483	2	y11	1398.68	51.28	2307772	6
gi|238485360	IVAAPFNESLNSFVWR	WT_3	925.483	2	y11	1398.68	51.32	2067073	6
gi|238485360	FQSAQEAQSEDPR	KO_1	746.837	2	y11	1217.54	10.34	5305880	3
gi|238485360	FQSAQEAQSEDPR	KO_2	746.837	2	y11	1217.54	10.45	4789978	3
gi|238485360	FQSAQEAQSEDPR	KO_3	746.837	2	y11	1217.54	10.56	5018052	3
gi|238485360	FQSAQEAQSEDPR	WT_1	746.837	2	y11	1217.54	10.43	2905230	3
gi|238485360	FQSAQEAQSEDPR	WT_2	746.837	2	y11	1217.54	10.34	2882963	3
gi|238485360	FQSAQEAQSEDPR	WT_3	746.837	2	y11	1217.54	10.35	3535060	3
gi|238488054	FASQLCSGAGVNDLPK	KO_1	832.409	2	y11	1117.53	29.38	40010860	2
gi|238488054	FASQLCSGAGVNDLPK	KO_2	832.409	2	y11	1117.53	29.54	45611124	2
gi|238488054	FASQLCSGAGVNDLPK	KO_3	832.409	2	y11	1117.53	29.54	26006504	2
gi|238488054	FASQLCSGAGVNDLPK	WT_1	832.409	2	y11	1117.53	29.52	26836688	2
gi|238488054	FASQLCSGAGVNDLPK	WT_2	832.409	2	y11	1117.53	29.53	29102484	1
gi|238488054	FASQLCSGAGVNDLPK	WT_3	832.409	2	y11	1117.53	29.41	27943030	1
gi|238489797	GIHVTHYSPFGNQNELYSR	KO_1	740.359	3	y11	1324.63	26.01	8999138	6
gi|238489797	GIHVTHYSPFGNQNELYSR	KO_2	740.359	3	y11	1324.63	26.16	8680843	6
gi|238489797	GIHVTHYSPFGNQNELYSR	KO_3	740.359	3	y11	1324.63	26.16	9436981	6
gi|238489797	GIHVTHYSPFGNQNELYSR	WT_1	740.359	3	y11	1324.63	26.14	11573592	6
gi|238489797	GIHVTHYSPFGNQNELYSR	WT_2	740.359	3	y11	1324.63	26.14	11947597	5
gi|238489797	GIHVTHYSPFGNQNELYSR	WT_3	740.359	3	y11	1324.63	25.91	11734139	6
gi|238495582	FTDGTTAEADTLLGADGIHSR	KO_1	716.678	3	y11	1139.62	32.97	2110650	10
gi|238495582	FTDGTTAEADTLLGADGIHSR	KO_2	716.678	3	y11	1139.62	33.12	2068242	10
gi|238495582	FTDGTTAEADTLLGADGIHSR	KO_3	716.678	3	y11	1139.62	33.12	1799213	10
gi|238495582	FTDGTTAEADTLLGADGIHSR	WT_1	716.678	3	y11	1139.62	33.1	3519400	10
gi|238495582	FTDGTTAEADTLLGADGIHSR	WT_2	716.678	3	y11	1139.62	33.23	2573882	10
gi|238495582	FTDGTTAEADTLLGADGIHSR	WT_3	716.678	3	y11	1139.62	33.13	2636206	10
gi|238498044	LIPISPAASEDDR	KO_1	692.359	2	y11	1157.54	27.82	2040928	3
gi|238498044	LIPISPAASEDDR	KO_2	692.359	2	y11	1157.54	27.85	1652601	4
gi|238498044	LIPISPAASEDDR	KO_3	692.359	2	y11	1157.54	27.97	1829144	4
gi|238498044	LIPISPAASEDDR	WT_1	692.359	2	y11	1157.54	27.95	841564	4
gi|238498044	LIPISPAASEDDR	WT_2	692.359	2	y11	1157.54	27.96	975917	3
gi|238498044	LIPISPAASEDDR	WT_3	692.359	2	y11	1157.54	27.72	873230	4
gi|238499309	GVDFTEDPLLQGR	KO_1	723.865	2	y11	1290.63	39.05	23709820	9
gi|238499309	GVDFTEDPLLQGR	KO_2	723.865	2	y11	1290.63	39.2	22188424	9
gi|238499309	GVDFTEDPLLQGR	KO_3	723.865	2	y11	1290.63	39.33	21072984	9
gi|238499309	GVDFTEDPLLQGR	WT_1	723.865	2	y11	1290.63	39.18	14813848	9
gi|238499309	GVDFTEDPLLQGR	WT_2	723.865	2	y11	1290.63	39.31	15060965	9
gi|238499309	GVDFTEDPLLQGR	WT_3	723.865	2	y11	1290.63	39.22	17561164	9
gi|238483855	DILTGDEIISDAFNLK	KO_1	882.457	2	y12	1321.66	54.63	108735376	4
gi|238483855	DILTGDEIISDAFNLK	KO_2	882.457	2	y12	1321.66	54.65	71665928	4
gi|238483855	DILTGDEIISDAFNLK	KO_3	882.457	2	y12	1321.66	54.64	64330048	4
gi|238483855	DILTGDEIISDAFNLK	WT_1	882.457	2	y12	1321.66	54.62	100410088	4
gi|238483855	DILTGDEIISDAFNLK	WT_2	882.457	2	y12	1321.66	54.63	85672048	4
gi|238483855	DILTGDEIISDAFNLK	WT_3	882.457	2	y12	1321.66	54.75	114417576	4
gi|238484873	GVEVVTADLNSVESLR	KO_1	844.447	2	y12	1303.69	41.38	3323557	3
gi|238484873	GVEVVTADLNSVESLR	KO_2	844.447	2	y12	1303.69	41.53	3424555	4
gi|238484873	GVEVVTADLNSVESLR	KO_3	844.447	2	y12	1303.69	41.67	3310965	3
gi|238484873	GVEVVTADLNSVESLR	WT_1	844.447	2	y12	1303.69	41.63	2266248	4
gi|238484873	GVEVVTADLNSVESLR	WT_2	844.447	2	y12	1303.69	41.65	2482351	3
gi|238484873	GVEVVTADLNSVESLR	WT_3	844.447	2	y12	1303.69	41.69	2485912	4
gi|238484873	FPLFDAANDTGLFVK	KO_1	827.927	2	y12	1297.64	52.09	2891523	2
gi|238484873	FPLFDAANDTGLFVK	KO_2	827.927	2	y12	1297.64	52.02	2505631	2
gi|238484873	FPLFDAANDTGLFVK	KO_3	827.927	2	y12	1297.64	52.01	3410224	2
gi|238484873	FPLFDAANDTGLFVK	WT_1	827.927	2	y12	1297.64	52.09	2176766	2
gi|238484873	FPLFDAANDTGLFVK	WT_2	827.927	2	y12	1297.64	52.09	2224949	2
gi|238484873	FPLFDAANDTGLFVK	WT_3	827.927	2	y12	1297.64	52.12	1669942	3
gi|238485360	IVAAPFNESLNSFVWR	KO_1	925.483	2	y12	1495.73	51.28	16607740	1
gi|238485360	IVAAPFNESLNSFVWR	KO_2	925.483	2	y12	1495.73	51.2	12992744	1
gi|238485360	IVAAPFNESLNSFVWR	KO_3	925.483	2	y12	1495.73	51.19	17587122	1
gi|238485360	IVAAPFNESLNSFVWR	WT_1	925.483	2	y12	1495.73	51.29	11720054	1
gi|238485360	IVAAPFNESLNSFVWR	WT_2	925.483	2	y12	1495.73	51.28	14793239	1
gi|238485360	IVAAPFNESLNSFVWR	WT_3	925.483	2	y12	1495.73	51.32	13821850	1
gi|238488054	FASQLCSGAGVNDLPK	KO_1	832.409	2	y12	1230.61	29.38	19302194	6
gi|238488054	FASQLCSGAGVNDLPK	KO_2	832.409	2	y12	1230.61	29.54	23971138	5
gi|238488054	FASQLCSGAGVNDLPK	KO_3	832.409	2	y12	1230.61	29.54	14760734	5
gi|238488054	FASQLCSGAGVNDLPK	WT_1	832.409	2	y12	1230.61	29.52	12759897	5
gi|238488054	FASQLCSGAGVNDLPK	WT_2	832.409	2	y12	1230.61	29.53	14457778	5
gi|238488054	FASQLCSGAGVNDLPK	WT_3	832.409	2	y12	1230.61	29.41	15544549	5
gi|238495582	FTDGTTAEADTLLGADGIHSR	KO_1	716.678	3	y12	1254.64	32.97	2494613	8
gi|238495582	FTDGTTAEADTLLGADGIHSR	KO_2	716.678	3	y12	1254.64	33.12	2644785	5
gi|238495582	FTDGTTAEADTLLGADGIHSR	KO_3	716.678	3	y12	1254.64	33.12	2009095	9
gi|238495582	FTDGTTAEADTLLGADGIHSR	WT_1	716.678	3	y12	1254.64	33.1	3985951	8
gi|238495582	FTDGTTAEADTLLGADGIHSR	WT_2	716.678	3	y12	1254.64	33.11	3187207	8
gi|238495582	FTDGTTAEADTLLGADGIHSR	WT_3	716.678	3	y12	1254.64	33.13	3437274	7
gi|238483855	DILTGDEIISDAFNLK	KO_1	882.457	2	y13	1422.71	54.63	94444112	5
gi|238483855	DILTGDEIISDAFNLK	KO_2	882.457	2	y13	1422.71	54.65	59641180	5
gi|238483855	DILTGDEIISDAFNLK	KO_3	882.457	2	y13	1422.71	54.64	55688624	5
gi|238483855	DILTGDEIISDAFNLK	WT_1	882.457	2	y13	1422.71	54.62	87760520	5
gi|238483855	DILTGDEIISDAFNLK	WT_2	882.457	2	y13	1422.71	54.63	73242128	5
gi|238483855	DILTGDEIISDAFNLK	WT_3	882.457	2	y13	1422.71	54.75	98801320	5
gi|238484873	FPLFDAANDTGLFVK	KO_1	827.927	2	y13	1410.73	52.09	1735780	6
gi|238484873	FPLFDAANDTGLFVK	KO_2	827.927	2	y13	1410.73	52.02	1441431	6
gi|238484873	FPLFDAANDTGLFVK	KO_3	827.927	2	y13	1410.73	52.01	1959405	6
gi|238484873	FPLFDAANDTGLFVK	WT_1	827.927	2	y13	1410.73	52.09	1054451	6
gi|238484873	FPLFDAANDTGLFVK	WT_2	827.927	2	y13	1410.73	52.09	1166649	6
gi|238484873	FPLFDAANDTGLFVK	WT_3	827.927	2	y13	1410.73	52.12	880514	7
gi|238489637	LLPAYDSDPFSTTGPAK	KO_1	890.444	2	y13	1385.62	37.36	3773071	2
gi|238489637	LLPAYDSDPFSTTGPAK	KO_2	890.444	2	y13	1385.62	37.65	4615947	2
gi|238489637	LLPAYDSDPFSTTGPAK	KO_3	890.444	2	y13	1385.62	37.65	4921699	2
gi|238489637	LLPAYDSDPFSTTGPAK	WT_1	890.444	2	y13	1385.62	37.62	3521761	2
gi|238489637	LLPAYDSDPFSTTGPAK	WT_2	890.444	2	y13	1385.62	37.63	3337824	2
gi|238489637	LLPAYDSDPFSTTGPAK	WT_3	890.444	2	y13	1385.62	37.53	3385695	2
gi|238495582	FTDGTTAEADTLLGADGIHSR	KO_1	716.678	3	y13	1325.68	32.97	2498362	7
gi|238495582	FTDGTTAEADTLLGADGIHSR	KO_2	716.678	3	y13	1325.68	33.12	2364348	8
gi|238495582	FTDGTTAEADTLLGADGIHSR	KO_3	716.678	3	y13	1325.68	33.12	2135796	8
gi|238495582	FTDGTTAEADTLLGADGIHSR	WT_1	716.678	3	y13	1325.68	33.1	3783469	9
gi|238495582	FTDGTTAEADTLLGADGIHSR	WT_2	716.678	3	y13	1325.68	33.23	3139036	9
gi|238495582	FTDGTTAEADTLLGADGIHSR	WT_3	716.678	3	y13	1325.68	33.13	2839434	9
gi|238489637	LLPAYDSDPFSTTGPAK	KO_1	890.444	2	y14	1456.66	37.36	1966718	3
gi|238489637	LLPAYDSDPFSTTGPAK	KO_2	890.444	2	y14	1456.66	37.65	2254929	3
gi|238489637	LLPAYDSDPFSTTGPAK	KO_3	890.444	2	y14	1456.66	37.65	2427557	3
gi|238489637	LLPAYDSDPFSTTGPAK	WT_1	890.444	2	y14	1456.66	37.62	1580983	3
gi|238489637	LLPAYDSDPFSTTGPAK	WT_2	890.444	2	y14	1456.66	37.63	1444816	4
gi|238489637	LLPAYDSDPFSTTGPAK	WT_3	890.444	2	y14	1456.66	37.53	1716720	3
gi|238483855	EDGVTPYATFWK	KO_1	707.338	2	y2	333.192	40.35	38044320	4
gi|238483855	EDGVTPYATFWK	KO_2	707.338	2	y2	333.192	40.5	40762832	4
gi|238483855	EDGVTPYATFWK	KO_3	707.338	2	y2	333.192	40.5	30816718	4
gi|238483855	EDGVTPYATFWK	WT_1	707.338	2	y2	333.192	40.47	45290424	4
gi|238483855	EDGVTPYATFWK	WT_2	707.338	2	y2	333.192	40.48	43168472	4
gi|238483855	EDGVTPYATFWK	WT_3	707.338	2	y2	333.192	40.52	56645064	4
gi|238485360	FQSAQEAQSEDPR	KO_1	746.837	2	y2	272.172	10.34	36879344	1
gi|238485360	FQSAQEAQSEDPR	KO_2	746.837	2	y2	272.172	10.45	41598204	1
gi|238485360	FQSAQEAQSEDPR	KO_3	746.837	2	y2	272.172	10.56	34066692	1
gi|238485360	FQSAQEAQSEDPR	WT_1	746.837	2	y2	272.172	10.43	22162484	1
gi|238485360	FQSAQEAQSEDPR	WT_2	746.837	2	y2	272.172	10.34	19904060	1
gi|238485360	FQSAQEAQSEDPR	WT_3	746.837	2	y2	272.172	10.35	28239488	1
gi|238486018	SQEALAASTVK	KO_1	552.798	2	y2	246.181	13.44	781011	9
gi|238486018	SQEALAASTVK	KO_2	552.798	2	y2	246.181	13.56	706163	8
gi|238486018	SQEALAASTVK	KO_3	552.798	2	y2	246.181	13.56	908908	8
gi|238486018	SQEALAASTVK	WT_1	552.798	2	y2	246.181	13.54	950878	9
gi|238486018	SQEALAASTVK	WT_2	552.798	2	y2	246.181	13.44	974592	9
gi|238486018	SQEALAASTVK	WT_3	552.798	2	y2	246.181	13.36	908285	9
gi|238487770	EVLDYLK	KO_1	440.245	2	y2	260.197	30.43	10127445	2
gi|238487770	EVLDYLK	KO_2	440.245	2	y2	260.197	30.6	12225406	1
gi|238487770	EVLDYLK	KO_3	440.245	2	y2	260.197	30.6	13105292	2
gi|238487770	EVLDYLK	WT_1	440.245	2	y2	260.197	30.58	9498559	1
gi|238487770	EVLDYLK	WT_2	440.245	2	y2	260.197	30.58	10103341	1
gi|238487770	EVLDYLK	WT_3	440.245	2	y2	260.197	30.46	7438276	1
gi|238488054	FASQLCSGAGVNDLPK	KO_1	832.409	2	y2	244.166	29.38	42751580	1
gi|238488054	FASQLCSGAGVNDLPK	KO_2	832.409	2	y2	244.166	29.54	48072764	1
gi|238488054	FASQLCSGAGVNDLPK	KO_3	832.409	2	y2	244.166	29.54	34373548	1
gi|238488054	FASQLCSGAGVNDLPK	WT_1	832.409	2	y2	244.166	29.52	28290512	1
gi|238488054	FASQLCSGAGVNDLPK	WT_2	832.409	2	y2	244.166	29.53	26939358	2
gi|238488054	FASQLCSGAGVNDLPK	WT_3	832.409	2	y2	244.166	29.41	27291306	2
gi|238489637	VITGNVVQTAK	KO_1	565.332	2	y2	218.15	16.35	1742449	6
gi|238489637	VITGNVVQTAK	KO_2	565.332	2	y2	218.15	16.37	1706139	6
gi|238489637	VITGNVVQTAK	KO_3	565.332	2	y2	218.15	16.37	1596502	7
gi|238489637	VITGNVVQTAK	WT_1	565.332	2	y2	218.15	16.47	838975	7
gi|238489637	VITGNVVQTAK	WT_2	565.332	2	y2	218.15	16.25	1502698	6
gi|238489637	VITGNVVQTAK	WT_3	565.332	2	y2	218.15	16.27	1127941	6
gi|238489797	FNDSSSDFGR	KO_1	566.239	2	y2	232.14	15.39	9591528	8
gi|238489797	FNDSSSDFGR	KO_2	566.239	2	y2	232.14	15.51	8568926	8
gi|238489797	FNDSSSDFGR	KO_3	566.239	2	y2	232.14	15.51	6576896	9
gi|238489797	FNDSSSDFGR	WT_1	566.239	2	y2	232.14	15.39	8795997	9
gi|238489797	FNDSSSDFGR	WT_2	566.239	2	y2	232.14	15.5	7995019	9
gi|238489797	FNDSSSDFGR	WT_3	566.239	2	y2	232.14	15.1	10373719	9
gi|238496391	YGLITLVR	KO_1	467.79	2	y2	274.187	38.64	5915670	9
gi|238496391	YGLITLVR	KO_2	467.79	2	y2	274.187	38.79	5812781	9
gi|238496391	YGLITLVR	KO_3	467.79	2	y2	274.187	38.91	5774033	9
gi|238496391	YGLITLVR	WT_1	467.79	2	y2	274.187	38.77	4088608	9
gi|238496391	YGLITLVR	WT_2	467.79	2	y2	274.187	38.9	2841631	9
gi|238496391	YGLITLVR	WT_3	467.79	2	y2	274.187	38.81	4155040	9
gi|238496391	QTADLCEQLVNVELK	KO_1	880.448	2	y2	260.197	40.14	5017525	3
gi|238496391	QTADLCEQLVNVELK	KO_2	880.448	2	y2	260.197	40.29	4159344	3
gi|238496391	QTADLCEQLVNVELK	KO_3	880.448	2	y2	260.197	40.29	4926771	3
gi|238496391	QTADLCEQLVNVELK	WT_1	880.448	2	y2	260.197	40.26	3455535	3
gi|238496391	QTADLCEQLVNVELK	WT_2	880.448	2	y2	260.197	40.27	2867878	4
gi|238496391	QTADLCEQLVNVELK	WT_3	880.448	2	y2	260.197	40.31	3608092	3
gi|238498044	LIPISPAASEDDR	KO_1	692.359	2	y2	290.146	27.82	1825135	4
gi|238498044	LIPISPAASEDDR	KO_2	692.359	2	y2	290.146	27.85	2085553	3
gi|238498044	LIPISPAASEDDR	KO_3	692.359	2	y2	290.146	27.97	2147389	3
gi|238498044	LIPISPAASEDDR	WT_1	692.359	2	y2	290.146	27.95	1052257	3
gi|238498044	LIPISPAASEDDR	WT_2	692.359	2	y2	290.146	27.96	934778	4
gi|238498044	LIPISPAASEDDR	WT_3	692.359	2	y2	290.146	27.72	1114070	3
gi|238499309	HVDGFGIHTFR	KO_1	429.219	3	y2	322.187	21.67	42571720	6
gi|238499309	HVDGFGIHTFR	KO_2	429.219	3	y2	322.187	21.69	32935206	6
gi|238499309	HVDGFGIHTFR	KO_3	429.219	3	y2	322.187	21.82	36586284	6
gi|238499309	HVDGFGIHTFR	WT_1	429.219	3	y2	322.187	21.8	15944276	6
gi|238499309	HVDGFGIHTFR	WT_2	429.219	3	y2	322.187	21.81	16138150	6
gi|238499309	HVDGFGIHTFR	WT_3	429.219	3	y2	322.187	21.58	12264649	6
gi|238499309	GVDFTEDPLLQGR	KO_1	723.865	2	y2	232.14	39.05	37238168	8
gi|238499309	GVDFTEDPLLQGR	KO_2	723.865	2	y2	232.14	39.2	41419968	8
gi|238499309	GVDFTEDPLLQGR	KO_3	723.865	2	y2	232.14	39.33	43100104	8
gi|238499309	GVDFTEDPLLQGR	WT_1	723.865	2	y2	232.14	39.18	30078660	8
gi|238499309	GVDFTEDPLLQGR	WT_2	723.865	2	y2	232.14	39.31	22754274	8
gi|238499309	GVDFTEDPLLQGR	WT_3	723.865	2	y2	232.14	39.22	30092882	8
gi|238483855	DILTGDEIISDAFNLK	KO_1	882.457	2	y3	374.24	54.63	50824680	9
gi|238483855	DILTGDEIISDAFNLK	KO_2	882.457	2	y3	374.24	54.65	32156414	8
gi|238483855	DILTGDEIISDAFNLK	KO_3	882.457	2	y3	374.24	54.64	28230552	9
gi|238483855	DILTGDEIISDAFNLK	WT_1	882.457	2	y3	374.24	54.62	49495152	8
gi|238483855	DILTGDEIISDAFNLK	WT_2	882.457	2	y3	374.24	54.63	34314664	9
gi|238483855	DILTGDEIISDAFNLK	WT_3	882.457	2	y3	374.24	54.75	52728368	8
gi|238483855	EDGVTPYATFWK	KO_1	707.338	2	y3	480.261	40.35	31581334	5
gi|238483855	EDGVTPYATFWK	KO_2	707.338	2	y3	480.261	40.5	34117636	5
gi|238483855	EDGVTPYATFWK	KO_3	707.338	2	y3	480.261	40.5	23064340	6
gi|238483855	EDGVTPYATFWK	WT_1	707.338	2	y3	480.261	40.47	34933316	5
gi|238483855	EDGVTPYATFWK	WT_2	707.338	2	y3	480.261	40.48	34362968	5
gi|238483855	EDGVTPYATFWK	WT_3	707.338	2	y3	480.261	40.52	41350728	5
gi|238484873	FPLFDAANDTGLFVK	KO_1	827.927	2	y3	393.25	52.09	1269973	8
gi|238484873	FPLFDAANDTGLFVK	KO_2	827.927	2	y3	393.25	52.02	1084009	8
gi|238484873	FPLFDAANDTGLFVK	KO_3	827.927	2	y3	393.25	52.01	1248858	8
gi|238484873	FPLFDAANDTGLFVK	WT_1	827.927	2	y3	393.25	52.09	733758	8
gi|238484873	FPLFDAANDTGLFVK	WT_2	827.927	2	y3	393.25	52.09	693631	9
gi|238484873	FPLFDAANDTGLFVK	WT_3	827.927	2	y3	393.25	52.12	700149	9
gi|238487770	EVLDYLK	KO_1	440.245	2	y3	423.26	30.43	5908446	4
gi|238487770	EVLDYLK	KO_2	440.245	2	y3	423.26	30.6	6721438	4
gi|238487770	EVLDYLK	KO_3	440.245	2	y3	423.26	30.6	8354905	4
gi|238487770	EVLDYLK	WT_1	440.245	2	y3	423.26	30.58	4322749	4
gi|238487770	EVLDYLK	WT_2	440.245	2	y3	423.26	30.58	5134381	4
gi|238487770	EVLDYLK	WT_3	440.245	2	y3	423.26	30.46	3477713	4
gi|238488054	SFINSISCCVANK	KO_1	750.353	2	y3	332.193	31.92	20054714	4
gi|238488054	SFINSISCCVANK	KO_2	750.353	2	y3	332.193	32.07	19776666	4
gi|238488054	SFINSISCCVANK	KO_3	750.353	2	y3	332.193	32.07	21139070	4
gi|238488054	SFINSISCCVANK	WT_1	750.353	2	y3	332.193	32.05	11032395	4
gi|238488054	SFINSISCCVANK	WT_2	750.353	2	y3	332.193	32.06	11758784	4
gi|238488054	SFINSISCCVANK	WT_3	750.353	2	y3	332.193	31.97	11328718	4
gi|238488054	FASQLCSGAGVNDLPK	KO_1	832.409	2	y3	357.25	29.38	10727775	8
gi|238488054	FASQLCSGAGVNDLPK	KO_2	832.409	2	y3	357.25	29.54	12699623	9
gi|238488054	FASQLCSGAGVNDLPK	KO_3	832.409	2	y3	357.25	29.55	7475353	8
gi|238488054	FASQLCSGAGVNDLPK	WT_1	832.409	2	y3	357.25	29.52	8225495	8
gi|238488054	FASQLCSGAGVNDLPK	WT_2	832.409	2	y3	357.25	29.53	8532200	8
gi|238488054	FASQLCSGAGVNDLPK	WT_3	832.409	2	y3	357.25	29.41	6400046	9
gi|238489637	VITGNVVQTAK	KO_1	565.332	2	y3	319.198	16.35	1674950	7
gi|238489637	VITGNVVQTAK	KO_2	565.332	2	y3	319.198	16.37	1649224	7
gi|238489637	VITGNVVQTAK	KO_3	565.332	2	y3	319.198	16.37	1863355	6
gi|238489637	VITGNVVQTAK	WT_1	565.332	2	y3	319.198	16.46	1299985	6
gi|238489637	VITGNVVQTAK	WT_2	565.332	2	y3	319.198	16.36	1184125	7
gi|238489637	VITGNVVQTAK	WT_3	565.332	2	y3	319.198	16.38	692974	7
gi|238489797	GIHVTHYSPFGNQNELYSR	KO_1	740.359	3	y3	425.214	26.01	10589872	4
gi|238489797	GIHVTHYSPFGNQNELYSR	KO_2	740.359	3	y3	425.214	26.16	10198570	4
gi|238489797	GIHVTHYSPFGNQNELYSR	KO_3	740.359	3	y3	425.214	26.16	10779771	4
gi|238489797	GIHVTHYSPFGNQNELYSR	WT_1	740.359	3	y3	425.214	26.14	13952769	4
gi|238489797	GIHVTHYSPFGNQNELYSR	WT_2	740.359	3	y3	425.214	26.14	11358860	7
gi|238489797	GIHVTHYSPFGNQNELYSR	WT_3	740.359	3	y3	425.214	25.91	13723903	4
gi|238489797	FNDSSSDFGR	KO_1	566.239	2	y3	379.209	15.39	60641968	1
gi|238489797	FNDSSSDFGR	KO_2	566.239	2	y3	379.209	15.51	49304256	1
gi|238489797	FNDSSSDFGR	KO_3	566.239	2	y3	379.209	15.51	50163736	1
gi|238489797	FNDSSSDFGR	WT_1	566.239	2	y3	379.209	15.39	66513492	1
gi|238489797	FNDSSSDFGR	WT_2	566.239	2	y3	379.209	15.5	56028692	1
gi|238489797	FNDSSSDFGR	WT_3	566.239	2	y3	379.209	15.1	78424616	1
gi|238495582	ELESYVDDPSR	KO_1	655.299	2	y3	359.204	20.47	19639912	1
gi|238495582	ELESYVDDPSR	KO_2	655.299	2	y3	359.204	20.59	21917562	1
gi|238495582	ELESYVDDPSR	KO_3	655.299	2	y3	359.204	20.59	19530376	1
gi|238495582	ELESYVDDPSR	WT_1	655.299	2	y3	359.204	20.58	38036712	1
gi|238495582	ELESYVDDPSR	WT_2	655.299	2	y3	359.204	20.58	26191514	1
gi|238495582	ELESYVDDPSR	WT_3	655.299	2	y3	359.204	20.38	27672494	1
gi|238495582	FTDGTTAEADTLLGADGIHSR	KO_1	716.678	3	y3	399.21	32.97	2658255	6
gi|238495582	FTDGTTAEADTLLGADGIHSR	KO_2	716.678	3	y3	399.21	33.12	2325420	9
gi|238495582	FTDGTTAEADTLLGADGIHSR	KO_3	716.678	3	y3	399.21	33.12	2179901	6
gi|238495582	FTDGTTAEADTLLGADGIHSR	WT_1	716.678	3	y3	399.21	33.1	4798379	6
gi|238495582	FTDGTTAEADTLLGADGIHSR	WT_2	716.678	3	y3	399.21	33.11	3601481	6
gi|238495582	FTDGTTAEADTLLGADGIHSR	WT_3	716.678	3	y3	399.21	33.13	3112275	8
gi|238496391	YGLITLVR	KO_1	467.79	2	y3	387.271	38.64	12184585	8
gi|238496391	YGLITLVR	KO_2	467.79	2	y3	387.271	38.79	11668584	8
gi|238496391	YGLITLVR	KO_3	467.79	2	y3	387.271	38.91	12231201	8
gi|238496391	YGLITLVR	WT_1	467.79	2	y3	387.271	38.77	7782414	8
gi|238496391	YGLITLVR	WT_2	467.79	2	y3	387.271	38.9	5621485	8
gi|238496391	YGLITLVR	WT_3	467.79	2	y3	387.271	38.81	7637022	8
gi|238499309	HVDGFGIHTFR	KO_1	429.219	3	y3	423.235	21.67	157867296	1
gi|238499309	HVDGFGIHTFR	KO_2	429.219	3	y3	423.235	21.69	106640496	1
gi|238499309	HVDGFGIHTFR	KO_3	429.219	3	y3	423.235	21.82	137261664	1
gi|238499309	HVDGFGIHTFR	WT_1	429.219	3	y3	423.235	21.8	72705344	1
gi|238499309	HVDGFGIHTFR	WT_2	429.219	3	y3	423.235	21.81	63880748	1
gi|238499309	HVDGFGIHTFR	WT_3	429.219	3	y3	423.235	21.58	49922476	1
gi|238499309	GVDFTEDPLLQGR	KO_1	723.865	2	y3	360.199	39.05	40361224	7
gi|238499309	GVDFTEDPLLQGR	KO_2	723.865	2	y3	360.199	39.2	44588008	7
gi|238499309	GVDFTEDPLLQGR	KO_3	723.865	2	y3	360.199	39.33	48751764	7
gi|238499309	GVDFTEDPLLQGR	WT_1	723.865	2	y3	360.199	39.18	30865060	7
gi|238499309	GVDFTEDPLLQGR	WT_2	723.865	2	y3	360.199	39.31	28632622	7
gi|238499309	GVDFTEDPLLQGR	WT_3	723.865	2	y3	360.199	39.22	32260602	7
gi|238508414	SIYEALR	KO_1	426.235	2	y3	359.24	22.79	9918015	3
gi|238508414	SIYEALR	KO_2	426.235	2	y3	359.24	22.94	7879907	3
gi|238508414	SIYEALR	KO_3	426.235	2	y3	359.24	22.95	9044689	2
gi|238508414	SIYEALR	WT_1	426.235	2	y3	359.24	22.93	3871500	3
gi|238508414	SIYEALR	WT_2	426.235	2	y3	359.24	22.92	3680663	4
gi|238508414	SIYEALR	WT_3	426.235	2	y3	359.24	22.69	3218493	4
gi|238508414	GLITNTFR	KO_1	461.261	2	y3	423.235	26.61	2779300	4
gi|238508414	GLITNTFR	KO_2	461.261	2	y3	423.235	26.76	1846045	4
gi|238508414	GLITNTFR	KO_3	461.261	2	y3	423.235	26.76	2116267	4
gi|238508414	GLITNTFR	WT_1	461.261	2	y3	423.235	26.74	1399715	4
gi|238508414	GLITNTFR	WT_2	461.261	2	y3	423.235	26.74	1077049	4
gi|238508414	GLITNTFR	WT_3	461.261	2	y3	423.235	26.51	1102440	4
gi|238483855	EDGVTPYATFWK	KO_1	707.338	2	y4	581.308	40.35	24090000	7
gi|238483855	EDGVTPYATFWK	KO_2	707.338	2	y4	581.308	40.5	28589206	6
gi|238483855	EDGVTPYATFWK	KO_3	707.338	2	y4	581.308	40.5	24829854	5
gi|238483855	EDGVTPYATFWK	WT_1	707.338	2	y4	581.308	40.47	29631202	7
gi|238483855	EDGVTPYATFWK	WT_2	707.338	2	y4	581.308	40.48	31936090	6
gi|238483855	EDGVTPYATFWK	WT_3	707.338	2	y4	581.308	40.52	36741788	7
gi|238486018	SQEALAASTVK	KO_1	552.798	2	y4	434.261	13.44	805051	8
gi|238486018	SQEALAASTVK	KO_2	552.798	2	y4	434.261	13.56	683984	9
gi|238486018	SQEALAASTVK	KO_3	552.798	2	y4	434.261	13.56	774092	9
gi|238486018	SQEALAASTVK	WT_1	552.798	2	y4	434.261	13.54	964532	8
gi|238486018	SQEALAASTVK	WT_2	552.798	2	y4	434.261	13.44	1349271	7
gi|238486018	SQEALAASTVK	WT_3	552.798	2	y4	434.261	13.36	1138629	8
gi|238487156	GGPNTGDHVDILGR	KO_1	469.904	3	y4	458.309	20.15	1010979	3
gi|238487156	GGPNTGDHVDILGR	KO_2	469.904	3	y4	458.309	20.3	1062478	2
gi|238487156	GGPNTGDHVDILGR	KO_3	469.904	3	y4	458.309	20.3	1164511	2
gi|238487156	GGPNTGDHVDILGR	WT_1	469.904	3	y4	458.309	20.27	849647	3
gi|238487156	GGPNTGDHVDILGR	WT_2	469.904	3	y4	458.309	20.28	927556	2
gi|238487156	GGPNTGDHVDILGR	WT_3	469.904	3	y4	458.309	20.06	652161	3
gi|238487770	EVLDYLK	KO_1	440.245	2	y4	538.287	30.43	11481436	1
gi|238487770	EVLDYLK	KO_2	440.245	2	y4	538.287	30.6	10741870	2
gi|238487770	EVLDYLK	KO_3	440.245	2	y4	538.287	30.6	13665808	1
gi|238487770	EVLDYLK	WT_1	440.245	2	y4	538.287	30.58	7136501	2
gi|238487770	EVLDYLK	WT_2	440.245	2	y4	538.287	30.58	6821709	3
gi|238487770	EVLDYLK	WT_3	440.245	2	y4	538.287	30.46	5863223	2
gi|238487770	DLDLLPLHQNLIK	KO_1	511.3	3	y4	487.324	46.3	1040853	6
gi|238487770	DLDLLPLHQNLIK	KO_2	511.3	3	y4	487.324	46.42	876890	6
gi|238487770	DLDLLPLHQNLIK	KO_3	511.3	3	y4	487.324	46.53	1567248	6
gi|238487770	DLDLLPLHQNLIK	WT_1	511.3	3	y4	487.324	46.41	774779	6
gi|238487770	DLDLLPLHQNLIK	WT_2	511.3	3	y4	487.324	46.51	864978	6
gi|238487770	DLDLLPLHQNLIK	WT_3	511.3	3	y4	487.324	46.55	875141	6
gi|238489637	LLPAYDSDPFSTTGPAK	KO_1	890.444	2	y4	372.224	37.36	1732796	4
gi|238489637	LLPAYDSDPFSTTGPAK	KO_2	890.444	2	y4	372.224	37.65	2118141	4
gi|238489637	LLPAYDSDPFSTTGPAK	KO_3	890.444	2	y4	372.224	37.65	1896302	4
gi|238489637	LLPAYDSDPFSTTGPAK	WT_1	890.444	2	y4	372.224	37.62	1527880	4
gi|238489637	LLPAYDSDPFSTTGPAK	WT_2	890.444	2	y4	372.224	37.63	1520691	3
gi|238489637	LLPAYDSDPFSTTGPAK	WT_3	890.444	2	y4	372.224	37.53	1458525	4
gi|238489637	VITGNVVQTAK	KO_1	565.332	2	y4	447.256	16.35	2935502	5
gi|238489637	VITGNVVQTAK	KO_2	565.332	2	y4	447.256	16.37	3233379	4
gi|238489637	VITGNVVQTAK	KO_3	565.332	2	y4	447.256	16.37	2964345	5
gi|238489637	VITGNVVQTAK	WT_1	565.332	2	y4	447.256	16.47	1651783	5
gi|238489637	VITGNVVQTAK	WT_2	565.332	2	y4	447.256	16.36	1948345	5
gi|238489637	VITGNVVQTAK	WT_3	565.332	2	y4	447.256	16.38	1709214	4
gi|238489797	GIHVTHYSPFGNQNELYSR	KO_1	740.359	3	y4	538.298	26.01	9540725	5
gi|238489797	GIHVTHYSPFGNQNELYSR	KO_2	740.359	3	y4	538.298	26.16	8966516	5
gi|238489797	GIHVTHYSPFGNQNELYSR	KO_3	740.359	3	y4	538.298	26.16	9740776	5
gi|238489797	GIHVTHYSPFGNQNELYSR	WT_1	740.359	3	y4	538.298	26.14	12809829	5
gi|238489797	GIHVTHYSPFGNQNELYSR	WT_2	740.359	3	y4	538.298	26.14	13163318	4
gi|238489797	GIHVTHYSPFGNQNELYSR	WT_3	740.359	3	y4	538.298	25.91	13617738	5
gi|238489797	FNDSSSDFGR	KO_1	566.239	2	y4	494.236	15.39	8259432	9
gi|238489797	FNDSSSDFGR	KO_2	566.239	2	y4	494.236	15.51	7078416	9
gi|238489797	FNDSSSDFGR	KO_3	566.239	2	y4	494.236	15.51	6770864	8
gi|238489797	FNDSSSDFGR	WT_1	566.239	2	y4	494.236	15.39	9028318	8
gi|238489797	FNDSSSDFGR	WT_2	566.239	2	y4	494.236	15.5	8648444	8
gi|238489797	FNDSSSDFGR	WT_3	566.239	2	y4	494.236	15.1	11095492	8
gi|238491366	VDFASLQSAATQSTTYSNAPAVK	KO_1	786.392	3	y4	414.271	37.44	4118308	1
gi|238491366	VDFASLQSAATQSTTYSNAPAVK	KO_2	786.392	3	y4	414.271	37.6	2746426	1
gi|238491366	VDFASLQSAATQSTTYSNAPAVK	KO_3	786.392	3	y4	414.271	37.6	4305097	1
gi|238491366	VDFASLQSAATQSTTYSNAPAVK	WT_1	786.392	3	y4	414.271	37.58	7003154	1
gi|238491366	VDFASLQSAATQSTTYSNAPAVK	WT_2	786.392	3	y4	414.271	37.58	6935188	1
gi|238491366	VDFASLQSAATQSTTYSNAPAVK	WT_3	786.392	3	y4	414.271	37.62	7063999	1
gi|238495582	ELESYVDDPSR	KO_1	655.299	2	y4	474.231	20.47	3388830	6
gi|238495582	ELESYVDDPSR	KO_2	655.299	2	y4	474.231	20.59	3800857	5
gi|238495582	ELESYVDDPSR	KO_3	655.299	2	y4	474.231	20.59	3141014	6
gi|238495582	ELESYVDDPSR	WT_1	655.299	2	y4	474.231	20.58	6518908	6
gi|238495582	ELESYVDDPSR	WT_2	655.299	2	y4	474.231	20.58	4782018	5
gi|238495582	ELESYVDDPSR	WT_3	655.299	2	y4	474.231	20.38	4681925	6
gi|238496391	YGLITLVR	KO_1	467.79	2	y4	488.319	38.64	69452368	1
gi|238496391	YGLITLVR	KO_2	467.79	2	y4	488.319	38.79	70335368	1
gi|238496391	YGLITLVR	KO_3	467.79	2	y4	488.319	38.91	72610920	1
gi|238496391	YGLITLVR	WT_1	467.79	2	y4	488.319	38.77	48006400	1
gi|238496391	YGLITLVR	WT_2	467.79	2	y4	488.319	38.9	35462416	1
gi|238496391	YGLITLVR	WT_3	467.79	2	y4	488.319	38.81	46011612	1
gi|238499309	HVDGFGIHTFR	KO_1	429.219	3	y4	560.294	21.67	118673824	2
gi|238499309	HVDGFGIHTFR	KO_2	429.219	3	y4	560.294	21.69	100439504	2
gi|238499309	HVDGFGIHTFR	KO_3	429.219	3	y4	560.294	21.82	122707640	2
gi|238499309	HVDGFGIHTFR	WT_1	429.219	3	y4	560.294	21.8	53741960	2
gi|238499309	HVDGFGIHTFR	WT_2	429.219	3	y4	560.294	21.81	50673292	2
gi|238499309	HVDGFGIHTFR	WT_3	429.219	3	y4	560.294	21.58	39578880	2
gi|238508414	SIYEALR	KO_1	426.235	2	y4	488.283	22.79	6847356	4
gi|238508414	SIYEALR	KO_2	426.235	2	y4	488.283	22.81	7372232	4
gi|238508414	SIYEALR	KO_3	426.235	2	y4	488.283	22.95	8206077	3
gi|238508414	SIYEALR	WT_1	426.235	2	y4	488.283	22.93	2907987	4
gi|238508414	SIYEALR	WT_2	426.235	2	y4	488.283	22.93	4543844	3
gi|238508414	SIYEALR	WT_3	426.235	2	y4	488.283	22.69	4207948	2
gi|238508414	GLITNTFR	KO_1	461.261	2	y4	537.278	26.61	8090911	3
gi|238508414	GLITNTFR	KO_2	461.261	2	y4	537.278	26.76	7454406	3
gi|238508414	GLITNTFR	KO_3	461.261	2	y4	537.278	26.76	8408908	3
gi|238508414	GLITNTFR	WT_1	461.261	2	y4	537.278	26.74	4437235	3
gi|238508414	GLITNTFR	WT_2	461.261	2	y4	537.278	26.74	4288541	3
gi|238508414	GLITNTFR	WT_3	461.261	2	y4	537.278	26.51	3324767	3
gi|238483855	DILTGDEIISDAFNLK	KO_1	882.457	2	y5	592.345	54.63	68483056	6
gi|238483855	DILTGDEIISDAFNLK	KO_2	882.457	2	y5	592.345	54.65	39646420	6
gi|238483855	DILTGDEIISDAFNLK	KO_3	882.457	2	y5	592.345	54.64	39129364	6
gi|238483855	DILTGDEIISDAFNLK	WT_1	882.457	2	y5	592.345	54.62	62888940	6
gi|238483855	DILTGDEIISDAFNLK	WT_2	882.457	2	y5	592.345	54.63	51873292	6
gi|238483855	DILTGDEIISDAFNLK	WT_3	882.457	2	y5	592.345	54.75	68669952	6
gi|238483855	EDGVTPYATFWK	KO_1	707.338	2	y5	652.345	40.35	26021252	6
gi|238483855	EDGVTPYATFWK	KO_2	707.338	2	y5	652.345	40.5	26947218	7
gi|238483855	EDGVTPYATFWK	KO_3	707.338	2	y5	652.345	40.5	21915754	7
gi|238483855	EDGVTPYATFWK	WT_1	707.338	2	y5	652.345	40.47	27789694	8
gi|238483855	EDGVTPYATFWK	WT_2	707.338	2	y5	652.345	40.48	28795270	7
gi|238483855	EDGVTPYATFWK	WT_3	707.338	2	y5	652.345	40.52	36887256	6
gi|238485360	IVAAPFNESLNSFVWR	KO_1	925.483	2	y5	694.367	51.28	1551542	10
gi|238485360	IVAAPFNESLNSFVWR	KO_2	925.483	2	y5	694.367	51.2	967301	10
gi|238485360	IVAAPFNESLNSFVWR	KO_3	925.483	2	y5	694.367	51.19	1547236	9
gi|238485360	IVAAPFNESLNSFVWR	WT_1	925.483	2	y5	694.367	51.29	1165916	9
gi|238485360	IVAAPFNESLNSFVWR	WT_2	925.483	2	y5	694.367	51.28	1551867	9
gi|238485360	IVAAPFNESLNSFVWR	WT_3	925.483	2	y5	694.367	51.32	1398449	9
gi|238486018	SQEALAASTVK	KO_1	552.798	2	y5	505.298	13.44	985223	6
gi|238486018	SQEALAASTVK	KO_2	552.798	2	y5	505.298	13.56	873861	7
gi|238486018	SQEALAASTVK	KO_3	552.798	2	y5	505.298	13.56	1043893	7
gi|238486018	SQEALAASTVK	WT_1	552.798	2	y5	505.298	13.54	1003993	7
gi|238486018	SQEALAASTVK	WT_2	552.798	2	y5	505.298	13.44	1312535	8
gi|238486018	SQEALAASTVK	WT_3	552.798	2	y5	505.298	13.36	1419251	7
gi|238487156	GGPNTGDHVDILGR	KO_1	469.904	3	y5	573.335	20.15	2241081	1
gi|238487156	GGPNTGDHVDILGR	KO_2	469.904	3	y5	573.335	20.3	2194582	1
gi|238487156	GGPNTGDHVDILGR	KO_3	469.904	3	y5	573.335	20.3	2752107	1
gi|238487156	GGPNTGDHVDILGR	WT_1	469.904	3	y5	573.335	20.27	1954707	1
gi|238487156	GGPNTGDHVDILGR	WT_2	469.904	3	y5	573.335	20.28	2074227	1
gi|238487156	GGPNTGDHVDILGR	WT_3	469.904	3	y5	573.335	20.06	1536857	1
gi|238487770	EVLDYLK	KO_1	440.245	2	y5	651.371	30.43	8790592	3
gi|238487770	EVLDYLK	KO_2	440.245	2	y5	651.371	30.6	8199086	3
gi|238487770	EVLDYLK	KO_3	440.245	2	y5	651.371	30.6	8396754	3
gi|238487770	EVLDYLK	WT_1	440.245	2	y5	651.371	30.58	5411748	3
gi|238487770	EVLDYLK	WT_2	440.245	2	y5	651.371	30.58	6941976	2
gi|238487770	EVLDYLK	WT_3	440.245	2	y5	651.371	30.46	5314903	3
gi|238487770	DLDLLPLHQNLIK	KO_1	511.3	3	y5	615.382	46.3	1827880	4
gi|238487770	DLDLLPLHQNLIK	KO_2	511.3	3	y5	615.382	46.42	1225977	5
gi|238487770	DLDLLPLHQNLIK	KO_3	511.3	3	y5	615.382	46.53	2840615	4
gi|238487770	DLDLLPLHQNLIK	WT_1	511.3	3	y5	615.382	46.41	1360463	4
gi|238487770	DLDLLPLHQNLIK	WT_2	511.3	3	y5	615.382	46.51	1567877	4
gi|238487770	DLDLLPLHQNLIK	WT_3	511.3	3	y5	615.382	46.55	1397874	4
gi|238488054	SFINSISCCVANK	KO_1	750.353	2	y5	591.292	31.92	7912560	8
gi|238488054	SFINSISCCVANK	KO_2	750.353	2	y5	591.292	32.07	6902271	8
gi|238488054	SFINSISCCVANK	KO_3	750.353	2	y5	591.292	32.07	7380754	8
gi|238488054	SFINSISCCVANK	WT_1	750.353	2	y5	591.292	32.05	3935155	8
gi|238488054	SFINSISCCVANK	WT_2	750.353	2	y5	591.292	32.06	3798828	8
gi|238488054	SFINSISCCVANK	WT_3	750.353	2	y5	591.292	31.97	3698381	8
gi|238488054	FASQLCSGAGVNDLPK	KO_1	832.409	2	y5	586.32	29.38	9751627	9
gi|238488054	FASQLCSGAGVNDLPK	KO_2	832.409	2	y5	586.32	29.54	13674573	8
gi|238488054	FASQLCSGAGVNDLPK	KO_3	832.409	2	y5	586.32	29.54	6907244	9
gi|238488054	FASQLCSGAGVNDLPK	WT_1	832.409	2	y5	586.32	29.52	6768716	9
gi|238488054	FASQLCSGAGVNDLPK	WT_2	832.409	2	y5	586.32	29.53	7445010	9
gi|238488054	FASQLCSGAGVNDLPK	WT_3	832.409	2	y5	586.32	29.41	8388108	8
gi|238489637	LLPAYDSDPFSTTGPAK	KO_1	890.444	2	y5	473.272	37.36	1552882	5
gi|238489637	LLPAYDSDPFSTTGPAK	KO_2	890.444	2	y5	473.272	37.65	1900607	5
gi|238489637	LLPAYDSDPFSTTGPAK	KO_3	890.444	2	y5	473.272	37.65	1361506	6
gi|238489637	LLPAYDSDPFSTTGPAK	WT_1	890.444	2	y5	473.272	37.62	1475076	5
gi|238489637	LLPAYDSDPFSTTGPAK	WT_2	890.444	2	y5	473.272	37.63	1299774	5
gi|238489637	LLPAYDSDPFSTTGPAK	WT_3	890.444	2	y5	473.272	37.53	1189293	5
gi|238489637	VITGNVVQTAK	KO_1	565.332	2	y5	546.325	16.35	3176187	4
gi|238489637	VITGNVVQTAK	KO_2	565.332	2	y5	546.325	16.37	2959156	5
gi|238489637	VITGNVVQTAK	KO_3	565.332	2	y5	546.325	16.37	3387686	3
gi|238489637	VITGNVVQTAK	WT_1	565.332	2	y5	546.325	16.47	1691529	4
gi|238489637	VITGNVVQTAK	WT_2	565.332	2	y5	546.325	16.36	2006894	4
gi|238489637	VITGNVVQTAK	WT_3	565.332	2	y5	546.325	16.38	1273553	5
gi|238489797	GIHVTHYSPFGNQNELYSR	KO_1	740.359	3	y5	667.341	26.01	6655443	8
gi|238489797	GIHVTHYSPFGNQNELYSR	KO_2	740.359	3	y5	667.341	26.16	6407238	8
gi|238489797	GIHVTHYSPFGNQNELYSR	KO_3	740.359	3	y5	667.341	26.16	6931760	8
gi|238489797	GIHVTHYSPFGNQNELYSR	WT_1	740.359	3	y5	667.341	26.14	8276233	8
gi|238489797	GIHVTHYSPFGNQNELYSR	WT_2	740.359	3	y5	667.341	26.14	8012984	8
gi|238489797	GIHVTHYSPFGNQNELYSR	WT_3	740.359	3	y5	667.341	25.91	8822639	8
gi|238489797	FNDSSSDFGR	KO_1	566.239	2	y5	581.268	15.39	23351086	5
gi|238489797	FNDSSSDFGR	KO_2	566.239	2	y5	581.268	15.51	18380074	5
gi|238489797	FNDSSSDFGR	KO_3	566.239	2	y5	581.268	15.51	18604012	5
gi|238489797	FNDSSSDFGR	WT_1	566.239	2	y5	581.268	15.39	24592376	5
gi|238489797	FNDSSSDFGR	WT_2	566.239	2	y5	581.268	15.5	21935110	5
gi|238489797	FNDSSSDFGR	WT_3	566.239	2	y5	581.268	15.1	29501462	5
gi|238491366	IHGGLQEAEFCIDSK	KO_1	568.607	3	y5	622.286	27	4909050	2
gi|238491366	IHGGLQEAEFCIDSK	KO_2	568.607	3	y5	622.286	27.03	4072034	3
gi|238491366	IHGGLQEAEFCIDSK	KO_3	568.607	3	y5	622.286	27.16	5095777	1
gi|238491366	IHGGLQEAEFCIDSK	WT_1	568.607	3	y5	622.286	27.14	7708459	2
gi|238491366	IHGGLQEAEFCIDSK	WT_2	568.607	3	y5	622.286	27.14	6703335	3
gi|238491366	IHGGLQEAEFCIDSK	WT_3	568.607	3	y5	622.286	26.9	6900417	3
gi|238495582	ELESYVDDPSR	KO_1	655.299	2	y5	589.258	20.47	5456615	3
gi|238495582	ELESYVDDPSR	KO_2	655.299	2	y5	589.258	20.59	5677505	4
gi|238495582	ELESYVDDPSR	KO_3	655.299	2	y5	589.258	20.59	5089272	4
gi|238495582	ELESYVDDPSR	WT_1	655.299	2	y5	589.258	20.58	9401469	3
gi|238495582	ELESYVDDPSR	WT_2	655.299	2	y5	589.258	20.58	7681302	3
gi|238495582	ELESYVDDPSR	WT_3	655.299	2	y5	589.258	20.38	7240773	4
gi|238495582	FTDGTTAEADTLLGADGIHSR	KO_1	716.678	3	y5	569.315	32.97	7897402	3
gi|238495582	FTDGTTAEADTLLGADGIHSR	KO_2	716.678	3	y5	569.315	33.12	6903397	3
gi|238495582	FTDGTTAEADTLLGADGIHSR	KO_3	716.678	3	y5	569.315	33.12	6593437	3
gi|238495582	FTDGTTAEADTLLGADGIHSR	WT_1	716.678	3	y5	569.315	33.1	11831713	3
gi|238495582	FTDGTTAEADTLLGADGIHSR	WT_2	716.678	3	y5	569.315	33.23	10276118	3
gi|238495582	FTDGTTAEADTLLGADGIHSR	WT_3	716.678	3	y5	569.315	33.13	9826919	3
gi|238496391	YGLITLVR	KO_1	467.79	2	y5	601.403	38.64	57683176	2
gi|238496391	YGLITLVR	KO_2	467.79	2	y5	601.403	38.79	55776064	3
gi|238496391	YGLITLVR	KO_3	467.79	2	y5	601.403	38.91	58484736	3
gi|238496391	YGLITLVR	WT_1	467.79	2	y5	601.403	38.77	37678684	3
gi|238496391	YGLITLVR	WT_2	467.79	2	y5	601.403	38.9	28039600	3
gi|238496391	YGLITLVR	WT_3	467.79	2	y5	601.403	38.81	36741088	2
gi|238496391	QTADLCEQLVNVELK	KO_1	880.448	2	y5	602.351	40.14	6926917	1
gi|238496391	QTADLCEQLVNVELK	KO_2	880.448	2	y5	602.351	40.29	5819677	1
gi|238496391	QTADLCEQLVNVELK	KO_3	880.448	2	y5	602.351	40.29	7378189	1
gi|238496391	QTADLCEQLVNVELK	WT_1	880.448	2	y5	602.351	40.26	4830812	1
gi|238496391	QTADLCEQLVNVELK	WT_2	880.448	2	y5	602.351	40.27	4583939	1
gi|238496391	QTADLCEQLVNVELK	WT_3	880.448	2	y5	602.351	40.31	5252995	1
gi|238508414	SIYEALR	KO_1	426.235	2	y5	651.346	22.79	26286852	1
gi|238508414	SIYEALR	KO_2	426.235	2	y5	651.346	22.94	25407174	1
gi|238508414	SIYEALR	KO_3	426.235	2	y5	651.346	22.95	25572456	1
gi|238508414	SIYEALR	WT_1	426.235	2	y5	651.346	22.93	11214300	1
gi|238508414	SIYEALR	WT_2	426.235	2	y5	651.346	22.93	11194159	1
gi|238508414	SIYEALR	WT_3	426.235	2	y5	651.346	22.69	9934104	1
gi|238508414	GLITNTFR	KO_1	461.261	2	y5	638.326	26.61	27878702	1
gi|238508414	GLITNTFR	KO_2	461.261	2	y5	638.326	26.76	30310968	1
gi|238508414	GLITNTFR	KO_3	461.261	2	y5	638.326	26.76	29578334	1
gi|238508414	GLITNTFR	WT_1	461.261	2	y5	638.326	26.74	18860796	1
gi|238508414	GLITNTFR	WT_2	461.261	2	y5	638.326	26.74	18937460	1
gi|238508414	GLITNTFR	WT_3	461.261	2	y5	638.326	26.51	14100043	1
gi|238483855	EDGVTPYATFWK	KO_1	707.338	2	y6	815.409	40.35	19320880	9
gi|238483855	EDGVTPYATFWK	KO_2	707.338	2	y6	815.409	40.5	21741078	9
gi|238483855	EDGVTPYATFWK	KO_3	707.338	2	y6	815.409	40.5	17892216	9
gi|238483855	EDGVTPYATFWK	WT_1	707.338	2	y6	815.409	40.47	23045654	9
gi|238483855	EDGVTPYATFWK	WT_2	707.338	2	y6	815.409	40.48	22252326	9
gi|238483855	EDGVTPYATFWK	WT_3	707.338	2	y6	815.409	40.52	26349930	9
gi|238484873	FPLFDAANDTGLFVK	KO_1	827.927	2	y6	664.403	52.09	1565467	7
gi|238484873	FPLFDAANDTGLFVK	KO_2	827.927	2	y6	664.403	52.02	1216182	7
gi|238484873	FPLFDAANDTGLFVK	KO_3	827.927	2	y6	664.403	52.01	1540527	7
gi|238484873	FPLFDAANDTGLFVK	WT_1	827.927	2	y6	664.403	52.09	1029310	7
gi|238484873	FPLFDAANDTGLFVK	WT_2	827.927	2	y6	664.403	52.09	954937	7
gi|238484873	FPLFDAANDTGLFVK	WT_3	827.927	2	y6	664.403	52.12	1014716	6
gi|238485360	IVAAPFNESLNSFVWR	KO_1	925.483	2	y6	808.41	51.28	2106878	8
gi|238485360	IVAAPFNESLNSFVWR	KO_2	925.483	2	y6	808.41	51.2	1606818	8
gi|238485360	IVAAPFNESLNSFVWR	KO_3	925.483	2	y6	808.41	51.19	2050236	7
gi|238485360	IVAAPFNESLNSFVWR	WT_1	925.483	2	y6	808.41	51.29	1238660	8
gi|238485360	IVAAPFNESLNSFVWR	WT_2	925.483	2	y6	808.41	51.28	2209017	7
gi|238485360	IVAAPFNESLNSFVWR	WT_3	925.483	2	y6	808.41	51.32	1938675	7
gi|238486018	AVIEFGNPIEIPR	KO_1	727.904	2	y6	724.435	45	8073316	2
gi|238486018	AVIEFGNPIEIPR	KO_2	727.904	2	y6	724.435	45.14	8298212	1
gi|238486018	AVIEFGNPIEIPR	KO_3	727.904	2	y6	724.435	45.14	8627853	1
gi|238486018	AVIEFGNPIEIPR	WT_1	727.904	2	y6	724.435	45.12	10644890	1
gi|238486018	AVIEFGNPIEIPR	WT_2	727.904	2	y6	724.435	45.24	13809154	1
gi|238486018	AVIEFGNPIEIPR	WT_3	727.904	2	y6	724.435	45.17	9701756	1
gi|238486018	SQEALAASTVK	KO_1	552.798	2	y6	576.335	13.44	1646696	3
gi|238486018	SQEALAASTVK	KO_2	552.798	2	y6	576.335	13.56	1797572	3
gi|238486018	SQEALAASTVK	KO_3	552.798	2	y6	576.335	13.56	2189111	3
gi|238486018	SQEALAASTVK	WT_1	552.798	2	y6	576.335	13.54	2180456	3
gi|238486018	SQEALAASTVK	WT_2	552.798	2	y6	576.335	13.44	2563702	3
gi|238486018	SQEALAASTVK	WT_3	552.798	2	y6	576.335	13.36	2453147	3
gi|238487156	GGPNTGDHVDILGR	KO_1	469.904	3	y6	672.404	20.15	1139137	2
gi|238487156	GGPNTGDHVDILGR	KO_2	469.904	3	y6	672.404	20.3	835432	3
gi|238487156	GGPNTGDHVDILGR	KO_3	469.904	3	y6	672.404	20.3	1144920	3
gi|238487156	GGPNTGDHVDILGR	WT_1	469.904	3	y6	672.404	20.27	1201832	2
gi|238487156	GGPNTGDHVDILGR	WT_2	469.904	3	y6	672.404	20.28	893704	3
gi|238487156	GGPNTGDHVDILGR	WT_3	469.904	3	y6	672.404	20.06	762060	2
gi|238487770	DLDLLPLHQNLIK	KO_1	511.3	3	y6	752.441	46.3	4163717	3
gi|238487770	DLDLLPLHQNLIK	KO_2	511.3	3	y6	752.441	46.42	3649403	3
gi|238487770	DLDLLPLHQNLIK	KO_3	511.3	3	y6	752.441	46.53	6111456	3
gi|238487770	DLDLLPLHQNLIK	WT_1	511.3	3	y6	752.441	46.41	2970473	3
gi|238487770	DLDLLPLHQNLIK	WT_2	511.3	3	y6	752.441	46.51	4319927	3
gi|238487770	DLDLLPLHQNLIK	WT_3	511.3	3	y6	752.441	46.55	3511751	3
gi|238488054	SFINSISCCVANK	KO_1	750.353	2	y6	751.323	31.92	10073139	7
gi|238488054	SFINSISCCVANK	KO_2	750.353	2	y6	751.323	32.07	9504909	7
gi|238488054	SFINSISCCVANK	KO_3	750.353	2	y6	751.323	32.07	11512725	7
gi|238488054	SFINSISCCVANK	WT_1	750.353	2	y6	751.323	32.05	4132732	7
gi|238488054	SFINSISCCVANK	WT_2	750.353	2	y6	751.323	32.06	6709451	7
gi|238488054	SFINSISCCVANK	WT_3	750.353	2	y6	751.323	31.97	6176432	7
gi|238489797	GIHVTHYSPFGNQNELYSR	KO_1	740.359	3	y6	781.384	26.01	13676414	1
gi|238489797	GIHVTHYSPFGNQNELYSR	KO_2	740.359	3	y6	781.384	26.16	11326907	3
gi|238489797	GIHVTHYSPFGNQNELYSR	KO_3	740.359	3	y6	781.384	26.16	14400768	1
gi|238489797	GIHVTHYSPFGNQNELYSR	WT_1	740.359	3	y6	781.384	26.14	15209536	3
gi|238489797	GIHVTHYSPFGNQNELYSR	WT_2	740.359	3	y6	781.384	26.14	17151794	2
gi|238489797	GIHVTHYSPFGNQNELYSR	WT_3	740.359	3	y6	781.384	25.91	19915722	1
gi|238489797	FNDSSSDFGR	KO_1	566.239	2	y6	668.3	15.39	41317564	3
gi|238489797	FNDSSSDFGR	KO_2	566.239	2	y6	668.3	15.51	31858466	4
gi|238489797	FNDSSSDFGR	KO_3	566.239	2	y6	668.3	15.51	32587972	3
gi|238489797	FNDSSSDFGR	WT_1	566.239	2	y6	668.3	15.39	41864944	4
gi|238489797	FNDSSSDFGR	WT_2	566.239	2	y6	668.3	15.5	39836588	3
gi|238489797	FNDSSSDFGR	WT_3	566.239	2	y6	668.3	15.1	52707532	3
gi|238491366	IHGGLQEAEFCIDSK	KO_1	568.607	3	y6	769.355	27	3970250	4
gi|238491366	IHGGLQEAEFCIDSK	KO_2	568.607	3	y6	769.355	27.03	4281764	1
gi|238491366	IHGGLQEAEFCIDSK	KO_3	568.607	3	y6	769.355	27.16	5047731	2
gi|238491366	IHGGLQEAEFCIDSK	WT_1	568.607	3	y6	769.355	27.14	7595577	3
gi|238491366	IHGGLQEAEFCIDSK	WT_2	568.607	3	y6	769.355	27.14	6791773	2
gi|238491366	IHGGLQEAEFCIDSK	WT_3	568.607	3	y6	769.355	26.9	7223209	1
gi|238491366	VDFASLQSAATQSTTYSNAPAVK	KO_1	786.392	3	y6	599.351	37.44	854619	6
gi|238491366	VDFASLQSAATQSTTYSNAPAVK	KO_2	786.392	3	y6	599.351	37.6	569391	6
gi|238491366	VDFASLQSAATQSTTYSNAPAVK	KO_3	786.392	3	y6	599.351	37.6	1115843	6
gi|238491366	VDFASLQSAATQSTTYSNAPAVK	WT_1	786.392	3	y6	599.351	37.58	1734791	6
gi|238491366	VDFASLQSAATQSTTYSNAPAVK	WT_2	786.392	3	y6	599.351	37.58	1454621	6
gi|238491366	VDFASLQSAATQSTTYSNAPAVK	WT_3	786.392	3	y6	599.351	37.62	1503054	6
gi|238495582	ELESYVDDPSR	KO_1	655.299	2	y6	688.326	20.47	5288954	4
gi|238495582	ELESYVDDPSR	KO_2	655.299	2	y6	688.326	20.59	6967624	2
gi|238495582	ELESYVDDPSR	KO_3	655.299	2	y6	688.326	20.59	5676711	2
gi|238495582	ELESYVDDPSR	WT_1	655.299	2	y6	688.326	20.58	10156592	2
gi|238495582	ELESYVDDPSR	WT_2	655.299	2	y6	688.326	20.58	7901874	2
gi|238495582	ELESYVDDPSR	WT_3	655.299	2	y6	688.326	20.38	8033611	2
gi|238495582	FTDGTTAEADTLLGADGIHSR	KO_1	716.678	3	y6	684.342	32.97	4143926	4
gi|238495582	FTDGTTAEADTLLGADGIHSR	KO_2	716.678	3	y6	684.342	33.12	3787117	4
gi|238495582	FTDGTTAEADTLLGADGIHSR	KO_3	716.678	3	y6	684.342	33.12	3778837	4
gi|238495582	FTDGTTAEADTLLGADGIHSR	WT_1	716.678	3	y6	684.342	33.1	5597542	4
gi|238495582	FTDGTTAEADTLLGADGIHSR	WT_2	716.678	3	y6	684.342	33.11	5524115	4
gi|238495582	FTDGTTAEADTLLGADGIHSR	WT_3	716.678	3	y6	684.342	33.13	5413876	4
gi|238496391	YGLITLVR	KO_1	467.79	2	y6	714.487	38.64	23034236	6
gi|238496391	YGLITLVR	KO_2	467.79	2	y6	714.487	38.79	22856162	6
gi|238496391	YGLITLVR	KO_3	467.79	2	y6	714.487	38.91	24678452	6
gi|238496391	YGLITLVR	WT_1	467.79	2	y6	714.487	38.77	14939329	6
gi|238496391	YGLITLVR	WT_2	467.79	2	y6	714.487	38.9	10397824	6
gi|238496391	YGLITLVR	WT_3	467.79	2	y6	714.487	38.81	12669719	6
gi|238496391	QTADLCEQLVNVELK	KO_1	880.448	2	y6	701.419	40.14	4430675	4
gi|238496391	QTADLCEQLVNVELK	KO_2	880.448	2	y6	701.419	40.29	3248650	4
gi|238496391	QTADLCEQLVNVELK	KO_3	880.448	2	y6	701.419	40.29	4067038	4
gi|238496391	QTADLCEQLVNVELK	WT_1	880.448	2	y6	701.419	40.26	2423630	5
gi|238496391	QTADLCEQLVNVELK	WT_2	880.448	2	y6	701.419	40.27	2939523	3
gi|238496391	QTADLCEQLVNVELK	WT_3	880.448	2	y6	701.419	40.31	3505098	4
gi|238499309	HVDGFGIHTFR	KO_1	429.219	3	y6	730.399	21.67	65361672	4
gi|238499309	HVDGFGIHTFR	KO_2	429.219	3	y6	730.399	21.69	45891476	4
gi|238499309	HVDGFGIHTFR	KO_3	429.219	3	y6	730.399	21.82	61871756	4
gi|238499309	HVDGFGIHTFR	WT_1	429.219	3	y6	730.399	21.8	33046318	3
gi|238499309	HVDGFGIHTFR	WT_2	429.219	3	y6	730.399	21.81	26290784	4
gi|238499309	HVDGFGIHTFR	WT_3	429.219	3	y6	730.399	21.58	22579346	4
gi|238499309	GVDFTEDPLLQGR	KO_1	723.865	2	y6	683.42	39.05	252363904	1
gi|238499309	GVDFTEDPLLQGR	KO_2	723.865	2	y6	683.42	39.2	270199104	1
gi|238499309	GVDFTEDPLLQGR	KO_3	723.865	2	y6	683.42	39.33	286781312	1
gi|238499309	GVDFTEDPLLQGR	WT_1	723.865	2	y6	683.42	39.18	185137984	1
gi|238499309	GVDFTEDPLLQGR	WT_2	723.865	2	y6	683.42	39.31	157610560	1
gi|238499309	GVDFTEDPLLQGR	WT_3	723.865	2	y6	683.42	39.22	196809904	1
gi|238508414	GLITNTFR	KO_1	461.261	2	y6	751.41	26.61	12040815	2
gi|238508414	GLITNTFR	KO_2	461.261	2	y6	751.41	26.76	9804325	2
gi|238508414	GLITNTFR	KO_3	461.261	2	y6	751.41	26.76	11829327	2
gi|238508414	GLITNTFR	WT_1	461.261	2	y6	751.41	26.74	7234903	2
gi|238508414	GLITNTFR	WT_2	461.261	2	y6	751.41	26.74	7496184	2
gi|238508414	GLITNTFR	WT_3	461.261	2	y6	751.41	26.51	6451694	2
gi|238483855	DILTGDEIISDAFNLK	KO_1	882.457	2	y7	794.404	54.63	137589360	3
gi|238483855	DILTGDEIISDAFNLK	KO_2	882.457	2	y7	794.404	54.65	78912712	3
gi|238483855	DILTGDEIISDAFNLK	KO_3	882.457	2	y7	794.404	54.64	78112136	3
gi|238483855	DILTGDEIISDAFNLK	WT_1	882.457	2	y7	794.404	54.62	123412016	3
gi|238483855	DILTGDEIISDAFNLK	WT_2	882.457	2	y7	794.404	54.63	105338328	3
gi|238483855	DILTGDEIISDAFNLK	WT_3	882.457	2	y7	794.404	54.75	136645136	3
gi|238483855	EDGVTPYATFWK	KO_1	707.338	2	y7	912.461	40.35	95125592	1
gi|238483855	EDGVTPYATFWK	KO_2	707.338	2	y7	912.461	40.5	99443008	1
gi|238483855	EDGVTPYATFWK	KO_3	707.338	2	y7	912.461	40.5	86198992	1
gi|238483855	EDGVTPYATFWK	WT_1	707.338	2	y7	912.461	40.47	119568472	1
gi|238483855	EDGVTPYATFWK	WT_2	707.338	2	y7	912.461	40.48	122226792	1
gi|238483855	EDGVTPYATFWK	WT_3	707.338	2	y7	912.461	40.52	141617344	1
gi|238485360	IVAAPFNESLNSFVWR	KO_1	925.483	2	y7	921.494	51.28	1566585	9
gi|238485360	IVAAPFNESLNSFVWR	KO_2	925.483	2	y7	921.494	51.2	1201488	9
gi|238485360	IVAAPFNESLNSFVWR	KO_3	925.483	2	y7	921.494	51.19	1443163	10
gi|238485360	IVAAPFNESLNSFVWR	WT_1	925.483	2	y7	921.494	51.29	855617	10
gi|238485360	IVAAPFNESLNSFVWR	WT_2	925.483	2	y7	921.494	51.28	1306346	10
gi|238485360	IVAAPFNESLNSFVWR	WT_3	925.483	2	y7	921.494	51.32	1200259	10
gi|238485360	FQSAQEAQSEDPR	KO_1	746.837	2	y7	802.369	10.34	2405938	4
gi|238485360	FQSAQEAQSEDPR	KO_2	746.837	2	y7	802.369	10.45	2814874	4
gi|238485360	FQSAQEAQSEDPR	KO_3	746.837	2	y7	802.369	10.56	2181327	4
gi|238485360	FQSAQEAQSEDPR	WT_1	746.837	2	y7	802.369	10.43	1512196	5
gi|238485360	FQSAQEAQSEDPR	WT_2	746.837	2	y7	802.369	10.34	1262797	5
gi|238485360	FQSAQEAQSEDPR	WT_3	746.837	2	y7	802.369	10.35	1558943	5
gi|238486018	AVIEFGNPIEIPR	KO_1	727.904	2	y7	838.478	45	1837073	5
gi|238486018	AVIEFGNPIEIPR	KO_2	727.904	2	y7	838.478	45.14	1873632	5
gi|238486018	AVIEFGNPIEIPR	KO_3	727.904	2	y7	838.478	45.14	1824133	5
gi|238486018	AVIEFGNPIEIPR	WT_1	727.904	2	y7	838.478	45.12	2456627	5
gi|238486018	AVIEFGNPIEIPR	WT_2	727.904	2	y7	838.478	45.24	3202516	5
gi|238486018	AVIEFGNPIEIPR	WT_3	727.904	2	y7	838.478	45.27	2009367	5
gi|238486018	SQEALAASTVK	KO_1	552.798	2	y7	689.419	13.44	1387900	5
gi|238486018	SQEALAASTVK	KO_2	552.798	2	y7	689.419	13.56	1146394	5
gi|238486018	SQEALAASTVK	KO_3	552.798	2	y7	689.419	13.56	1454330	5
gi|238486018	SQEALAASTVK	WT_1	552.798	2	y7	689.419	13.54	1702867	5
gi|238486018	SQEALAASTVK	WT_2	552.798	2	y7	689.419	13.44	2044040	4
gi|238486018	SQEALAASTVK	WT_3	552.798	2	y7	689.419	13.36	1871568	5
gi|238487770	DLDLLPLHQNLIK	KO_1	511.3	3	y7	865.525	46.3	1479848	5
gi|238487770	DLDLLPLHQNLIK	KO_2	511.3	3	y7	865.525	46.42	1249256	4
gi|238487770	DLDLLPLHQNLIK	KO_3	511.3	3	y7	865.525	46.53	2178876	5
gi|238487770	DLDLLPLHQNLIK	WT_1	511.3	3	y7	865.525	46.41	1035789	5
gi|238487770	DLDLLPLHQNLIK	WT_2	511.3	3	y7	865.525	46.51	1414049	5
gi|238487770	DLDLLPLHQNLIK	WT_3	511.3	3	y7	865.525	46.55	1328194	5
gi|238488054	SFINSISCCVANK	KO_1	750.353	2	y7	838.355	31.92	45643336	2
gi|238488054	SFINSISCCVANK	KO_2	750.353	2	y7	838.355	32.07	46396260	2
gi|238488054	SFINSISCCVANK	KO_3	750.353	2	y7	838.355	32.07	47869776	2
gi|238488054	SFINSISCCVANK	WT_1	750.353	2	y7	838.355	32.05	24270266	2
gi|238488054	SFINSISCCVANK	WT_2	750.353	2	y7	838.355	32.06	26004438	2
gi|238488054	SFINSISCCVANK	WT_3	750.353	2	y7	838.355	31.97	23391834	2
gi|238488054	FASQLCSGAGVNDLPK	KO_1	832.409	2	y7	742.409	29.38	13323642	7
gi|238488054	FASQLCSGAGVNDLPK	KO_2	832.409	2	y7	742.409	29.54	14084887	7
gi|238488054	FASQLCSGAGVNDLPK	KO_3	832.409	2	y7	742.409	29.54	10611879	7
gi|238488054	FASQLCSGAGVNDLPK	WT_1	832.409	2	y7	742.409	29.52	8316951	7
gi|238488054	FASQLCSGAGVNDLPK	WT_2	832.409	2	y7	742.409	29.53	9215692	7
gi|238488054	FASQLCSGAGVNDLPK	WT_3	832.409	2	y7	742.409	29.41	9167765	7
gi|238489637	LLPAYDSDPFSTTGPAK	KO_1	890.444	2	y7	661.352	37.36	1485398	6
gi|238489637	LLPAYDSDPFSTTGPAK	KO_2	890.444	2	y7	661.352	37.65	1502645	6
gi|238489637	LLPAYDSDPFSTTGPAK	KO_3	890.444	2	y7	661.352	37.65	1662878	5
gi|238489637	LLPAYDSDPFSTTGPAK	WT_1	890.444	2	y7	661.352	37.62	942627	6
gi|238489637	LLPAYDSDPFSTTGPAK	WT_2	890.444	2	y7	661.352	37.63	1194551	6
gi|238489637	LLPAYDSDPFSTTGPAK	WT_3	890.444	2	y7	661.352	37.53	1062316	6
gi|238489637	VITGNVVQTAK	KO_1	565.332	2	y7	759.436	16.35	855303	8
gi|238489637	VITGNVVQTAK	KO_2	565.332	2	y7	759.436	16.37	1217648	8
gi|238489637	VITGNVVQTAK	KO_3	565.332	2	y7	759.436	16.37	1120685	8
gi|238489637	VITGNVVQTAK	WT_1	565.332	2	y7	759.436	16.47	548915	8
gi|238489637	VITGNVVQTAK	WT_2	565.332	2	y7	759.436	16.36	474703	8
gi|238489637	VITGNVVQTAK	WT_3	565.332	2	y7	759.436	16.38	351553	8
gi|238489797	FNDSSSDFGR	KO_1	566.239	2	y7	755.332	15.39	40936588	4
gi|238489797	FNDSSSDFGR	KO_2	566.239	2	y7	755.332	15.51	32167070	3
gi|238489797	FNDSSSDFGR	KO_3	566.239	2	y7	755.332	15.51	31201076	4
gi|238489797	FNDSSSDFGR	WT_1	566.239	2	y7	755.332	15.39	43024080	3
gi|238489797	FNDSSSDFGR	WT_2	566.239	2	y7	755.332	15.5	37981776	4
gi|238489797	FNDSSSDFGR	WT_3	566.239	2	y7	755.332	15.1	50598788	4
gi|238491366	IHGGLQEAEFCIDSK	KO_1	568.607	3	y7	898.397	27	2193688	7
gi|238491366	IHGGLQEAEFCIDSK	KO_2	568.607	3	y7	898.397	27.16	2061049	7
gi|238491366	IHGGLQEAEFCIDSK	KO_3	568.607	3	y7	898.397	27.16	2787176	7
gi|238491366	IHGGLQEAEFCIDSK	WT_1	568.607	3	y7	898.397	27.14	4685849	7
gi|238491366	IHGGLQEAEFCIDSK	WT_2	568.607	3	y7	898.397	27.14	4184265	7
gi|238491366	IHGGLQEAEFCIDSK	WT_3	568.607	3	y7	898.397	26.9	4502237	7
gi|238491366	VDFASLQSAATQSTTYSNAPAVK	KO_1	786.392	3	y7	686.383	37.44	2810128	3
gi|238491366	VDFASLQSAATQSTTYSNAPAVK	KO_2	786.392	3	y7	686.383	37.6	2198074	2
gi|238491366	VDFASLQSAATQSTTYSNAPAVK	KO_3	786.392	3	y7	686.383	37.6	3301691	3
gi|238491366	VDFASLQSAATQSTTYSNAPAVK	WT_1	786.392	3	y7	686.383	37.58	4934705	3
gi|238491366	VDFASLQSAATQSTTYSNAPAVK	WT_2	786.392	3	y7	686.383	37.58	5376233	2
gi|238491366	VDFASLQSAATQSTTYSNAPAVK	WT_3	786.392	3	y7	686.383	37.62	4503465	3
gi|238495582	ELESYVDDPSR	KO_1	655.299	2	y7	851.389	20.47	2826837	7
gi|238495582	ELESYVDDPSR	KO_2	655.299	2	y7	851.389	20.59	3402211	6
gi|238495582	ELESYVDDPSR	KO_3	655.299	2	y7	851.389	20.59	2737091	7
gi|238495582	ELESYVDDPSR	WT_1	655.299	2	y7	851.389	20.58	5213614	7
gi|238495582	ELESYVDDPSR	WT_2	655.299	2	y7	851.389	20.58	4335859	7
gi|238495582	ELESYVDDPSR	WT_3	655.299	2	y7	851.389	20.26	4351261	7
gi|238495582	FTDGTTAEADTLLGADGIHSR	KO_1	716.678	3	y7	755.379	32.97	2373236	9
gi|238495582	FTDGTTAEADTLLGADGIHSR	KO_2	716.678	3	y7	755.379	33.12	2497174	7
gi|238495582	FTDGTTAEADTLLGADGIHSR	KO_3	716.678	3	y7	755.379	33.12	2395943	5
gi|238495582	FTDGTTAEADTLLGADGIHSR	WT_1	716.678	3	y7	755.379	33.1	5014810	5
gi|238495582	FTDGTTAEADTLLGADGIHSR	WT_2	716.678	3	y7	755.379	33.23	3697428	5
gi|238495582	FTDGTTAEADTLLGADGIHSR	WT_3	716.678	3	y7	755.379	33.13	4028070	5
gi|238496391	YGLITLVR	KO_1	467.79	2	y7	771.509	38.64	45645672	4
gi|238496391	YGLITLVR	KO_2	467.79	2	y7	771.509	38.79	49757968	4
gi|238496391	YGLITLVR	KO_3	467.79	2	y7	771.509	38.91	51975984	4
gi|238496391	YGLITLVR	WT_1	467.79	2	y7	771.509	38.77	32824580	4
gi|238496391	YGLITLVR	WT_2	467.79	2	y7	771.509	38.9	23440796	4
gi|238496391	YGLITLVR	WT_3	467.79	2	y7	771.509	38.81	36039856	3
gi|238496391	QTADLCEQLVNVELK	KO_1	880.448	2	y7	814.503	40.14	3131825	7
gi|238496391	QTADLCEQLVNVELK	KO_2	880.448	2	y7	814.503	40.29	2414354	7
gi|238496391	QTADLCEQLVNVELK	KO_3	880.448	2	y7	814.503	40.29	2938961	7
gi|238496391	QTADLCEQLVNVELK	WT_1	880.448	2	y7	814.503	40.26	1952270	7
gi|238496391	QTADLCEQLVNVELK	WT_2	880.448	2	y7	814.503	40.27	1768072	7
gi|238496391	QTADLCEQLVNVELK	WT_3	880.448	2	y7	814.503	40.31	2094060	7
gi|238498044	LIPISPAASEDDR	KO_1	692.359	2	y7	763.322	27.82	669739	5
gi|238498044	LIPISPAASEDDR	KO_2	692.359	2	y7	763.322	27.97	983891	5
gi|238498044	LIPISPAASEDDR	KO_3	692.359	2	y7	763.322	27.97	924468	5
gi|238498044	LIPISPAASEDDR	WT_1	692.359	2	y7	763.322	27.95	387920	5
gi|238498044	LIPISPAASEDDR	WT_2	692.359	2	y7	763.322	27.96	447834	5
gi|238498044	LIPISPAASEDDR	WT_3	692.359	2	y7	763.322	27.72	309556	5
gi|238499309	GVDFTEDPLLQGR	KO_1	723.865	2	y7	798.447	39.05	61061912	5
gi|238499309	GVDFTEDPLLQGR	KO_2	723.865	2	y7	798.447	39.2	64376588	5
gi|238499309	GVDFTEDPLLQGR	KO_3	723.865	2	y7	798.447	39.33	66784332	6
gi|238499309	GVDFTEDPLLQGR	WT_1	723.865	2	y7	798.447	39.18	44105968	5
gi|238499309	GVDFTEDPLLQGR	WT_2	723.865	2	y7	798.447	39.31	37775924	6
gi|238499309	GVDFTEDPLLQGR	WT_3	723.865	2	y7	798.447	39.22	46005792	6
gi|238483855	DILTGDEIISDAFNLK	KO_1	882.457	2	y8	907.488	54.63	146128944	2
gi|238483855	DILTGDEIISDAFNLK	KO_2	882.457	2	y8	907.488	54.65	99725600	2
gi|238483855	DILTGDEIISDAFNLK	KO_3	882.457	2	y8	907.488	54.64	83755112	2
gi|238483855	DILTGDEIISDAFNLK	WT_1	882.457	2	y8	907.488	54.62	130460936	2
gi|238483855	DILTGDEIISDAFNLK	WT_2	882.457	2	y8	907.488	54.63	113890768	2
gi|238483855	DILTGDEIISDAFNLK	WT_3	882.457	2	y8	907.488	54.75	150639200	2
gi|238483855	EDGVTPYATFWK	KO_1	707.338	2	y8	1013.51	40.35	59266352	2
gi|238483855	EDGVTPYATFWK	KO_2	707.338	2	y8	1013.51	40.5	57929444	2
gi|238483855	EDGVTPYATFWK	KO_3	707.338	2	y8	1013.51	40.5	46992480	2
gi|238483855	EDGVTPYATFWK	WT_1	707.338	2	y8	1013.51	40.47	64651872	2
gi|238483855	EDGVTPYATFWK	WT_2	707.338	2	y8	1013.51	40.48	66561452	2
gi|238483855	EDGVTPYATFWK	WT_3	707.338	2	y8	1013.51	40.52	80809072	2
gi|238484873	GVEVVTADLNSVESLR	KO_1	844.447	2	y8	917.505	41.38	2495827	5
gi|238484873	GVEVVTADLNSVESLR	KO_2	844.447	2	y8	917.505	41.53	1795810	5
gi|238484873	GVEVVTADLNSVESLR	KO_3	844.447	2	y8	917.505	41.67	2168846	6
gi|238484873	GVEVVTADLNSVESLR	WT_1	844.447	2	y8	917.505	41.63	1623217	5
gi|238484873	GVEVVTADLNSVESLR	WT_2	844.447	2	y8	917.505	41.65	1673338	5
gi|238484873	GVEVVTADLNSVESLR	WT_3	844.447	2	y8	917.505	41.69	1608736	6
gi|238484873	FPLFDAANDTGLFVK	KO_1	827.927	2	y8	893.473	52.09	901676	9
gi|238484873	FPLFDAANDTGLFVK	KO_2	827.927	2	y8	893.473	52.02	992769	9
gi|238484873	FPLFDAANDTGLFVK	KO_3	827.927	2	y8	893.473	52.01	1112004	9
gi|238484873	FPLFDAANDTGLFVK	WT_1	827.927	2	y8	893.473	52.09	644104	9
gi|238484873	FPLFDAANDTGLFVK	WT_2	827.927	2	y8	893.473	52.09	761991	8
gi|238484873	FPLFDAANDTGLFVK	WT_3	827.927	2	y8	893.473	52.12	804516	8
gi|238485360	IVAAPFNESLNSFVWR	KO_1	925.483	2	y8	1008.53	51.28	4535122	5
gi|238485360	IVAAPFNESLNSFVWR	KO_2	925.483	2	y8	1008.53	51.2	3314341	5
gi|238485360	IVAAPFNESLNSFVWR	KO_3	925.483	2	y8	1008.53	51.19	4398985	5
gi|238485360	IVAAPFNESLNSFVWR	WT_1	925.483	2	y8	1008.53	51.29	2812074	5
gi|238485360	IVAAPFNESLNSFVWR	WT_2	925.483	2	y8	1008.53	51.28	4168739	5
gi|238485360	IVAAPFNESLNSFVWR	WT_3	925.483	2	y8	1008.53	51.32	3377760	5
gi|238485360	FQSAQEAQSEDPR	KO_1	746.837	2	y8	931.412	10.34	2405306	5
gi|238485360	FQSAQEAQSEDPR	KO_2	746.837	2	y8	931.412	10.45	2331880	5
gi|238485360	FQSAQEAQSEDPR	KO_3	746.837	2	y8	931.412	10.56	2110951	5
gi|238485360	FQSAQEAQSEDPR	WT_1	746.837	2	y8	931.412	10.43	1599641	4
gi|238485360	FQSAQEAQSEDPR	WT_2	746.837	2	y8	931.412	10.34	1283269	4
gi|238485360	FQSAQEAQSEDPR	WT_3	746.837	2	y8	931.412	10.35	1950673	4
gi|238486018	AVIEFGNPIEIPR	KO_1	727.904	2	y8	895.5	45	8408104	1
gi|238486018	AVIEFGNPIEIPR	KO_2	727.904	2	y8	895.5	45.14	7016590	3
gi|238486018	AVIEFGNPIEIPR	KO_3	727.904	2	y8	895.5	45.14	7708828	3
gi|238486018	AVIEFGNPIEIPR	WT_1	727.904	2	y8	895.5	45.12	9251578	2
gi|238486018	AVIEFGNPIEIPR	WT_2	727.904	2	y8	895.5	45.24	11492407	2
gi|238486018	AVIEFGNPIEIPR	WT_3	727.904	2	y8	895.5	45.17	8374463	2
gi|238486018	SQEALAASTVK	KO_1	552.798	2	y8	760.456	13.44	1434175	4
gi|238486018	SQEALAASTVK	KO_2	552.798	2	y8	760.456	13.56	1383440	4
gi|238486018	SQEALAASTVK	KO_3	552.798	2	y8	760.456	13.56	1575280	4
gi|238486018	SQEALAASTVK	WT_1	552.798	2	y8	760.456	13.54	1946729	4
gi|238486018	SQEALAASTVK	WT_2	552.798	2	y8	760.456	13.44	1754709	5
gi|238486018	SQEALAASTVK	WT_3	552.798	2	y8	760.456	13.36	1988849	4
gi|238487770	DLDLLPLHQNLIK	KO_1	511.3	3	y8	962.578	46.3	7813522	2
gi|238487770	DLDLLPLHQNLIK	KO_2	511.3	3	y8	962.578	46.42	6318056	2
gi|238487770	DLDLLPLHQNLIK	KO_3	511.3	3	y8	962.578	46.53	11308960	2
gi|238487770	DLDLLPLHQNLIK	WT_1	511.3	3	y8	962.578	46.41	5967578	2
gi|238487770	DLDLLPLHQNLIK	WT_2	511.3	3	y8	962.578	46.51	7984133	2
gi|238487770	DLDLLPLHQNLIK	WT_3	511.3	3	y8	962.578	46.55	6225403	2
gi|238488054	SFINSISCCVANK	KO_1	750.353	2	y8	951.439	31.92	17109880	6
gi|238488054	SFINSISCCVANK	KO_2	750.353	2	y8	951.439	32.07	17796442	6
gi|238488054	SFINSISCCVANK	KO_3	750.353	2	y8	951.439	32.08	17978662	5
gi|238488054	SFINSISCCVANK	WT_1	750.353	2	y8	951.439	32.05	9800994	6
gi|238488054	SFINSISCCVANK	WT_2	750.353	2	y8	951.439	32.06	11573936	5
gi|238488054	SFINSISCCVANK	WT_3	750.353	2	y8	951.439	31.97	11302554	5
gi|238489637	VITGNVVQTAK	KO_1	565.332	2	y8	816.457	16.35	3364007	3
gi|238489637	VITGNVVQTAK	KO_2	565.332	2	y8	816.457	16.37	3536223	3
gi|238489637	VITGNVVQTAK	KO_3	565.332	2	y8	816.457	16.37	3149735	4
gi|238489637	VITGNVVQTAK	WT_1	565.332	2	y8	816.457	16.47	2334938	3
gi|238489637	VITGNVVQTAK	WT_2	565.332	2	y8	816.457	16.36	2306359	3
gi|238489637	VITGNVVQTAK	WT_3	565.332	2	y8	816.457	16.38	1947114	3
gi|238489797	FNDSSSDFGR	KO_1	566.239	2	y8	870.359	15.39	44328484	2
gi|238489797	FNDSSSDFGR	KO_2	566.239	2	y8	870.359	15.51	36042376	2
gi|238489797	FNDSSSDFGR	KO_3	566.239	2	y8	870.359	15.51	34080704	2
gi|238489797	FNDSSSDFGR	WT_1	566.239	2	y8	870.359	15.39	47582808	2
gi|238489797	FNDSSSDFGR	WT_2	566.239	2	y8	870.359	15.5	45551348	2
gi|238489797	FNDSSSDFGR	WT_3	566.239	2	y8	870.359	15.1	55215140	2
gi|238491366	VDFASLQSAATQSTTYSNAPAVK	KO_1	786.392	3	y8	849.446	37.44	3606410	2
gi|238491366	VDFASLQSAATQSTTYSNAPAVK	KO_2	786.392	3	y8	849.446	37.6	1919513	3
gi|238491366	VDFASLQSAATQSTTYSNAPAVK	KO_3	786.392	3	y8	849.446	37.6	3684916	2
gi|238491366	VDFASLQSAATQSTTYSNAPAVK	WT_1	786.392	3	y8	849.446	37.58	5576950	2
gi|238491366	VDFASLQSAATQSTTYSNAPAVK	WT_2	786.392	3	y8	849.446	37.58	4961848	3
gi|238491366	VDFASLQSAATQSTTYSNAPAVK	WT_3	786.392	3	y8	849.446	37.62	6035676	2
gi|238495582	ELESYVDDPSR	KO_1	655.299	2	y8	938.421	20.47	5482201	2
gi|238495582	ELESYVDDPSR	KO_2	655.299	2	y8	938.421	20.59	5894208	3
gi|238495582	ELESYVDDPSR	KO_3	655.299	2	y8	938.421	20.59	5335646	3
gi|238495582	ELESYVDDPSR	WT_1	655.299	2	y8	938.421	20.58	9028470	4
gi|238495582	ELESYVDDPSR	WT_2	655.299	2	y8	938.421	20.58	7374677	4
gi|238495582	ELESYVDDPSR	WT_3	655.299	2	y8	938.421	20.38	7611507	3
gi|238495582	FTDGTTAEADTLLGADGIHSR	KO_1	716.678	3	y8	812.401	32.97	20766252	1
gi|238495582	FTDGTTAEADTLLGADGIHSR	KO_2	716.678	3	y8	812.401	33.12	18807488	1
gi|238495582	FTDGTTAEADTLLGADGIHSR	KO_3	716.678	3	y8	812.401	33.12	17073660	1
gi|238495582	FTDGTTAEADTLLGADGIHSR	WT_1	716.678	3	y8	812.401	33.1	31769422	1
gi|238495582	FTDGTTAEADTLLGADGIHSR	WT_2	716.678	3	y8	812.401	33.23	25915568	1
gi|238495582	FTDGTTAEADTLLGADGIHSR	WT_3	716.678	3	y8	812.401	33.13	26971270	1
gi|238496391	QTADLCEQLVNVELK	KO_1	880.448	2	y8	942.562	40.14	2850607	8
gi|238496391	QTADLCEQLVNVELK	KO_2	880.448	2	y8	942.562	40.29	1808590	8
gi|238496391	QTADLCEQLVNVELK	KO_3	880.448	2	y8	942.562	40.29	2776406	8
gi|238496391	QTADLCEQLVNVELK	WT_1	880.448	2	y8	942.562	40.26	1488558	8
gi|238496391	QTADLCEQLVNVELK	WT_2	880.448	2	y8	942.562	40.27	1416391	8
gi|238496391	QTADLCEQLVNVELK	WT_3	880.448	2	y8	942.562	40.31	1766921	8
gi|238498044	LIPISPAASEDDR	KO_1	692.359	2	y8	860.374	27.82	4286506	2
gi|238498044	LIPISPAASEDDR	KO_2	692.359	2	y8	860.374	27.97	4634330	2
gi|238498044	LIPISPAASEDDR	KO_3	692.359	2	y8	860.374	27.97	4923010	2
gi|238498044	LIPISPAASEDDR	WT_1	692.359	2	y8	860.374	27.95	2284127	2
gi|238498044	LIPISPAASEDDR	WT_2	692.359	2	y8	860.374	27.96	2718117	2
gi|238498044	LIPISPAASEDDR	WT_3	692.359	2	y8	860.374	27.72	2288035	2
gi|238499309	HVDGFGIHTFR	KO_1	429.219	3	y8	934.489	21.67	19135842	8
gi|238499309	HVDGFGIHTFR	KO_2	429.219	3	y8	934.489	21.69	15688843	8
gi|238499309	HVDGFGIHTFR	KO_3	429.219	3	y8	934.489	21.82	22095022	8
gi|238499309	HVDGFGIHTFR	WT_1	429.219	3	y8	934.489	21.8	7583900	8
gi|238499309	HVDGFGIHTFR	WT_2	429.219	3	y8	934.489	21.81	7584536	8
gi|238499309	HVDGFGIHTFR	WT_3	429.219	3	y8	934.489	21.58	5296741	9
gi|238499309	GVDFTEDPLLQGR	KO_1	723.865	2	y8	927.489	39.05	63556508	4
gi|238499309	GVDFTEDPLLQGR	KO_2	723.865	2	y8	927.489	39.32	60340524	6
gi|238499309	GVDFTEDPLLQGR	KO_3	723.865	2	y8	927.489	39.33	71886560	4
gi|238499309	GVDFTEDPLLQGR	WT_1	723.865	2	y8	927.489	39.18	41593764	6
gi|238499309	GVDFTEDPLLQGR	WT_2	723.865	2	y8	927.489	39.31	42032124	4
gi|238499309	GVDFTEDPLLQGR	WT_3	723.865	2	y8	927.489	39.22	49707972	4
gi|238483855	DILTGDEIISDAFNLK	KO_1	882.457	2	y9	1020.57	54.63	59144852	7
gi|238483855	DILTGDEIISDAFNLK	KO_2	882.457	2	y9	1020.57	54.65	33830728	7
gi|238483855	DILTGDEIISDAFNLK	KO_3	882.457	2	y9	1020.57	54.64	34793024	7
gi|238483855	DILTGDEIISDAFNLK	WT_1	882.457	2	y9	1020.57	54.62	54926724	7
gi|238483855	DILTGDEIISDAFNLK	WT_2	882.457	2	y9	1020.57	54.63	45807336	7
gi|238483855	DILTGDEIISDAFNLK	WT_3	882.457	2	y9	1020.57	54.75	59558984	7
gi|238485360	IVAAPFNESLNSFVWR	KO_1	925.483	2	y9	1137.57	51.28	2260719	7
gi|238485360	IVAAPFNESLNSFVWR	KO_2	925.483	2	y9	1137.57	51.2	1835648	7
gi|238485360	IVAAPFNESLNSFVWR	KO_3	925.483	2	y9	1137.57	51.19	2038586	8
gi|238485360	IVAAPFNESLNSFVWR	WT_1	925.483	2	y9	1137.57	51.29	1577112	6
gi|238485360	IVAAPFNESLNSFVWR	WT_2	925.483	2	y9	1137.57	51.28	2170405	8
gi|238485360	IVAAPFNESLNSFVWR	WT_3	925.483	2	y9	1137.57	51.32	1744914	8
gi|238485360	FQSAQEAQSEDPR	KO_1	746.837	2	y9	1059.47	10.34	1823430	6
gi|238485360	FQSAQEAQSEDPR	KO_2	746.837	2	y9	1059.47	10.45	2060946	6
gi|238485360	FQSAQEAQSEDPR	KO_3	746.837	2	y9	1059.47	10.56	1612050	7
gi|238485360	FQSAQEAQSEDPR	WT_1	746.837	2	y9	1059.47	10.43	1026116	6
gi|238485360	FQSAQEAQSEDPR	WT_2	746.837	2	y9	1059.47	10.34	915638	6
gi|238485360	FQSAQEAQSEDPR	WT_3	746.837	2	y9	1059.47	10.35	1231678	7
gi|238486018	AVIEFGNPIEIPR	KO_1	727.904	2	y9	1042.57	45	7359188	3
gi|238486018	AVIEFGNPIEIPR	KO_2	727.904	2	y9	1042.57	45.14	7307823	2
gi|238486018	AVIEFGNPIEIPR	KO_3	727.904	2	y9	1042.57	45.14	7760261	2
gi|238486018	AVIEFGNPIEIPR	WT_1	727.904	2	y9	1042.57	45.12	8186296	3
gi|238486018	AVIEFGNPIEIPR	WT_2	727.904	2	y9	1042.57	45.24	10811908	3
gi|238486018	AVIEFGNPIEIPR	WT_3	727.904	2	y9	1042.57	45.28	7888919	3
gi|238486018	SQEALAASTVK	KO_1	552.798	2	y9	889.499	13.44	2455486	2
gi|238486018	SQEALAASTVK	KO_2	552.798	2	y9	889.499	13.56	2113460	2
gi|238486018	SQEALAASTVK	KO_3	552.798	2	y9	889.499	13.56	2528069	2
gi|238486018	SQEALAASTVK	WT_1	552.798	2	y9	889.499	13.54	3222354	2
gi|238486018	SQEALAASTVK	WT_2	552.798	2	y9	889.499	13.44	3556263	2
gi|238486018	SQEALAASTVK	WT_3	552.798	2	y9	889.499	13.36	3487455	2
gi|238488054	SFINSISCCVANK	KO_1	750.353	2	y9	1038.47	31.92	17486946	5
gi|238488054	SFINSISCCVANK	KO_2	750.353	2	y9	1038.47	32.07	17856002	5
gi|238488054	SFINSISCCVANK	KO_3	750.353	2	y9	1038.47	32.07	17640508	6
gi|238488054	SFINSISCCVANK	WT_1	750.353	2	y9	1038.47	32.05	10482148	5
gi|238488054	SFINSISCCVANK	WT_2	750.353	2	y9	1038.47	32.06	9517613	6
gi|238488054	SFINSISCCVANK	WT_3	750.353	2	y9	1038.47	31.97	8283985	6
gi|238488054	FASQLCSGAGVNDLPK	KO_1	832.409	2	y9	870.468	29.38	20482826	5
gi|238488054	FASQLCSGAGVNDLPK	KO_2	832.409	2	y9	870.468	29.54	20079778	6
gi|238488054	FASQLCSGAGVNDLPK	KO_3	832.409	2	y9	870.468	29.54	11679006	6
gi|238488054	FASQLCSGAGVNDLPK	WT_1	832.409	2	y9	870.468	29.52	11998336	6
gi|238488054	FASQLCSGAGVNDLPK	WT_2	832.409	2	y9	870.468	29.53	14085366	6
gi|238488054	FASQLCSGAGVNDLPK	WT_3	832.409	2	y9	870.468	29.41	13143065	6
gi|238489637	LLPAYDSDPFSTTGPAK	KO_1	890.444	2	y9	905.473	37.36	9860631	1
gi|238489637	LLPAYDSDPFSTTGPAK	KO_2	890.444	2	y9	905.473	37.65	10885541	1
gi|238489637	LLPAYDSDPFSTTGPAK	KO_3	890.444	2	y9	905.473	37.65	11290744	1
gi|238489637	LLPAYDSDPFSTTGPAK	WT_1	890.444	2	y9	905.473	37.62	8437348	1
gi|238489637	LLPAYDSDPFSTTGPAK	WT_2	890.444	2	y9	905.473	37.63	8264386	1
gi|238489637	LLPAYDSDPFSTTGPAK	WT_3	890.444	2	y9	905.473	37.53	8201612	1
gi|238489637	VITGNVVQTAK	KO_1	565.332	2	y9	917.505	16.35	6904953	1
gi|238489637	VITGNVVQTAK	KO_2	565.332	2	y9	917.505	16.37	6777731	1
gi|238489637	VITGNVVQTAK	KO_3	565.332	2	y9	917.505	16.37	7103858	1
gi|238489637	VITGNVVQTAK	WT_1	565.332	2	y9	917.505	16.47	3695333	1
gi|238489637	VITGNVVQTAK	WT_2	565.332	2	y9	917.505	16.36	4303790	1
gi|238489637	VITGNVVQTAK	WT_3	565.332	2	y9	917.505	16.38	2862869	1
gi|238489797	GIHVTHYSPFGNQNELYSR	KO_1	740.359	3	y9	1080.51	26.01	13307792	2
gi|238489797	GIHVTHYSPFGNQNELYSR	KO_2	740.359	3	y9	1080.51	26.16	12557983	1
gi|238489797	GIHVTHYSPFGNQNELYSR	KO_3	740.359	3	y9	1080.51	26.16	14069806	3
gi|238489797	GIHVTHYSPFGNQNELYSR	WT_1	740.359	3	y9	1080.51	26.14	16955628	1
gi|238489797	GIHVTHYSPFGNQNELYSR	WT_2	740.359	3	y9	1080.51	26.14	17373886	1
gi|238489797	GIHVTHYSPFGNQNELYSR	WT_3	740.359	3	y9	1080.51	25.91	17455370	3
gi|238489797	FNDSSSDFGR	KO_1	566.239	2	y9	984.402	15.39	16704015	7
gi|238489797	FNDSSSDFGR	KO_2	566.239	2	y9	984.402	15.51	12885982	7
gi|238489797	FNDSSSDFGR	KO_3	566.239	2	y9	984.402	15.51	12348095	7
gi|238489797	FNDSSSDFGR	WT_1	566.239	2	y9	984.402	15.39	16060922	7
gi|238489797	FNDSSSDFGR	WT_2	566.239	2	y9	984.402	15.5	15860560	7
gi|238489797	FNDSSSDFGR	WT_3	566.239	2	y9	984.402	15.1	20286468	7
gi|238491366	VDFASLQSAATQSTTYSNAPAVK	KO_1	786.392	3	y9	950.494	37.44	1799808	4
gi|238491366	VDFASLQSAATQSTTYSNAPAVK	KO_2	786.392	3	y9	950.494	37.6	1088470	5
gi|238491366	VDFASLQSAATQSTTYSNAPAVK	KO_3	786.392	3	y9	950.494	37.6	1959541	4
gi|238491366	VDFASLQSAATQSTTYSNAPAVK	WT_1	786.392	3	y9	950.494	37.58	3026694	4
gi|238491366	VDFASLQSAATQSTTYSNAPAVK	WT_2	786.392	3	y9	950.494	37.58	3142591	4
gi|238491366	VDFASLQSAATQSTTYSNAPAVK	WT_3	786.392	3	y9	950.494	37.62	3204576	4
gi|238495582	FTDGTTAEADTLLGADGIHSR	KO_1	716.678	3	y9	925.485	32.97	9276083	2
gi|238495582	FTDGTTAEADTLLGADGIHSR	KO_2	716.678	3	y9	925.485	33.12	8204104	2
gi|238495582	FTDGTTAEADTLLGADGIHSR	KO_3	716.678	3	y9	925.485	33.12	7829805	2
gi|238495582	FTDGTTAEADTLLGADGIHSR	WT_1	716.678	3	y9	925.485	33.1	14161699	2
gi|238495582	FTDGTTAEADTLLGADGIHSR	WT_2	716.678	3	y9	925.485	33.23	11884992	2
gi|238495582	FTDGTTAEADTLLGADGIHSR	WT_3	716.678	3	y9	925.485	33.13	11649649	2
gi|238496391	QTADLCEQLVNVELK	KO_1	880.448	2	y9	1071.6	40.14	4098779	6
gi|238496391	QTADLCEQLVNVELK	KO_2	880.448	2	y9	1071.6	40.29	2964355	6
gi|238496391	QTADLCEQLVNVELK	KO_3	880.448	2	y9	1071.6	40.29	3791135	6
gi|238496391	QTADLCEQLVNVELK	WT_1	880.448	2	y9	1071.6	40.26	2153645	6
gi|238496391	QTADLCEQLVNVELK	WT_2	880.448	2	y9	1071.6	40.27	2440005	5
gi|238496391	QTADLCEQLVNVELK	WT_3	880.448	2	y9	1071.6	40.31	2651561	6
gi|238498044	LIPISPAASEDDR	KO_1	692.359	2	y9	947.406	27.82	5678437	1
gi|238498044	LIPISPAASEDDR	KO_2	692.359	2	y9	947.406	27.85	5135566	1
gi|238498044	LIPISPAASEDDR	KO_3	692.359	2	y9	947.406	27.97	5950855	1
gi|238498044	LIPISPAASEDDR	WT_1	692.359	2	y9	947.406	27.95	2957938	1
gi|238498044	LIPISPAASEDDR	WT_2	692.359	2	y9	947.406	27.96	2890370	1
gi|238498044	LIPISPAASEDDR	WT_3	692.359	2	y9	947.406	27.72	2778981	1
gi|238499309	HVDGFGIHTFR	KO_1	429.219	3	y9	1049.52	21.67	16517988	9
gi|238499309	HVDGFGIHTFR	KO_2	429.219	3	y9	1049.52	21.69	11763409	9
gi|238499309	HVDGFGIHTFR	KO_3	429.219	3	y9	1049.52	21.82	18246902	9
gi|238499309	HVDGFGIHTFR	WT_1	429.219	3	y9	1049.52	21.8	4591632	9
gi|238499309	HVDGFGIHTFR	WT_2	429.219	3	y9	1049.52	21.81	7250155	9
gi|238499309	HVDGFGIHTFR	WT_3	429.219	3	y9	1049.52	21.58	5524954	8
gi|238499309	GVDFTEDPLLQGR	KO_1	723.865	2	y9	1028.54	39.05	70843768	3
gi|238499309	GVDFTEDPLLQGR	KO_2	723.865	2	y9	1028.54	39.2	69683680	3
gi|238499309	GVDFTEDPLLQGR	KO_3	723.865	2	y9	1028.54	39.33	78425512	3
gi|238499309	GVDFTEDPLLQGR	WT_1	723.865	2	y9	1028.54	39.18	48678344	3
gi|238499309	GVDFTEDPLLQGR	WT_2	723.865	2	y9	1028.54	39.31	45003748	3
gi|238499309	GVDFTEDPLLQGR	WT_3	723.865	2	y9	1028.54	39.22	51894424	3
