# Supplementary material for: A novel phosphoinositide kinase Fab1 regulates biosynthesis of pathogenic aflatoxin in Aspergillus flavus
Source: Virulence. 2020 Dec 29;12(1):96–113. doi: 10.1080/21505594.2020.1859820 (PMC7781676; doi:10.1080/21505594.2020.1859820)
Supplement: Supplemental Material [file KVIR_A_1859820_SM9219.xlsx]

## Sheet: Table S5
Protein IDs	Subcellular localization	Regulatory type
gi|238481835	cytoplasmic	Down
gi|238482031	extracellular	Up
gi|238482049	cytoplasmic	Up
gi|238482081	extracellular	Down
gi|238482119	mitochondrial	Down
gi|238482591	cytoplasmic	Up
gi|238482593	cytoplasmic	Up
gi|238482595	cytoplasmic	Up
gi|238482745	nuclear	Down
gi|238482965	cytoplasmic	Up
gi|238483033	mitochondrial	Up
gi|238483137	mitochondrial	Up
gi|238483483	peroxisomal	Down
gi|238483793	cytoplasmic	Up
gi|238483855	cytoplasmic	Down
gi|238483931	extracellular	Up
gi|238484287	cytoplasmic	Down
gi|238484301	cytoplasmic	Up
gi|238484401	nuclear	Down
gi|238484437	vacuolar	Up
gi|238484679	cytoplasmic	Up
gi|238484681	cytoplasmic	Up
gi|238484733	nuclear	Up
gi|238484811	cytoplasmic	Down
gi|238484873	cytoplasmic	Up
gi|238484979	mitochondrial	Down
gi|238485196	mitochondrial	Up
gi|238485212	extracellular	Down
gi|238485248	cytoplasmic	Down
gi|238485360	ER	Up
gi|238485472	extracellular	Up
gi|238485504	mitochondrial	Down
gi|238485558	extracellular	Down
gi|238485572	extracellular	Down
gi|238485692	cytoplasmic	Up
gi|238485782	cytoplasmic	Down
gi|238485796	nuclear	Down
gi|238485984	peroxisomal	Up
gi|238486016	cytoplasmic	Down
gi|238486018	vacuolar	Down
gi|238486022	cytoplasmic	Up
gi|238486234	plasma membrane	Up
gi|238486268	peroxisomal	Down
gi|238486276	nuclear	Down
gi|238486514	extracellular	Up
gi|238486618	cytoplasmic	Up
gi|238486760	nuclear	Down
gi|238486896	extracellular	Up
gi|238486926	cytoplasmic	Down
gi|238486954	cytoplasmic	Up
gi|238486958	cytoplasmic	Up
gi|238487002	cytoplasmic	Up
gi|238487156	peroxisomal	Up
gi|238487218	nuclear	Up
gi|238487226	mitochondrial	Up
gi|238487338	extracellular	Up
gi|238487362	plasma membrane	Up
gi|238487420	cytoplasmic	Down
gi|238487450	cytoplasmic	Down
gi|238487472	extracellular	Up
gi|238487506	extracellular	Down
gi|238487518	cytoplasmic	Up
gi|238487546	nuclear	Down
gi|238487668	ER	Down
gi|238487680	cytoplasmic	Up
gi|238487686	cytoplasmic	Up
gi|238487704	vacuolar	Up
gi|238487768	cytoplasmic	Down
gi|238487770	ER	Up
gi|238487890	cytoplasmic	Up
gi|238487974	cytoplasmic	Up
gi|238488000	mitochondrial	Up
gi|238488054	extracellular	Up
gi|238488273	extracellular	Up
gi|238488313	extracellular	Up
gi|238488341	extracellular	Down
gi|238488385	cytoplasmic	Down
gi|238488417	extracellular	Up
gi|238488517	nuclear	Down
gi|238488561	cytoplasmic	Up
gi|238488623	plasma membrane	Up
gi|238488785	peroxisomal	Down
gi|238489093	cytoplasmic	Down
gi|238489325	cytoplasmic	Up
gi|238489487	cytoplasmic	Up
gi|238489495	cytoplasmic	Down
gi|238489615	nuclear	Up
gi|238489637	cytoplasmic	Up
gi|238489797	cytoplasmic	Down
gi|238489937	nuclear	Down
gi|238490099	nuclear	Down
gi|238490105	nuclear	Down
gi|238490324	extracellular	Down
gi|238490366	cytoplasmic	Down
gi|238490396	mitochondrial	Up
gi|238490748	cytoplasmic	Down
gi|238490754	extracellular	Down
gi|238490840	extracellular	Up
gi|238491028	cytoplasmic	Up
gi|238491044	mitochondrial	Up
gi|238491128	mitochondrial	Up
gi|238491160	extracellular	Up
gi|238491272	cytoplasmic	Down
gi|238491364	Golgi apparatus	Up
gi|238491366	mitochondrial	Down
gi|238491386	ER	Down
gi|238491456	extracellular	Up
gi|238491460	cytoplasmic	Down
gi|238491522	plasma membrane	Up
gi|238491680	nuclear	Down
gi|238491742	cytoplasmic	Down
gi|238491752	ER	Down
gi|238491898	cytoplasmic	Up
gi|238491928	cytoplasmic	Up
gi|238492062	mitochondrial	Up
gi|238492183	vacuolar	Up
gi|238492195	extracellular	Up
gi|238492393	cytoplasmic	Up
gi|238492467	peroxisomal	Down
gi|238492537	vacuolar	Down
gi|238492611	extracellular	Up
gi|238492703	nuclear	Down
gi|238492733	cytoplasmic	Down
gi|238492737	cytoplasmic	Down
gi|238492775	mitochondrial	Down
gi|238492797	nuclear	Down
gi|238492923	cytoplasmic	Up
gi|238492925	cytoplasmic	Up
gi|238492959	cytoplasmic	Down
gi|238493053	cytoplasmic	Up
gi|238493071	cytoplasmic	Down
gi|238493211	cytoplasmic	Down
gi|238493243	nuclear	Up
gi|238493245	peroxisomal	Down
gi|238493247	cytoplasmic	Up
gi|238493669	cytoplasmic	Up
gi|238493689	Golgi apparatus	Up
gi|238493705	nuclear	Up
gi|238493781	cytoplasmic	Down
gi|238494006	nuclear	Down
gi|238494084	nuclear	Down
gi|238494132	cytoplasmic	Down
gi|238494250	cytoplasmic	Down
gi|238494538	cytoplasmic	Up
gi|238494698	extracellular	Down
gi|238494816	peroxisomal	Up
gi|238495006	vacuolar	Down
gi|238495036	vacuolar	Up
gi|238495068	cytoplasmic	Down
gi|238495162	cytoplasmic	Down
gi|238495230	cytoplasmic	Up
gi|238495238	extracellular	Up
gi|238495298	ER	Up
gi|238495330	cytoplasmic	Down
gi|238495424	peroxisomal	Up
gi|238495582	cytoplasmic	Down
gi|238495680	cytoplasmic	Up
gi|238495837	extracellular	Up
gi|238495897	mitochondrial	Up
gi|238495929	cytoplasmic	Down
gi|238496075	cytoplasmic	Down
gi|238496155	cytoplasmic	Down
gi|238496213	cytoplasmic	Down
gi|238496391	extracellular	Up
gi|238496567	nuclear	Down
gi|238496595	cytoplasmic	Down
gi|238496625	mitochondrial	Up
gi|238496809	extracellular	Down
gi|238496899	peroxisomal	Down
gi|238497149	vacuolar	Down
gi|238497157	cytoplasmic	Up
gi|238497325	cytoplasmic	Down
gi|238497443	vacuolar	Up
gi|238497508	cytoplasmic	Down
gi|238497550	cytoplasmic	Up
gi|238497692	cytoplasmic	Down
gi|238497770	cytoplasmic	Down
gi|238498044	extracellular	Up
gi|238498132	extracellular	Up
gi|238498176	mitochondrial	Up
gi|238498308	vacuolar	Up
gi|238498356	cytoplasmic	Up
gi|238498370	mitochondrial	Down
gi|238498532	nuclear	Down
gi|238498650	cytoplasmic	Up
gi|238498662	peroxisomal	Down
gi|238498666	cytoplasmic	Down
gi|238498670	peroxisomal	Up
gi|238498742	extracellular	Up
gi|238498746	extracellular	Up
gi|238498780	vacuolar	Up
gi|238498788	cytoplasmic	Up
gi|238498804	peroxisomal	Up
gi|238498884	cytoplasmic	Down
gi|238498912	cytoplasmic	Down
gi|238499017	ER	Up
gi|238499173	peroxisomal	Up
gi|238499271	mitochondrial	Up
gi|238499309	cytoplasmic	Up
gi|238499567	Golgi apparatus	Up
gi|238499589	cytoplasmic	Down
gi|238499699	peroxisomal	Up
gi|238499731	cytoplasmic	Down
gi|238499747	cytoplasmic	Down
gi|238499761	mitochondrial	Down
gi|238499831	nuclear	Down
gi|238499839	peroxisomal	Up
gi|238499969	cytoplasmic	Up
gi|238500061	vacuolar	Up
gi|238500251	extracellular	Up
gi|238500335	cytoplasmic	Up
gi|238500499	extracellular	Down
gi|238500882	cytoplasmic	Up
gi|238501130	cytoplasmic	Up
gi|238501408	nuclear	Down
gi|238501532	cytoplasmic	Down
gi|238501558	ER	Down
gi|238501620	cytoplasmic	Down
gi|238501696	mitochondrial	Up
gi|238502107	vacuolar	Up
gi|238502123	vacuolar	Up
gi|238502281	mitochondrial	Down
gi|238502353	vacuolar	Up
gi|238502393	nuclear	Up
gi|238502495	cytoplasmic	Down
gi|238502697	extracellular	Up
gi|238502727	cytoplasmic	Down
gi|238502865	cytoplasmic	Up
gi|238503043	peroxisomal	Down
gi|238503085	cytoplasmic	Down
gi|238503203	extracellular	Up
gi|238503265	nuclear	Down
gi|238503275	cytoplasmic	Down
gi|238503347	cytoplasmic	Up
gi|238503416	cytoplasmic	Down
gi|238503552	nuclear	Up
gi|238503684	cytoplasmic	Down
gi|238503872	cytoplasmic	Down
gi|238504140	nuclear	Down
gi|238504376	peroxisomal	Up
gi|238504520	nuclear	Up
gi|238504524	cytoplasmic	Up
gi|238504584	cytoplasmic	Down
gi|238504592	vacuolar	Up
gi|238504723	extracellular	Down
gi|238504818	cytoplasmic	Up
gi|238504838	cytoplasmic	Down
gi|238504964	extracellular	Up
gi|238504980	peroxisomal	Up
gi|238505058	cytoplasmic	Up
gi|238505092	vacuolar	Up
gi|238505416	vacuolar	Up
gi|238505552	peroxisomal	Down
gi|238505667	cytoplasmic	Down
gi|238505675	peroxisomal	Down
gi|238505705	cytoplasmic	Down
gi|238505766	extracellular	Up
gi|238505852	vacuolar	Down
gi|238505926	peroxisomal	Up
gi|238506052	cytoplasmic	Down
gi|238506169	cytoplasmic	Up
gi|238506237	cytoplasmic	Up
gi|238506519	cytoplasmic	Up
gi|238506521	cytoplasmic	Up
gi|238506537	cytoplasmic	Down
gi|238506563	extracellular	Up
gi|238506581	cytoplasmic	Up
gi|238506605	vacuolar	Up
gi|238506925	mitochondrial	Up
gi|238507125	peroxisomal	Down
gi|238507151	cytoplasmic	Up
gi|238507389	ER	Up
gi|238507856	nuclear	Down
gi|238507870	cytoplasmic	Up
gi|238507886	vacuolar	Up
gi|238507942	cytoplasmic	Up
gi|238507964	cytoplasmic	Up
gi|238508209	peroxisomal	Down
gi|238508228	cytoplasmic	Up
gi|238508252	cytoplasmic	Up
gi|238508284	peroxisomal	Up
gi|238508414	vacuolar	Up
gi|238508418	mitochondrial	Up
gi|238508530	ER	Up
gi|238508557	extracellular	Up
gi|238508562	cytoplasmic	Up
gi|238508701	mitochondrial	Up
gi|238508759	cytoplasmic	Down
gi|238508818	peroxisomal	Up
