# Supplementary material for: A novel phosphoinositide kinase Fab1 regulates biosynthesis of pathogenic aflatoxin in Aspergillus flavus
Source: Virulence. 2020 Dec 29;12(1):96–113. doi: 10.1080/21505594.2020.1859820 (PMC7781676; doi:10.1080/21505594.2020.1859820)
Supplement: Supplemental Material [file KVIR_A_1859820_SM9218.xlsx]

## Sheet: Table S4A
Table S4A. GO enrichment analysis of the identified differentially expressed proteins.
GO Terms Level 1	GO Terms ID	GO Terms Level	GO Terms Description	Fisher's exact test P value	Protein accession	Protein description	Regulated Type	Unique peptides
Biological Process	GO:0009308	5	amine metabolic process	0.222176	gi|238482049	"copper amine oxidase, putative [Aspergillus flavus NRRL3357]"	Up	9
Biological Process	GO:0055114	4	oxidation-reduction process	4.83973e-06	gi|238482049	"copper amine oxidase, putative [Aspergillus flavus NRRL3357]"	Up	9
Biological Process	GO:0000377	11	RNA splicing, via transesterification reactions with bulged adenosine as nucleophile	0.138655	gi|238482745	"small nuclear ribonucleoprotein SmE, putative [Aspergillus flavus NRRL3357]"	Down	2
Biological Process	GO:0000398	12	mRNA splicing, via spliceosome	0.138655	gi|238482745	"small nuclear ribonucleoprotein SmE, putative [Aspergillus flavus NRRL3357]"	Down	2
Biological Process	GO:0000375	10	RNA splicing, via transesterification reactions	0.138655	gi|238482745	"small nuclear ribonucleoprotein SmE, putative [Aspergillus flavus NRRL3357]"	Down	2
Biological Process	GO:0008380	9	RNA splicing	0.258026	gi|238482745	"small nuclear ribonucleoprotein SmE, putative [Aspergillus flavus NRRL3357]"	Down	2
Biological Process	GO:0006790	4	sulfur compound metabolic process	0.20219	gi|238483033	"acetyl-coA hydrolase Ach1, putative [Aspergillus flavus NRRL3357]"	Up	22
Biological Process	GO:0009063	9	cellular amino acid catabolic process	0.356419	gi|238484437	"prenylcysteine lyase, putative [Aspergillus flavus NRRL3357]"	Up	5
Biological Process	GO:0055114	4	oxidation-reduction process	4.83973e-06	gi|238484437	"prenylcysteine lyase, putative [Aspergillus flavus NRRL3357]"	Up	5
Biological Process	GO:0006790	4	sulfur compound metabolic process	0.20219	gi|238484437	"prenylcysteine lyase, putative [Aspergillus flavus NRRL3357]"	Up	5
Biological Process	GO:0044712	4	single-organism catabolic process	0.137781	gi|238484437	"prenylcysteine lyase, putative [Aspergillus flavus NRRL3357]"	Up	5
Biological Process	GO:0016570	8	histone modification	0.0918975	gi|238484733	"spac6f6.09 protein, putative [Aspergillus flavus NRRL3357]"	Up	2
Biological Process	GO:0006325	6	chromatin organization	0.0951815	gi|238484733	"spac6f6.09 protein, putative [Aspergillus flavus NRRL3357]"	Up	2
Biological Process	GO:0016569	7	covalent chromatin modification	0.0918975	gi|238484733	"spac6f6.09 protein, putative [Aspergillus flavus NRRL3357]"	Up	2
Biological Process	GO:0051276	5	chromosome organization	0.106195	gi|238484733	"spac6f6.09 protein, putative [Aspergillus flavus NRRL3357]"	Up	2
Biological Process	GO:0055114	4	oxidation-reduction process	4.83973e-06	gi|238484979	"Fe superoxide dismutase, putative [Aspergillus flavus NRRL3357]"	Down	2
Biological Process	GO:0055114	4	oxidation-reduction process	4.83973e-06	gi|238485360	"cytochrome P450, putative [Aspergillus flavus NRRL3357]"	Up	10
Biological Process	GO:0006508	6	proteolysis	0.0518924	gi|238485692	"mitochondrial inner membrane metallopeptidase Oma1, putative [Aspergillus flavus NRRL3357]"	Up	3
Biological Process	GO:0070972	7	protein localization to endoplasmic reticulum	0.0719385	gi|238485782	"signal recognition particle protein, putative [Aspergillus flavus NRRL3357]"	Down	19
Biological Process	GO:0045047	9	protein targeting to ER	0.0719385	gi|238485782	"signal recognition particle protein, putative [Aspergillus flavus NRRL3357]"	Down	19
Biological Process	GO:0006614	11	SRP-dependent cotranslational protein targeting to membrane	0.053646	gi|238485782	"signal recognition particle protein, putative [Aspergillus flavus NRRL3357]"	Down	19
Biological Process	GO:0090150	7	establishment of protein localization to membrane	0.11323	gi|238485782	"signal recognition particle protein, putative [Aspergillus flavus NRRL3357]"	Down	19
Biological Process	GO:0072594	7	establishment of protein localization to organelle	0.257192	gi|238485782	"signal recognition particle protein, putative [Aspergillus flavus NRRL3357]"	Down	19
Biological Process	GO:0006612	9	protein targeting to membrane	0.0719385	gi|238485782	"signal recognition particle protein, putative [Aspergillus flavus NRRL3357]"	Down	19
Biological Process	GO:0033365	6	protein localization to organelle	0.257192	gi|238485782	"signal recognition particle protein, putative [Aspergillus flavus NRRL3357]"	Down	19
Biological Process	GO:0072599	8	establishment of protein localization to endoplasmic reticulum	0.0719385	gi|238485782	"signal recognition particle protein, putative [Aspergillus flavus NRRL3357]"	Down	19
Biological Process	GO:0072657	6	protein localization to membrane	0.11323	gi|238485782	"signal recognition particle protein, putative [Aspergillus flavus NRRL3357]"	Down	19
Biological Process	GO:0006605	8	protein targeting	0.282195	gi|238485782	"signal recognition particle protein, putative [Aspergillus flavus NRRL3357]"	Down	19
Biological Process	GO:0006613	10	cotranslational protein targeting to membrane	0.053646	gi|238485782	"signal recognition particle protein, putative [Aspergillus flavus NRRL3357]"	Down	19
Biological Process	GO:0065003	5	macromolecular complex assembly	0.313019	gi|238485796	"small nuclear ribonucleoprotein SmD3, putative [Aspergillus flavus NRRL3357]"	Down	4
Biological Process	GO:0000377	11	RNA splicing, via transesterification reactions with bulged adenosine as nucleophile	0.138655	gi|238485796	"small nuclear ribonucleoprotein SmD3, putative [Aspergillus flavus NRRL3357]"	Down	4
Biological Process	GO:0000398	12	mRNA splicing, via spliceosome	0.138655	gi|238485796	"small nuclear ribonucleoprotein SmD3, putative [Aspergillus flavus NRRL3357]"	Down	4
Biological Process	GO:0034622	6	cellular macromolecular complex assembly	0.258026	gi|238485796	"small nuclear ribonucleoprotein SmD3, putative [Aspergillus flavus NRRL3357]"	Down	4
Biological Process	GO:0022613	4	ribonucleoprotein complex biogenesis	0.313019	gi|238485796	"small nuclear ribonucleoprotein SmD3, putative [Aspergillus flavus NRRL3357]"	Down	4
Biological Process	GO:0022618	7	ribonucleoprotein complex assembly	0.11323	gi|238485796	"small nuclear ribonucleoprotein SmD3, putative [Aspergillus flavus NRRL3357]"	Down	4
Biological Process	GO:0000375	10	RNA splicing, via transesterification reactions	0.138655	gi|238485796	"small nuclear ribonucleoprotein SmD3, putative [Aspergillus flavus NRRL3357]"	Down	4
Biological Process	GO:0008380	9	RNA splicing	0.258026	gi|238485796	"small nuclear ribonucleoprotein SmD3, putative [Aspergillus flavus NRRL3357]"	Down	4
Biological Process	GO:0000387	13	spliceosomal snRNP assembly	0.0234058	gi|238485796	"small nuclear ribonucleoprotein SmD3, putative [Aspergillus flavus NRRL3357]"	Down	4
Biological Process	GO:0071826	5	ribonucleoprotein complex subunit organization	0.182979	gi|238485796	"small nuclear ribonucleoprotein SmD3, putative [Aspergillus flavus NRRL3357]"	Down	4
Biological Process	GO:0022607	4	cellular component assembly	0.126149	gi|238485796	"small nuclear ribonucleoprotein SmD3, putative [Aspergillus flavus NRRL3357]"	Down	4
Biological Process	GO:0055114	4	oxidation-reduction process	4.83973e-06	gi|238485984	"xanthine dehydrogenase HxA, putative [Aspergillus flavus NRRL3357]"	Up	21
Biological Process	GO:0070972	7	protein localization to endoplasmic reticulum	0.0719385	gi|238486268	"signal recognition particle, putative [Aspergillus flavus NRRL3357]"	Down	14
Biological Process	GO:0045047	9	protein targeting to ER	0.0719385	gi|238486268	"signal recognition particle, putative [Aspergillus flavus NRRL3357]"	Down	14
Biological Process	GO:0006614	11	SRP-dependent cotranslational protein targeting to membrane	0.053646	gi|238486268	"signal recognition particle, putative [Aspergillus flavus NRRL3357]"	Down	14
Biological Process	GO:0090150	7	establishment of protein localization to membrane	0.11323	gi|238486268	"signal recognition particle, putative [Aspergillus flavus NRRL3357]"	Down	14
Biological Process	GO:0072594	7	establishment of protein localization to organelle	0.257192	gi|238486268	"signal recognition particle, putative [Aspergillus flavus NRRL3357]"	Down	14
Biological Process	GO:0006612	9	protein targeting to membrane	0.0719385	gi|238486268	"signal recognition particle, putative [Aspergillus flavus NRRL3357]"	Down	14
Biological Process	GO:0033365	6	protein localization to organelle	0.257192	gi|238486268	"signal recognition particle, putative [Aspergillus flavus NRRL3357]"	Down	14
Biological Process	GO:0072599	8	establishment of protein localization to endoplasmic reticulum	0.0719385	gi|238486268	"signal recognition particle, putative [Aspergillus flavus NRRL3357]"	Down	14
Biological Process	GO:0072657	6	protein localization to membrane	0.11323	gi|238486268	"signal recognition particle, putative [Aspergillus flavus NRRL3357]"	Down	14
Biological Process	GO:0006605	8	protein targeting	0.282195	gi|238486268	"signal recognition particle, putative [Aspergillus flavus NRRL3357]"	Down	14
Biological Process	GO:0006613	10	cotranslational protein targeting to membrane	0.053646	gi|238486268	"signal recognition particle, putative [Aspergillus flavus NRRL3357]"	Down	14
Biological Process	GO:0009206	11	purine ribonucleoside triphosphate biosynthetic process	0.282195	gi|238486958	"mitochondrial F1F0 ATP synthase subunit Atp14, putative [Aspergillus flavus NRRL3357]"	Up	3
Biological Process	GO:0006754	12	ATP biosynthetic process	0.257192	gi|238486958	"mitochondrial F1F0 ATP synthase subunit Atp14, putative [Aspergillus flavus NRRL3357]"	Up	3
Biological Process	GO:0015986	13	ATP synthesis coupled proton transport	0.232234	gi|238486958	"mitochondrial F1F0 ATP synthase subunit Atp14, putative [Aspergillus flavus NRRL3357]"	Up	3
Biological Process	GO:0098662	8	inorganic cation transmembrane transport	0.0603219	gi|238486958	"mitochondrial F1F0 ATP synthase subunit Atp14, putative [Aspergillus flavus NRRL3357]"	Up	3
Biological Process	GO:0034220	6	ion transmembrane transport	0.0207358	gi|238486958	"mitochondrial F1F0 ATP synthase subunit Atp14, putative [Aspergillus flavus NRRL3357]"	Up	3
Biological Process	GO:0009260	10	ribonucleotide biosynthetic process	0.294593	gi|238486958	"mitochondrial F1F0 ATP synthase subunit Atp14, putative [Aspergillus flavus NRRL3357]"	Up	3
Biological Process	GO:0009156	10	ribonucleoside monophosphate biosynthetic process	0.239985	gi|238486958	"mitochondrial F1F0 ATP synthase subunit Atp14, putative [Aspergillus flavus NRRL3357]"	Up	3
Biological Process	GO:0015985	10	energy coupled proton transport, down electrochemical gradient	0.232234	gi|238486958	"mitochondrial F1F0 ATP synthase subunit Atp14, putative [Aspergillus flavus NRRL3357]"	Up	3
Biological Process	GO:0009142	9	nucleoside triphosphate biosynthetic process	0.30713	gi|238486958	"mitochondrial F1F0 ATP synthase subunit Atp14, putative [Aspergillus flavus NRRL3357]"	Up	3
Biological Process	GO:0009124	9	nucleoside monophosphate biosynthetic process	0.258026	gi|238486958	"mitochondrial F1F0 ATP synthase subunit Atp14, putative [Aspergillus flavus NRRL3357]"	Up	3
Biological Process	GO:1901659	6	glycosyl compound biosynthetic process	0.222176	gi|238486958	"mitochondrial F1F0 ATP synthase subunit Atp14, putative [Aspergillus flavus NRRL3357]"	Up	3
Biological Process	GO:0009163	8	nucleoside biosynthetic process	0.204656	gi|238486958	"mitochondrial F1F0 ATP synthase subunit Atp14, putative [Aspergillus flavus NRRL3357]"	Up	3
Biological Process	GO:0046390	7	ribose phosphate biosynthetic process	0.294593	gi|238486958	"mitochondrial F1F0 ATP synthase subunit Atp14, putative [Aspergillus flavus NRRL3357]"	Up	3
Biological Process	GO:0009145	10	purine nucleoside triphosphate biosynthetic process	0.282195	gi|238486958	"mitochondrial F1F0 ATP synthase subunit Atp14, putative [Aspergillus flavus NRRL3357]"	Up	3
Biological Process	GO:0009201	10	ribonucleoside triphosphate biosynthetic process	0.30713	gi|238486958	"mitochondrial F1F0 ATP synthase subunit Atp14, putative [Aspergillus flavus NRRL3357]"	Up	3
Biological Process	GO:0042455	9	ribonucleoside biosynthetic process	0.204656	gi|238486958	"mitochondrial F1F0 ATP synthase subunit Atp14, putative [Aspergillus flavus NRRL3357]"	Up	3
Biological Process	GO:0055085	5	transmembrane transport	0.0888902	gi|238486958	"mitochondrial F1F0 ATP synthase subunit Atp14, putative [Aspergillus flavus NRRL3357]"	Up	3
Biological Process	GO:0006811	5	ion transport	0.0158945	gi|238486958	"mitochondrial F1F0 ATP synthase subunit Atp14, putative [Aspergillus flavus NRRL3357]"	Up	3
Biological Process	GO:0098655	7	cation transmembrane transport	0.0603219	gi|238486958	"mitochondrial F1F0 ATP synthase subunit Atp14, putative [Aspergillus flavus NRRL3357]"	Up	3
Biological Process	GO:0006812	6	cation transport	0.214148	gi|238486958	"mitochondrial F1F0 ATP synthase subunit Atp14, putative [Aspergillus flavus NRRL3357]"	Up	3
Biological Process	GO:0098660	7	inorganic ion transmembrane transport	0.0603219	gi|238486958	"mitochondrial F1F0 ATP synthase subunit Atp14, putative [Aspergillus flavus NRRL3357]"	Up	3
Biological Process	GO:0006950	3	response to stress	0.136604	gi|238487420	"catalase, putative [Aspergillus flavus NRRL3357]"	Down	14
Biological Process	GO:0055114	4	oxidation-reduction process	4.83973e-06	gi|238487420	"catalase, putative [Aspergillus flavus NRRL3357]"	Down	14
Biological Process	GO:0006979	4	response to oxidative stress	0.00197316	gi|238487420	"catalase, putative [Aspergillus flavus NRRL3357]"	Down	14
Biological Process	GO:0055114	4	oxidation-reduction process	4.83973e-06	gi|238487518	conserved hypothetical protein [Aspergillus flavus NRRL3357]	Up	4
Biological Process	GO:0065003	5	macromolecular complex assembly	0.313019	gi|238487546	"small nuclear ribonucleoprotein SmD1, putative [Aspergillus flavus NRRL3357]"	Down	3
Biological Process	GO:0000377	11	RNA splicing, via transesterification reactions with bulged adenosine as nucleophile	0.138655	gi|238487546	"small nuclear ribonucleoprotein SmD1, putative [Aspergillus flavus NRRL3357]"	Down	3
Biological Process	GO:0000398	12	mRNA splicing, via spliceosome	0.138655	gi|238487546	"small nuclear ribonucleoprotein SmD1, putative [Aspergillus flavus NRRL3357]"	Down	3
Biological Process	GO:0034622	6	cellular macromolecular complex assembly	0.258026	gi|238487546	"small nuclear ribonucleoprotein SmD1, putative [Aspergillus flavus NRRL3357]"	Down	3
Biological Process	GO:0022613	4	ribonucleoprotein complex biogenesis	0.313019	gi|238487546	"small nuclear ribonucleoprotein SmD1, putative [Aspergillus flavus NRRL3357]"	Down	3
Biological Process	GO:0022618	7	ribonucleoprotein complex assembly	0.11323	gi|238487546	"small nuclear ribonucleoprotein SmD1, putative [Aspergillus flavus NRRL3357]"	Down	3
Biological Process	GO:0000375	10	RNA splicing, via transesterification reactions	0.138655	gi|238487546	"small nuclear ribonucleoprotein SmD1, putative [Aspergillus flavus NRRL3357]"	Down	3
Biological Process	GO:0008380	9	RNA splicing	0.258026	gi|238487546	"small nuclear ribonucleoprotein SmD1, putative [Aspergillus flavus NRRL3357]"	Down	3
Biological Process	GO:0000387	13	spliceosomal snRNP assembly	0.0234058	gi|238487546	"small nuclear ribonucleoprotein SmD1, putative [Aspergillus flavus NRRL3357]"	Down	3
Biological Process	GO:0071826	5	ribonucleoprotein complex subunit organization	0.182979	gi|238487546	"small nuclear ribonucleoprotein SmD1, putative [Aspergillus flavus NRRL3357]"	Down	3
Biological Process	GO:0022607	4	cellular component assembly	0.126149	gi|238487546	"small nuclear ribonucleoprotein SmD1, putative [Aspergillus flavus NRRL3357]"	Down	3
Biological Process	GO:0055114	4	oxidation-reduction process	4.83973e-06	gi|238487770	14-alpha sterol demethylase Cyp51A [Aspergillus flavus NRRL3357]	Up	12
Biological Process	GO:0072527	5	pyrimidine-containing compound metabolic process	0.3319	gi|238487974	thiazole biosynthesis enzyme Sti35 [Aspergillus flavus NRRL3357]	Up	6
Biological Process	GO:0006950	3	response to stress	0.136604	gi|238487974	thiazole biosynthesis enzyme Sti35 [Aspergillus flavus NRRL3357]	Up	6
Biological Process	GO:0055114	4	oxidation-reduction process	4.83973e-06	gi|238487974	thiazole biosynthesis enzyme Sti35 [Aspergillus flavus NRRL3357]	Up	6
Biological Process	GO:0072528	6	pyrimidine-containing compound biosynthetic process	0.282195	gi|238487974	thiazole biosynthesis enzyme Sti35 [Aspergillus flavus NRRL3357]	Up	6
Biological Process	GO:0006790	4	sulfur compound metabolic process	0.20219	gi|238487974	thiazole biosynthesis enzyme Sti35 [Aspergillus flavus NRRL3357]	Up	6
Biological Process	GO:0016042	5	lipid catabolic process	0.0307357	gi|238488341	"lipase 2 precursor, putative [Aspergillus flavus NRRL3357]"	Down	9
Biological Process	GO:0044712	4	single-organism catabolic process	0.137781	gi|238488341	"lipase 2 precursor, putative [Aspergillus flavus NRRL3357]"	Down	9
Biological Process	GO:0055114	4	oxidation-reduction process	4.83973e-06	gi|238488785	"glucose-methanol-choline (gmc) oxidoreductase, putative [Aspergillus flavus NRRL3357]"	Down	3
Biological Process	GO:0071941	4	nitrogen cycle metabolic process	0.0234058	gi|238489325	nitrite reductase NiiA [Aspergillus flavus NRRL3357]	Up	5
Biological Process	GO:0055114	4	oxidation-reduction process	4.83973e-06	gi|238489325	nitrite reductase NiiA [Aspergillus flavus NRRL3357]	Up	5
Biological Process	GO:0042128	8	nitrate assimilation	0.0122269	gi|238489325	nitrite reductase NiiA [Aspergillus flavus NRRL3357]	Up	5
Biological Process	GO:0042126	7	nitrate metabolic process	0.0122269	gi|238489325	nitrite reductase NiiA [Aspergillus flavus NRRL3357]	Up	5
Biological Process	GO:2001057	4	reactive nitrogen species metabolic process	0.0122269	gi|238489325	nitrite reductase NiiA [Aspergillus flavus NRRL3357]	Up	5
Biological Process	GO:0006508	6	proteolysis	0.0518924	gi|238489487	"carboxypeptidase S1, putative [Aspergillus flavus NRRL3357]"	Up	2
Biological Process	GO:0055114	4	oxidation-reduction process	4.83973e-06	gi|238489797	"aldehyde reductase (AKR1), putative [Aspergillus flavus NRRL3357]"	Down	15
Biological Process	GO:0055114	4	oxidation-reduction process	4.83973e-06	gi|238490396	"cytochrome P450 monooxygenase, putative [Aspergillus flavus NRRL3357]"	Up	3
Biological Process	GO:0055114	4	oxidation-reduction process	4.83973e-06	gi|238491028	pyridoxamine phosphate oxidase family protein [Aspergillus flavus NRRL3357]	Up	2
Biological Process	GO:0055114	4	oxidation-reduction process	4.83973e-06	gi|238491128	3-hydroxyisobutyrate dehydrogenase [Aspergillus flavus NRRL3357]	Up	5
Biological Process	GO:0034220	6	ion transmembrane transport	0.0207358	gi|238491386	high affinity methionine permease [Aspergillus flavus NRRL3357]	Down	3
Biological Process	GO:0055085	5	transmembrane transport	0.0888902	gi|238491386	high affinity methionine permease [Aspergillus flavus NRRL3357]	Down	3
Biological Process	GO:0006811	5	ion transport	0.0158945	gi|238491386	high affinity methionine permease [Aspergillus flavus NRRL3357]	Down	3
Biological Process	GO:0006820	6	anion transport	0.0234578	gi|238491386	high affinity methionine permease [Aspergillus flavus NRRL3357]	Down	3
Biological Process	GO:0046434	6	organophosphate catabolic process	0.158992	gi|238491456	lysophospholipase Plb1 [Aspergillus flavus NRRL3357]	Up	5
Biological Process	GO:0016042	5	lipid catabolic process	0.0307357	gi|238491456	lysophospholipase Plb1 [Aspergillus flavus NRRL3357]	Up	5
Biological Process	GO:0044712	4	single-organism catabolic process	0.137781	gi|238491456	lysophospholipase Plb1 [Aspergillus flavus NRRL3357]	Up	5
Biological Process	GO:0055114	4	oxidation-reduction process	4.83973e-06	gi|238491460	conserved hypothetical protein [Aspergillus flavus NRRL3357]	Down	11
Biological Process	GO:0016226	6	iron-sulfur cluster assembly	0.11323	gi|238491898	"iron-sulfur cofactor synthesis protein (Isu1), putative [Aspergillus flavus NRRL3357]"	Up	7
Biological Process	GO:0006790	4	sulfur compound metabolic process	0.20219	gi|238491898	"iron-sulfur cofactor synthesis protein (Isu1), putative [Aspergillus flavus NRRL3357]"	Up	7
Biological Process	GO:0031163	5	metallo-sulfur cluster assembly	0.11323	gi|238491898	"iron-sulfur cofactor synthesis protein (Isu1), putative [Aspergillus flavus NRRL3357]"	Up	7
Biological Process	GO:0022607	4	cellular component assembly	0.126149	gi|238491898	"iron-sulfur cofactor synthesis protein (Isu1), putative [Aspergillus flavus NRRL3357]"	Up	7
Biological Process	GO:0055114	4	oxidation-reduction process	4.83973e-06	gi|238491928	"Glutamate/Leucine/Phenylalanine/Valine dehydrogenase, putative [Aspergillus flavus NRRL3357]"	Up	27
Biological Process	GO:0006508	6	proteolysis	0.0518924	gi|238492183	"aspartic-type endopeptidase, putative [Aspergillus flavus NRRL3357]"	Up	4
Biological Process	GO:0055114	4	oxidation-reduction process	4.83973e-06	gi|238492393	"quinone oxidoreductase, putative [Aspergillus flavus NRRL3357]"	Up	7
Biological Process	GO:0006508	6	proteolysis	0.0518924	gi|238492537	"tripeptidyl-peptidase (TppA), putative [Aspergillus flavus NRRL3357]"	Down	5
Biological Process	GO:0055114	4	oxidation-reduction process	4.83973e-06	gi|238492733	"aldehyde dehydrogenase family protein, putative [Aspergillus flavus NRRL3357]"	Down	17
Biological Process	GO:0055114	4	oxidation-reduction process	4.83973e-06	gi|238493247	mannitol-1-phosphate dehydrogenase [Aspergillus flavus NRRL3357]	Up	13
Biological Process	GO:0015698	7	inorganic anion transport	0.0234058	gi|238493669	"voltage-gated chloride channel (ClcA), putative [Aspergillus flavus NRRL3357]"	Up	6
Biological Process	GO:0006821	8	chloride transport	0.0042591	gi|238493669	"voltage-gated chloride channel (ClcA), putative [Aspergillus flavus NRRL3357]"	Up	6
Biological Process	GO:0055085	5	transmembrane transport	0.0888902	gi|238493669	"voltage-gated chloride channel (ClcA), putative [Aspergillus flavus NRRL3357]"	Up	6
Biological Process	GO:0006811	5	ion transport	0.0158945	gi|238493669	"voltage-gated chloride channel (ClcA), putative [Aspergillus flavus NRRL3357]"	Up	6
Biological Process	GO:0006820	6	anion transport	0.0234578	gi|238493669	"voltage-gated chloride channel (ClcA), putative [Aspergillus flavus NRRL3357]"	Up	6
Biological Process	GO:0098662	8	inorganic cation transmembrane transport	0.0603219	gi|238493689	"nickel transport protein, putative [Aspergillus flavus NRRL3357]"	Up	5
Biological Process	GO:0034220	6	ion transmembrane transport	0.0207358	gi|238493689	"nickel transport protein, putative [Aspergillus flavus NRRL3357]"	Up	5
Biological Process	GO:0030001	7	metal ion transport	0.108972	gi|238493689	"nickel transport protein, putative [Aspergillus flavus NRRL3357]"	Up	5
Biological Process	GO:0000041	8	transition metal ion transport	0.0373471	gi|238493689	"nickel transport protein, putative [Aspergillus flavus NRRL3357]"	Up	5
Biological Process	GO:0055085	5	transmembrane transport	0.0888902	gi|238493689	"nickel transport protein, putative [Aspergillus flavus NRRL3357]"	Up	5
Biological Process	GO:0006811	5	ion transport	0.0158945	gi|238493689	"nickel transport protein, putative [Aspergillus flavus NRRL3357]"	Up	5
Biological Process	GO:0098655	7	cation transmembrane transport	0.0603219	gi|238493689	"nickel transport protein, putative [Aspergillus flavus NRRL3357]"	Up	5
Biological Process	GO:0006812	6	cation transport	0.214148	gi|238493689	"nickel transport protein, putative [Aspergillus flavus NRRL3357]"	Up	5
Biological Process	GO:0098660	7	inorganic ion transmembrane transport	0.0603219	gi|238493689	"nickel transport protein, putative [Aspergillus flavus NRRL3357]"	Up	5
Biological Process	GO:0065009	3	regulation of molecular function	0.00576915	gi|238493705	"RING finger domain protein, putative [Aspergillus flavus NRRL3357]"	Up	6
Biological Process	GO:0050790	4	regulation of catalytic activity	0.00576915	gi|238493705	"RING finger domain protein, putative [Aspergillus flavus NRRL3357]"	Up	6
Biological Process	GO:0072527	5	pyrimidine-containing compound metabolic process	0.3319	gi|238493781	orotidine 5'-phosphate decarboxylase PyrG [Aspergillus flavus NRRL3357]	Down	7
Biological Process	GO:0009260	10	ribonucleotide biosynthetic process	0.294593	gi|238493781	orotidine 5'-phosphate decarboxylase PyrG [Aspergillus flavus NRRL3357]	Down	7
Biological Process	GO:0009156	10	ribonucleoside monophosphate biosynthetic process	0.239985	gi|238493781	orotidine 5'-phosphate decarboxylase PyrG [Aspergillus flavus NRRL3357]	Down	7
Biological Process	GO:0072528	6	pyrimidine-containing compound biosynthetic process	0.282195	gi|238493781	orotidine 5'-phosphate decarboxylase PyrG [Aspergillus flavus NRRL3357]	Down	7
Biological Process	GO:0009124	9	nucleoside monophosphate biosynthetic process	0.258026	gi|238493781	orotidine 5'-phosphate decarboxylase PyrG [Aspergillus flavus NRRL3357]	Down	7
Biological Process	GO:1901659	6	glycosyl compound biosynthetic process	0.222176	gi|238493781	orotidine 5'-phosphate decarboxylase PyrG [Aspergillus flavus NRRL3357]	Down	7
Biological Process	GO:0009163	8	nucleoside biosynthetic process	0.204656	gi|238493781	orotidine 5'-phosphate decarboxylase PyrG [Aspergillus flavus NRRL3357]	Down	7
Biological Process	GO:0046390	7	ribose phosphate biosynthetic process	0.294593	gi|238493781	orotidine 5'-phosphate decarboxylase PyrG [Aspergillus flavus NRRL3357]	Down	7
Biological Process	GO:0042455	9	ribonucleoside biosynthetic process	0.204656	gi|238493781	orotidine 5'-phosphate decarboxylase PyrG [Aspergillus flavus NRRL3357]	Down	7
Biological Process	GO:0006950	3	response to stress	0.136604	gi|238494250	spore-specific catalase CatA [Aspergillus flavus NRRL3357]	Down	32
Biological Process	GO:0055114	4	oxidation-reduction process	4.83973e-06	gi|238494250	spore-specific catalase CatA [Aspergillus flavus NRRL3357]	Down	32
Biological Process	GO:0006979	4	response to oxidative stress	0.00197316	gi|238494250	spore-specific catalase CatA [Aspergillus flavus NRRL3357]	Down	32
Biological Process	GO:0009308	5	amine metabolic process	0.222176	gi|238494538	peroxisomal copper amine oxidase [Aspergillus flavus NRRL3357]	Up	7
Biological Process	GO:0055114	4	oxidation-reduction process	4.83973e-06	gi|238494538	peroxisomal copper amine oxidase [Aspergillus flavus NRRL3357]	Up	7
Biological Process	GO:0055085	5	transmembrane transport	0.0888902	gi|238494816	"pantothenate transporter, putative [Aspergillus flavus NRRL3357]"	Up	2
Biological Process	GO:0055114	4	oxidation-reduction process	4.83973e-06	gi|238495006	"oxidoreductase, FAD-binding, putative [Aspergillus flavus NRRL3357]"	Down	2
Biological Process	GO:0055114	4	oxidation-reduction process	4.83973e-06	gi|238495230	"hmg-CoA reductase, putative [Aspergillus flavus NRRL3357]"	Up	4
Biological Process	GO:0016042	5	lipid catabolic process	0.0307357	gi|238495238	"mono- and diacylglycerol lipase precursor, putative [Aspergillus flavus NRRL3357]"	Up	4
Biological Process	GO:0044712	4	single-organism catabolic process	0.137781	gi|238495238	"mono- and diacylglycerol lipase precursor, putative [Aspergillus flavus NRRL3357]"	Up	4
Biological Process	GO:0065009	3	regulation of molecular function	0.00576915	gi|238495330	"decapping enzyme Dcp1, putative [Aspergillus flavus NRRL3357]"	Down	4
Biological Process	GO:0050790	4	regulation of catalytic activity	0.00576915	gi|238495330	"decapping enzyme Dcp1, putative [Aspergillus flavus NRRL3357]"	Down	4
Biological Process	GO:0055114	4	oxidation-reduction process	4.83973e-06	gi|238495582	"monoxygenase, putative [Aspergillus flavus NRRL3357]"	Down	7
Biological Process	GO:0055114	4	oxidation-reduction process	4.83973e-06	gi|238495897	"nitrilotriacetate monooxygenase component A, putative [Aspergillus flavus NRRL3357]"	Up	4
Biological Process	GO:0055114	4	oxidation-reduction process	4.83973e-06	gi|238496213	"alcohol dehydrogenase, zinc-containing, putative [Aspergillus flavus NRRL3357]"	Down	7
Biological Process	GO:0006950	3	response to stress	0.136604	gi|238496567	"DNA replication factor C subunit Rfc1, putative [Aspergillus flavus NRRL3357]"	Down	6
Biological Process	GO:0098662	8	inorganic cation transmembrane transport	0.0603219	gi|238496899	conserved hypothetical protein [Aspergillus flavus NRRL3357]	Down	7
Biological Process	GO:0034220	6	ion transmembrane transport	0.0207358	gi|238496899	conserved hypothetical protein [Aspergillus flavus NRRL3357]	Down	7
Biological Process	GO:0030001	7	metal ion transport	0.108972	gi|238496899	conserved hypothetical protein [Aspergillus flavus NRRL3357]	Down	7
Biological Process	GO:0055085	5	transmembrane transport	0.0888902	gi|238496899	conserved hypothetical protein [Aspergillus flavus NRRL3357]	Down	7
Biological Process	GO:0006811	5	ion transport	0.0158945	gi|238496899	conserved hypothetical protein [Aspergillus flavus NRRL3357]	Down	7
Biological Process	GO:0098655	7	cation transmembrane transport	0.0603219	gi|238496899	conserved hypothetical protein [Aspergillus flavus NRRL3357]	Down	7
Biological Process	GO:0006812	6	cation transport	0.214148	gi|238496899	conserved hypothetical protein [Aspergillus flavus NRRL3357]	Down	7
Biological Process	GO:0098660	7	inorganic ion transmembrane transport	0.0603219	gi|238496899	conserved hypothetical protein [Aspergillus flavus NRRL3357]	Down	7
Biological Process	GO:0055114	4	oxidation-reduction process	4.83973e-06	gi|238497149	NADH-cytochrome b5 reductase [Aspergillus flavus NRRL3357]	Down	12
Biological Process	GO:0055114	4	oxidation-reduction process	4.83973e-06	gi|238497443	"FAD dependent oxidoreductase, putative [Aspergillus flavus NRRL3357]"	Up	13
Biological Process	GO:0055114	4	oxidation-reduction process	4.83973e-06	gi|238497550	conserved hypothetical protein [Aspergillus flavus NRRL3357]	Up	4
Biological Process	GO:0055114	4	oxidation-reduction process	4.83973e-06	gi|238497770	conserved hypothetical protein [Aspergillus flavus NRRL3357]	Down	6
Biological Process	GO:0055114	4	oxidation-reduction process	4.83973e-06	gi|238498176	alternative NADH-dehydrogenase [Aspergillus flavus NRRL3357]	Up	16
Biological Process	GO:0055114	4	oxidation-reduction process	4.83973e-06	gi|238498780	conserved hypothetical protein [Aspergillus flavus NRRL3357]	Up	2
Biological Process	GO:0046434	6	organophosphate catabolic process	0.158992	gi|238499017	Ser/Thr protein phosphatase family [Aspergillus flavus NRRL3357]	Up	7
Biological Process	GO:0044712	4	single-organism catabolic process	0.137781	gi|238499017	Ser/Thr protein phosphatase family [Aspergillus flavus NRRL3357]	Up	7
Biological Process	GO:0006950	3	response to stress	0.136604	gi|238499309	mycelial catalase Cat1 [Aspergillus flavus NRRL3357]	Up	31
Biological Process	GO:0055114	4	oxidation-reduction process	4.83973e-06	gi|238499309	mycelial catalase Cat1 [Aspergillus flavus NRRL3357]	Up	31
Biological Process	GO:0006979	4	response to oxidative stress	0.00197316	gi|238499309	mycelial catalase Cat1 [Aspergillus flavus NRRL3357]	Up	31
Biological Process	GO:0098662	8	inorganic cation transmembrane transport	0.0603219	gi|238499567	Ctr copper transporter family protein [Aspergillus flavus NRRL3357]	Up	6
Biological Process	GO:0034220	6	ion transmembrane transport	0.0207358	gi|238499567	Ctr copper transporter family protein [Aspergillus flavus NRRL3357]	Up	6
Biological Process	GO:0030001	7	metal ion transport	0.108972	gi|238499567	Ctr copper transporter family protein [Aspergillus flavus NRRL3357]	Up	6
Biological Process	GO:0000041	8	transition metal ion transport	0.0373471	gi|238499567	Ctr copper transporter family protein [Aspergillus flavus NRRL3357]	Up	6
Biological Process	GO:0055085	5	transmembrane transport	0.0888902	gi|238499567	Ctr copper transporter family protein [Aspergillus flavus NRRL3357]	Up	6
Biological Process	GO:0006811	5	ion transport	0.0158945	gi|238499567	Ctr copper transporter family protein [Aspergillus flavus NRRL3357]	Up	6
Biological Process	GO:0098655	7	cation transmembrane transport	0.0603219	gi|238499567	Ctr copper transporter family protein [Aspergillus flavus NRRL3357]	Up	6
Biological Process	GO:0006812	6	cation transport	0.214148	gi|238499567	Ctr copper transporter family protein [Aspergillus flavus NRRL3357]	Up	6
Biological Process	GO:0098660	7	inorganic ion transmembrane transport	0.0603219	gi|238499567	Ctr copper transporter family protein [Aspergillus flavus NRRL3357]	Up	6
Biological Process	GO:0006508	6	proteolysis	0.0518924	gi|238500061	aspartic endopeptidase Pep1/aspergillopepsin F [Aspergillus flavus NRRL3357]	Up	2
Biological Process	GO:0055114	4	oxidation-reduction process	4.83973e-06	gi|238500882	conserved hypothetical protein [Aspergillus flavus NRRL3357]	Up	8
Biological Process	GO:0055114	4	oxidation-reduction process	4.83973e-06	gi|238501130	conserved hypothetical protein [Aspergillus flavus NRRL3357]	Up	6
Biological Process	GO:0016570	8	histone modification	0.0918975	gi|238501558	"FKBP-type peptidyl-prolyl isomerase, putative [Aspergillus flavus NRRL3357]"	Down	13
Biological Process	GO:0000413	10	protein peptidyl-prolyl isomerization	0.356419	gi|238501558	"FKBP-type peptidyl-prolyl isomerase, putative [Aspergillus flavus NRRL3357]"	Down	13
Biological Process	GO:0006325	6	chromatin organization	0.0951815	gi|238501558	"FKBP-type peptidyl-prolyl isomerase, putative [Aspergillus flavus NRRL3357]"	Down	13
Biological Process	GO:0016569	7	covalent chromatin modification	0.0918975	gi|238501558	"FKBP-type peptidyl-prolyl isomerase, putative [Aspergillus flavus NRRL3357]"	Down	13
Biological Process	GO:0051276	5	chromosome organization	0.106195	gi|238501558	"FKBP-type peptidyl-prolyl isomerase, putative [Aspergillus flavus NRRL3357]"	Down	13
Biological Process	GO:0018208	9	peptidyl-proline modification	0.356419	gi|238501558	"FKBP-type peptidyl-prolyl isomerase, putative [Aspergillus flavus NRRL3357]"	Down	13
Biological Process	GO:0055114	4	oxidation-reduction process	4.83973e-06	gi|238501620	"6-phosphogluconate dehydrogenase, decarboxylating [Aspergillus flavus NRRL3357]"	Down	18
Biological Process	GO:0006508	6	proteolysis	0.0518924	gi|238502107	tripeptidyl peptidase A [Aspergillus flavus NRRL3357]	Up	5
Biological Process	GO:0006508	6	proteolysis	0.0518924	gi|238502123	"acetylornithine deacetylase, putative [Aspergillus flavus NRRL3357]"	Up	2
Biological Process	GO:0055114	4	oxidation-reduction process	4.83973e-06	gi|238502281	conserved hypothetical protein [Aspergillus flavus NRRL3357]	Down	6
Biological Process	GO:0006508	6	proteolysis	0.0518924	gi|238502353	"extracellular serine carboxypeptidase, putative [Aspergillus flavus NRRL3357]"	Up	5
Biological Process	GO:0009063	9	cellular amino acid catabolic process	0.356419	gi|238503043	conserved hypothetical protein [Aspergillus flavus NRRL3357]	Down	10
Biological Process	GO:0009308	5	amine metabolic process	0.222176	gi|238503043	conserved hypothetical protein [Aspergillus flavus NRRL3357]	Down	10
Biological Process	GO:0044712	4	single-organism catabolic process	0.137781	gi|238503043	conserved hypothetical protein [Aspergillus flavus NRRL3357]	Down	10
Biological Process	GO:0055114	4	oxidation-reduction process	4.83973e-06	gi|238503203	"thioredoxin reductase, putative [Aspergillus flavus NRRL3357]"	Up	12
Biological Process	GO:0022613	4	ribonucleoprotein complex biogenesis	0.313019	gi|238503265	rRNA processing protein RRP15 [Aspergillus flavus NRRL3357]	Down	3
Biological Process	GO:0055114	4	oxidation-reduction process	4.83973e-06	gi|238503275	"alcohol dehydrogenase, putative [Aspergillus flavus NRRL3357]"	Down	10
Biological Process	GO:0055114	4	oxidation-reduction process	4.83973e-06	gi|238504376	"3-ketosteroid-delta-1-dehydrogenase, putative [Aspergillus flavus NRRL3357]"	Up	4
Biological Process	GO:0006508	6	proteolysis	0.0518924	gi|238505092	autophagic serine protease Alp2 [Aspergillus flavus NRRL3357]	Up	11
Biological Process	GO:0006508	6	proteolysis	0.0518924	gi|238505416	"serine carboxypeptidase (CpdS), putative [Aspergillus flavus NRRL3357]"	Up	4
Biological Process	GO:0071941	4	nitrogen cycle metabolic process	0.0234058	gi|238505675	"NADH-cytochrome B5 reductase, putative [Aspergillus flavus NRRL3357]"	Down	20
Biological Process	GO:0055114	4	oxidation-reduction process	4.83973e-06	gi|238505675	"NADH-cytochrome B5 reductase, putative [Aspergillus flavus NRRL3357]"	Down	20
Biological Process	GO:0042128	8	nitrate assimilation	0.0122269	gi|238505675	"NADH-cytochrome B5 reductase, putative [Aspergillus flavus NRRL3357]"	Down	20
Biological Process	GO:0042126	7	nitrate metabolic process	0.0122269	gi|238505675	"NADH-cytochrome B5 reductase, putative [Aspergillus flavus NRRL3357]"	Down	20
Biological Process	GO:2001057	4	reactive nitrogen species metabolic process	0.0122269	gi|238505675	"NADH-cytochrome B5 reductase, putative [Aspergillus flavus NRRL3357]"	Down	20
Biological Process	GO:0055114	4	oxidation-reduction process	4.83973e-06	gi|238505852	"monooxygenase, putative [Aspergillus flavus NRRL3357]"	Down	5
Biological Process	GO:0006811	5	ion transport	0.0158945	gi|238506605	"opsin, putative [Aspergillus flavus NRRL3357]"	Up	2
Biological Process	GO:0015698	7	inorganic anion transport	0.0234058	gi|238506925	"voltage-gated chloride channel, putative [Aspergillus flavus NRRL3357]"	Up	2
Biological Process	GO:0006821	8	chloride transport	0.0042591	gi|238506925	"voltage-gated chloride channel, putative [Aspergillus flavus NRRL3357]"	Up	2
Biological Process	GO:0055085	5	transmembrane transport	0.0888902	gi|238506925	"voltage-gated chloride channel, putative [Aspergillus flavus NRRL3357]"	Up	2
Biological Process	GO:0006811	5	ion transport	0.0158945	gi|238506925	"voltage-gated chloride channel, putative [Aspergillus flavus NRRL3357]"	Up	2
Biological Process	GO:0006820	6	anion transport	0.0234578	gi|238506925	"voltage-gated chloride channel, putative [Aspergillus flavus NRRL3357]"	Up	2
Biological Process	GO:0055114	4	oxidation-reduction process	4.83973e-06	gi|238507151	conserved hypothetical protein [Aspergillus flavus NRRL3357]	Up	2
Biological Process	GO:0055114	4	oxidation-reduction process	4.83973e-06	gi|238507389	"cytochrome P450 monooxygenase, putative [Aspergillus flavus NRRL3357]"	Up	2
Biological Process	GO:0051276	5	chromosome organization	0.106195	gi|238507856	DNA topoisomerase II [Aspergillus flavus NRRL3357]	Down	7
Biological Process	GO:0071103	6	DNA conformation change	0.0918975	gi|238507856	DNA topoisomerase II [Aspergillus flavus NRRL3357]	Down	7
Biological Process	GO:0006508	6	proteolysis	0.0518924	gi|238507886	"carboxypeptidase CpyA/Prc1, putative [Aspergillus flavus NRRL3357]"	Up	21
Biological Process	GO:0009206	11	purine ribonucleoside triphosphate biosynthetic process	0.282195	gi|238508418	conserved hypothetical protein [Aspergillus flavus NRRL3357]	Up	3
Biological Process	GO:0006754	12	ATP biosynthetic process	0.257192	gi|238508418	conserved hypothetical protein [Aspergillus flavus NRRL3357]	Up	3
Biological Process	GO:0015986	13	ATP synthesis coupled proton transport	0.232234	gi|238508418	conserved hypothetical protein [Aspergillus flavus NRRL3357]	Up	3
Biological Process	GO:0098662	8	inorganic cation transmembrane transport	0.0603219	gi|238508418	conserved hypothetical protein [Aspergillus flavus NRRL3357]	Up	3
Biological Process	GO:0034220	6	ion transmembrane transport	0.0207358	gi|238508418	conserved hypothetical protein [Aspergillus flavus NRRL3357]	Up	3
Biological Process	GO:0009260	10	ribonucleotide biosynthetic process	0.294593	gi|238508418	conserved hypothetical protein [Aspergillus flavus NRRL3357]	Up	3
Biological Process	GO:0009156	10	ribonucleoside monophosphate biosynthetic process	0.239985	gi|238508418	conserved hypothetical protein [Aspergillus flavus NRRL3357]	Up	3
Biological Process	GO:0015985	10	energy coupled proton transport, down electrochemical gradient	0.232234	gi|238508418	conserved hypothetical protein [Aspergillus flavus NRRL3357]	Up	3
Biological Process	GO:0009142	9	nucleoside triphosphate biosynthetic process	0.30713	gi|238508418	conserved hypothetical protein [Aspergillus flavus NRRL3357]	Up	3
Biological Process	GO:0009124	9	nucleoside monophosphate biosynthetic process	0.258026	gi|238508418	conserved hypothetical protein [Aspergillus flavus NRRL3357]	Up	3
Biological Process	GO:1901659	6	glycosyl compound biosynthetic process	0.222176	gi|238508418	conserved hypothetical protein [Aspergillus flavus NRRL3357]	Up	3
Biological Process	GO:0009163	8	nucleoside biosynthetic process	0.204656	gi|238508418	conserved hypothetical protein [Aspergillus flavus NRRL3357]	Up	3
Biological Process	GO:0046390	7	ribose phosphate biosynthetic process	0.294593	gi|238508418	conserved hypothetical protein [Aspergillus flavus NRRL3357]	Up	3
Biological Process	GO:0009145	10	purine nucleoside triphosphate biosynthetic process	0.282195	gi|238508418	conserved hypothetical protein [Aspergillus flavus NRRL3357]	Up	3
Biological Process	GO:0009201	10	ribonucleoside triphosphate biosynthetic process	0.30713	gi|238508418	conserved hypothetical protein [Aspergillus flavus NRRL3357]	Up	3
Biological Process	GO:0042455	9	ribonucleoside biosynthetic process	0.204656	gi|238508418	conserved hypothetical protein [Aspergillus flavus NRRL3357]	Up	3
Biological Process	GO:0055085	5	transmembrane transport	0.0888902	gi|238508418	conserved hypothetical protein [Aspergillus flavus NRRL3357]	Up	3
Biological Process	GO:0006811	5	ion transport	0.0158945	gi|238508418	conserved hypothetical protein [Aspergillus flavus NRRL3357]	Up	3
Biological Process	GO:0098655	7	cation transmembrane transport	0.0603219	gi|238508418	conserved hypothetical protein [Aspergillus flavus NRRL3357]	Up	3
Biological Process	GO:0006812	6	cation transport	0.214148	gi|238508418	conserved hypothetical protein [Aspergillus flavus NRRL3357]	Up	3
Biological Process	GO:0098660	7	inorganic ion transmembrane transport	0.0603219	gi|238508418	conserved hypothetical protein [Aspergillus flavus NRRL3357]	Up	3
Biological Process	GO:0000413	10	protein peptidyl-prolyl isomerization	0.356419	gi|238508562	"peptidyl-prolyl cis-trans isomerase, putative [Aspergillus flavus NRRL3357]"	Up	4
Biological Process	GO:0018208	9	peptidyl-proline modification	0.356419	gi|238508562	"peptidyl-prolyl cis-trans isomerase, putative [Aspergillus flavus NRRL3357]"	Up	4
Cellular Component	GO:0005681	10	spliceosomal complex	0.0811236	gi|238482745	"small nuclear ribonucleoprotein SmE, putative [Aspergillus flavus NRRL3357]"	Down	2
Cellular Component	GO:1990904	3	ribonucleoprotein complex	0.0551741	gi|238482745	"small nuclear ribonucleoprotein SmE, putative [Aspergillus flavus NRRL3357]"	Down	2
Cellular Component	GO:0030529	6	intracellular ribonucleoprotein complex	0.0551741	gi|238482745	"small nuclear ribonucleoprotein SmE, putative [Aspergillus flavus NRRL3357]"	Down	2
Cellular Component	GO:0048500	8	signal recognition particle	0.0210474	gi|238485782	"signal recognition particle protein, putative [Aspergillus flavus NRRL3357]"	Down	19
Cellular Component	GO:1990904	3	ribonucleoprotein complex	0.0551741	gi|238485782	"signal recognition particle protein, putative [Aspergillus flavus NRRL3357]"	Down	19
Cellular Component	GO:0030529	6	intracellular ribonucleoprotein complex	0.0551741	gi|238485782	"signal recognition particle protein, putative [Aspergillus flavus NRRL3357]"	Down	19
Cellular Component	GO:0005681	10	spliceosomal complex	0.0811236	gi|238485796	"small nuclear ribonucleoprotein SmD3, putative [Aspergillus flavus NRRL3357]"	Down	4
Cellular Component	GO:1990904	3	ribonucleoprotein complex	0.0551741	gi|238485796	"small nuclear ribonucleoprotein SmD3, putative [Aspergillus flavus NRRL3357]"	Down	4
Cellular Component	GO:0030529	6	intracellular ribonucleoprotein complex	0.0551741	gi|238485796	"small nuclear ribonucleoprotein SmD3, putative [Aspergillus flavus NRRL3357]"	Down	4
Cellular Component	GO:0048500	8	signal recognition particle	0.0210474	gi|238486268	"signal recognition particle, putative [Aspergillus flavus NRRL3357]"	Down	14
Cellular Component	GO:1990904	3	ribonucleoprotein complex	0.0551741	gi|238486268	"signal recognition particle, putative [Aspergillus flavus NRRL3357]"	Down	14
Cellular Component	GO:0030529	6	intracellular ribonucleoprotein complex	0.0551741	gi|238486268	"signal recognition particle, putative [Aspergillus flavus NRRL3357]"	Down	14
Cellular Component	GO:0098800	13	inner mitochondrial membrane protein complex	0.162577	gi|238486958	"mitochondrial F1F0 ATP synthase subunit Atp14, putative [Aspergillus flavus NRRL3357]"	Up	3
Cellular Component	GO:0044455	12	mitochondrial membrane part	0.216533	gi|238486958	"mitochondrial F1F0 ATP synthase subunit Atp14, putative [Aspergillus flavus NRRL3357]"	Up	3
Cellular Component	GO:0005743	12	mitochondrial inner membrane	0.308985	gi|238486958	"mitochondrial F1F0 ATP synthase subunit Atp14, putative [Aspergillus flavus NRRL3357]"	Up	3
Cellular Component	GO:0033177	6	proton-transporting two-sector ATPase complex, proton-transporting domain	0.0811236	gi|238486958	"mitochondrial F1F0 ATP synthase subunit Atp14, putative [Aspergillus flavus NRRL3357]"	Up	3
Cellular Component	GO:0000276	15	mitochondrial proton-transporting ATP synthase complex, coupling factor F(o)	0.0536856	gi|238486958	"mitochondrial F1F0 ATP synthase subunit Atp14, putative [Aspergillus flavus NRRL3357]"	Up	3
Cellular Component	GO:0045259	6	proton-transporting ATP synthase complex	0.128305	gi|238486958	"mitochondrial F1F0 ATP synthase subunit Atp14, putative [Aspergillus flavus NRRL3357]"	Up	3
Cellular Component	GO:0005739	8	mitochondrion	0.0640963	gi|238486958	"mitochondrial F1F0 ATP synthase subunit Atp14, putative [Aspergillus flavus NRRL3357]"	Up	3
Cellular Component	GO:0005753	14	mitochondrial proton-transporting ATP synthase complex	0.0669262	gi|238486958	"mitochondrial F1F0 ATP synthase subunit Atp14, putative [Aspergillus flavus NRRL3357]"	Up	3
Cellular Component	GO:0016469	5	proton-transporting two-sector ATPase complex	0.381843	gi|238486958	"mitochondrial F1F0 ATP synthase subunit Atp14, putative [Aspergillus flavus NRRL3357]"	Up	3
Cellular Component	GO:0045263	7	proton-transporting ATP synthase complex, coupling factor F(o)	0.0536856	gi|238486958	"mitochondrial F1F0 ATP synthase subunit Atp14, putative [Aspergillus flavus NRRL3357]"	Up	3
Cellular Component	GO:0031966	11	mitochondrial membrane	0.212914	gi|238486958	"mitochondrial F1F0 ATP synthase subunit Atp14, putative [Aspergillus flavus NRRL3357]"	Up	3
Cellular Component	GO:0098798	10	mitochondrial protein complex	0.198305	gi|238486958	"mitochondrial F1F0 ATP synthase subunit Atp14, putative [Aspergillus flavus NRRL3357]"	Up	3
Cellular Component	GO:0005740	10	mitochondrial envelope	0.279797	gi|238486958	"mitochondrial F1F0 ATP synthase subunit Atp14, putative [Aspergillus flavus NRRL3357]"	Up	3
Cellular Component	GO:0019866	9	organelle inner membrane	0.327404	gi|238486958	"mitochondrial F1F0 ATP synthase subunit Atp14, putative [Aspergillus flavus NRRL3357]"	Up	3
Cellular Component	GO:0044429	9	mitochondrial part	0.141554	gi|238486958	"mitochondrial F1F0 ATP synthase subunit Atp14, putative [Aspergillus flavus NRRL3357]"	Up	3
Cellular Component	GO:1990904	3	ribonucleoprotein complex	0.0551741	gi|238491742	60S ribosomal protein L36 [Aspergillus flavus NRRL3357]	Down	4
Cellular Component	GO:0030529	6	intracellular ribonucleoprotein complex	0.0551741	gi|238491742	60S ribosomal protein L36 [Aspergillus flavus NRRL3357]	Down	4
Cellular Component	GO:0044815	3	DNA packaging complex	0.041531	gi|238494084	"centromere protein Cse4, putative [Aspergillus flavus NRRL3357]"	Down	3
Cellular Component	GO:0000786	11	nucleosome	0.0306016	gi|238494084	"centromere protein Cse4, putative [Aspergillus flavus NRRL3357]"	Down	3
Cellular Component	GO:0000785	10	chromatin	0.0536856	gi|238494084	"centromere protein Cse4, putative [Aspergillus flavus NRRL3357]"	Down	3
Cellular Component	GO:0044427	9	chromosomal part	0.0524766	gi|238494084	"centromere protein Cse4, putative [Aspergillus flavus NRRL3357]"	Down	3
Cellular Component	GO:0005694	8	chromosome	0.037612	gi|238494084	"centromere protein Cse4, putative [Aspergillus flavus NRRL3357]"	Down	3
Cellular Component	GO:0032993	3	protein-DNA complex	0.0306016	gi|238494084	"centromere protein Cse4, putative [Aspergillus flavus NRRL3357]"	Down	3
Cellular Component	GO:1990904	3	ribonucleoprotein complex	0.0551741	gi|238496155	60S ribosomal protein L34 [Aspergillus flavus NRRL3357]	Down	4
Cellular Component	GO:0030529	6	intracellular ribonucleoprotein complex	0.0551741	gi|238496155	60S ribosomal protein L34 [Aspergillus flavus NRRL3357]	Down	4
Cellular Component	GO:0044427	9	chromosomal part	0.0524766	gi|238496567	"DNA replication factor C subunit Rfc1, putative [Aspergillus flavus NRRL3357]"	Down	6
Cellular Component	GO:0005694	8	chromosome	0.037612	gi|238496567	"DNA replication factor C subunit Rfc1, putative [Aspergillus flavus NRRL3357]"	Down	6
Cellular Component	GO:1990904	3	ribonucleoprotein complex	0.0551741	gi|238498912	40S ribosomal protein S24 [Aspergillus flavus NRRL3357]	Down	9
Cellular Component	GO:0030529	6	intracellular ribonucleoprotein complex	0.0551741	gi|238498912	40S ribosomal protein S24 [Aspergillus flavus NRRL3357]	Down	9
Cellular Component	GO:1990904	3	ribonucleoprotein complex	0.0551741	gi|238501696	mitochondrial 54S ribosomal protein YmL16 [Aspergillus flavus NRRL3357]	Up	4
Cellular Component	GO:0030529	6	intracellular ribonucleoprotein complex	0.0551741	gi|238501696	mitochondrial 54S ribosomal protein YmL16 [Aspergillus flavus NRRL3357]	Up	4
Cellular Component	GO:1990904	3	ribonucleoprotein complex	0.0551741	gi|238503416	60S ribosomal protein L25 [Aspergillus flavus NRRL3357]	Down	9
Cellular Component	GO:0030529	6	intracellular ribonucleoprotein complex	0.0551741	gi|238503416	60S ribosomal protein L25 [Aspergillus flavus NRRL3357]	Down	9
Cellular Component	GO:0098800	13	inner mitochondrial membrane protein complex	0.162577	gi|238508418	conserved hypothetical protein [Aspergillus flavus NRRL3357]	Up	3
Cellular Component	GO:0044455	12	mitochondrial membrane part	0.216533	gi|238508418	conserved hypothetical protein [Aspergillus flavus NRRL3357]	Up	3
Cellular Component	GO:0005743	12	mitochondrial inner membrane	0.308985	gi|238508418	conserved hypothetical protein [Aspergillus flavus NRRL3357]	Up	3
Cellular Component	GO:0033177	6	proton-transporting two-sector ATPase complex, proton-transporting domain	0.0811236	gi|238508418	conserved hypothetical protein [Aspergillus flavus NRRL3357]	Up	3
Cellular Component	GO:0000276	15	mitochondrial proton-transporting ATP synthase complex, coupling factor F(o)	0.0536856	gi|238508418	conserved hypothetical protein [Aspergillus flavus NRRL3357]	Up	3
Cellular Component	GO:0045259	6	proton-transporting ATP synthase complex	0.128305	gi|238508418	conserved hypothetical protein [Aspergillus flavus NRRL3357]	Up	3
Cellular Component	GO:0005739	8	mitochondrion	0.0640963	gi|238508418	conserved hypothetical protein [Aspergillus flavus NRRL3357]	Up	3
Cellular Component	GO:0005753	14	mitochondrial proton-transporting ATP synthase complex	0.0669262	gi|238508418	conserved hypothetical protein [Aspergillus flavus NRRL3357]	Up	3
Cellular Component	GO:0016469	5	proton-transporting two-sector ATPase complex	0.381843	gi|238508418	conserved hypothetical protein [Aspergillus flavus NRRL3357]	Up	3
Cellular Component	GO:0045263	7	proton-transporting ATP synthase complex, coupling factor F(o)	0.0536856	gi|238508418	conserved hypothetical protein [Aspergillus flavus NRRL3357]	Up	3
Cellular Component	GO:0031966	11	mitochondrial membrane	0.212914	gi|238508418	conserved hypothetical protein [Aspergillus flavus NRRL3357]	Up	3
Cellular Component	GO:0098798	10	mitochondrial protein complex	0.198305	gi|238508418	conserved hypothetical protein [Aspergillus flavus NRRL3357]	Up	3
Cellular Component	GO:0005740	10	mitochondrial envelope	0.279797	gi|238508418	conserved hypothetical protein [Aspergillus flavus NRRL3357]	Up	3
Cellular Component	GO:0019866	9	organelle inner membrane	0.327404	gi|238508418	conserved hypothetical protein [Aspergillus flavus NRRL3357]	Up	3
Cellular Component	GO:0044429	9	mitochondrial part	0.141554	gi|238508418	conserved hypothetical protein [Aspergillus flavus NRRL3357]	Up	3
Cellular Component	GO:1990904	3	ribonucleoprotein complex	0.0551741	gi|238508759	60S ribosomal protein L13 [Aspergillus flavus NRRL3357]	Down	19
Cellular Component	GO:0030529	6	intracellular ribonucleoprotein complex	0.0551741	gi|238508759	60S ribosomal protein L13 [Aspergillus flavus NRRL3357]	Down	19
Cellular Component	GO:0005739	8	mitochondrion	0.0640963	gi|238508818	"cytochrome c oxidase-assembly factor cox16, mitochondrial precursor [Aspergillus flavus NRRL3357]"	Up	5
Cellular Component	GO:0031966	11	mitochondrial membrane	0.212914	gi|238508818	"cytochrome c oxidase-assembly factor cox16, mitochondrial precursor [Aspergillus flavus NRRL3357]"	Up	5
Cellular Component	GO:0005740	10	mitochondrial envelope	0.279797	gi|238508818	"cytochrome c oxidase-assembly factor cox16, mitochondrial precursor [Aspergillus flavus NRRL3357]"	Up	5
Cellular Component	GO:0044429	9	mitochondrial part	0.141554	gi|238508818	"cytochrome c oxidase-assembly factor cox16, mitochondrial precursor [Aspergillus flavus NRRL3357]"	Up	5
Molecular Function	GO:0046914	6	transition metal ion binding	0.0242108	gi|238482049	"copper amine oxidase, putative [Aspergillus flavus NRRL3357]"	Up	9
Molecular Function	GO:0016641	5	oxidoreductase activity, acting on the CH-NH2 group of donors, oxygen as acceptor	0.0310261	gi|238482049	"copper amine oxidase, putative [Aspergillus flavus NRRL3357]"	Up	9
Molecular Function	GO:0016638	4	oxidoreductase activity, acting on the CH-NH2 group of donors	0.0127717	gi|238482049	"copper amine oxidase, putative [Aspergillus flavus NRRL3357]"	Up	9
Molecular Function	GO:0005507	7	copper ion binding	0.116765	gi|238482049	"copper amine oxidase, putative [Aspergillus flavus NRRL3357]"	Up	9
Molecular Function	GO:0008131	6	primary amine oxidase activity	0.0455164	gi|238482049	"copper amine oxidase, putative [Aspergillus flavus NRRL3357]"	Up	9
Molecular Function	GO:0048038	4	quinone binding	0.0785353	gi|238482049	"copper amine oxidase, putative [Aspergillus flavus NRRL3357]"	Up	9
Molecular Function	GO:0016491	3	oxidoreductase activity	2.41007e-07	gi|238482049	"copper amine oxidase, putative [Aspergillus flavus NRRL3357]"	Up	9
Molecular Function	GO:0016491	3	oxidoreductase activity	2.41007e-07	gi|238482119	short chain dehydrogenase/reductase family [Aspergillus flavus NRRL3357]	Down	11
Molecular Function	GO:0016491	3	oxidoreductase activity	2.41007e-07	gi|238483483	"NADH-quinone oxidoreductase Pst2, putative [Aspergillus flavus NRRL3357]"	Down	5
Molecular Function	GO:0004540	6	ribonuclease activity	0.225116	gi|238483931	"ribonuclease T2, putative [Aspergillus flavus NRRL3357]"	Up	2
Molecular Function	GO:0016788	4	hydrolase activity, acting on ester bonds	0.0960139	gi|238483931	"ribonuclease T2, putative [Aspergillus flavus NRRL3357]"	Up	2
Molecular Function	GO:0008233	4	peptidase activity	0.0110388	gi|238484301	"peptidase D, putative [Aspergillus flavus NRRL3357]"	Up	15
Molecular Function	GO:0070011	5	peptidase activity, acting on L-amino acid peptides	0.00746357	gi|238484301	"peptidase D, putative [Aspergillus flavus NRRL3357]"	Up	15
Molecular Function	GO:0008238	6	exopeptidase activity	0.0100804	gi|238484301	"peptidase D, putative [Aspergillus flavus NRRL3357]"	Up	15
Molecular Function	GO:0046914	6	transition metal ion binding	0.0242108	gi|238484301	"peptidase D, putative [Aspergillus flavus NRRL3357]"	Up	15
Molecular Function	GO:0016667	4	oxidoreductase activity, acting on a sulfur group of donors	0.360698	gi|238484437	"prenylcysteine lyase, putative [Aspergillus flavus NRRL3357]"	Up	5
Molecular Function	GO:0016491	3	oxidoreductase activity	2.41007e-07	gi|238484437	"prenylcysteine lyase, putative [Aspergillus flavus NRRL3357]"	Up	5
Molecular Function	GO:0016209	2	antioxidant activity	0.000466234	gi|238484979	"Fe superoxide dismutase, putative [Aspergillus flavus NRRL3357]"	Down	2
Molecular Function	GO:0016491	3	oxidoreductase activity	2.41007e-07	gi|238484979	"Fe superoxide dismutase, putative [Aspergillus flavus NRRL3357]"	Down	2
Molecular Function	GO:0050662	4	coenzyme binding	0.0240765	gi|238485248	"UDP-galactose 4-epimerase, putative [Aspergillus flavus NRRL3357]"	Down	8
Molecular Function	GO:0016705	4	oxidoreductase activity, acting on paired donors, with incorporation or reduction of molecular oxygen	0.00732168	gi|238485360	"cytochrome P450, putative [Aspergillus flavus NRRL3357]"	Up	10
Molecular Function	GO:0046914	6	transition metal ion binding	0.0242108	gi|238485360	"cytochrome P450, putative [Aspergillus flavus NRRL3357]"	Up	10
Molecular Function	GO:0046906	4	tetrapyrrole binding	1.09429e-06	gi|238485360	"cytochrome P450, putative [Aspergillus flavus NRRL3357]"	Up	10
Molecular Function	GO:0020037	5	heme binding	1.09429e-06	gi|238485360	"cytochrome P450, putative [Aspergillus flavus NRRL3357]"	Up	10
Molecular Function	GO:0005506	7	iron ion binding	0.000231486	gi|238485360	"cytochrome P450, putative [Aspergillus flavus NRRL3357]"	Up	10
Molecular Function	GO:0016491	3	oxidoreductase activity	2.41007e-07	gi|238485360	"cytochrome P450, putative [Aspergillus flavus NRRL3357]"	Up	10
Molecular Function	GO:0008233	4	peptidase activity	0.0110388	gi|238485692	"mitochondrial inner membrane metallopeptidase Oma1, putative [Aspergillus flavus NRRL3357]"	Up	3
Molecular Function	GO:0070011	5	peptidase activity, acting on L-amino acid peptides	0.00746357	gi|238485692	"mitochondrial inner membrane metallopeptidase Oma1, putative [Aspergillus flavus NRRL3357]"	Up	3
Molecular Function	GO:0004175	6	endopeptidase activity	0.0586895	gi|238485692	"mitochondrial inner membrane metallopeptidase Oma1, putative [Aspergillus flavus NRRL3357]"	Up	3
Molecular Function	GO:0008312	6	7S RNA binding	0.0315716	gi|238485782	"signal recognition particle protein, putative [Aspergillus flavus NRRL3357]"	Down	19
Molecular Function	GO:0050660	6	flavin adenine dinucleotide binding	0.0139532	gi|238485984	"xanthine dehydrogenase HxA, putative [Aspergillus flavus NRRL3357]"	Up	21
Molecular Function	GO:0016614	4	oxidoreductase activity, acting on CH-OH group of donors	0.00435983	gi|238485984	"xanthine dehydrogenase HxA, putative [Aspergillus flavus NRRL3357]"	Up	21
Molecular Function	GO:0046914	6	transition metal ion binding	0.0242108	gi|238485984	"xanthine dehydrogenase HxA, putative [Aspergillus flavus NRRL3357]"	Up	21
Molecular Function	GO:0050662	4	coenzyme binding	0.0240765	gi|238485984	"xanthine dehydrogenase HxA, putative [Aspergillus flavus NRRL3357]"	Up	21
Molecular Function	GO:0005506	7	iron ion binding	0.000231486	gi|238485984	"xanthine dehydrogenase HxA, putative [Aspergillus flavus NRRL3357]"	Up	21
Molecular Function	GO:0016491	3	oxidoreductase activity	2.41007e-07	gi|238485984	"xanthine dehydrogenase HxA, putative [Aspergillus flavus NRRL3357]"	Up	21
Molecular Function	GO:0008312	6	7S RNA binding	0.0315716	gi|238486268	"signal recognition particle, putative [Aspergillus flavus NRRL3357]"	Down	14
Molecular Function	GO:0033218	3	amide binding	0.180378	gi|238486268	"signal recognition particle, putative [Aspergillus flavus NRRL3357]"	Down	14
Molecular Function	GO:0050662	4	coenzyme binding	0.0240765	gi|238486618	"cinnamoyl-CoA reductase, putative [Aspergillus flavus NRRL3357]"	Up	10
Molecular Function	GO:0016209	2	antioxidant activity	0.000466234	gi|238487420	"catalase, putative [Aspergillus flavus NRRL3357]"	Down	14
Molecular Function	GO:0004096	6	catalase activity	1.38058e-05	gi|238487420	"catalase, putative [Aspergillus flavus NRRL3357]"	Down	14
Molecular Function	GO:0046906	4	tetrapyrrole binding	1.09429e-06	gi|238487420	"catalase, putative [Aspergillus flavus NRRL3357]"	Down	14
Molecular Function	GO:0020037	5	heme binding	1.09429e-06	gi|238487420	"catalase, putative [Aspergillus flavus NRRL3357]"	Down	14
Molecular Function	GO:0016684	4	oxidoreductase activity, acting on peroxide as acceptor	0.0004273	gi|238487420	"catalase, putative [Aspergillus flavus NRRL3357]"	Down	14
Molecular Function	GO:0016491	3	oxidoreductase activity	2.41007e-07	gi|238487420	"catalase, putative [Aspergillus flavus NRRL3357]"	Down	14
Molecular Function	GO:0004601	5	peroxidase activity	5.08448e-05	gi|238487420	"catalase, putative [Aspergillus flavus NRRL3357]"	Down	14
Molecular Function	GO:0016491	3	oxidoreductase activity	2.41007e-07	gi|238487518	conserved hypothetical protein [Aspergillus flavus NRRL3357]	Up	4
Molecular Function	GO:0046914	6	transition metal ion binding	0.0242108	gi|238487768	conserved hypothetical protein [Aspergillus flavus NRRL3357]	Down	21
Molecular Function	GO:0004497	4	monooxygenase activity	0.0584515	gi|238487770	14-alpha sterol demethylase Cyp51A [Aspergillus flavus NRRL3357]	Up	12
Molecular Function	GO:0016705	4	oxidoreductase activity, acting on paired donors, with incorporation or reduction of molecular oxygen	0.00732168	gi|238487770	14-alpha sterol demethylase Cyp51A [Aspergillus flavus NRRL3357]	Up	12
Molecular Function	GO:0046914	6	transition metal ion binding	0.0242108	gi|238487770	14-alpha sterol demethylase Cyp51A [Aspergillus flavus NRRL3357]	Up	12
Molecular Function	GO:0046906	4	tetrapyrrole binding	1.09429e-06	gi|238487770	14-alpha sterol demethylase Cyp51A [Aspergillus flavus NRRL3357]	Up	12
Molecular Function	GO:0020037	5	heme binding	1.09429e-06	gi|238487770	14-alpha sterol demethylase Cyp51A [Aspergillus flavus NRRL3357]	Up	12
Molecular Function	GO:0005506	7	iron ion binding	0.000231486	gi|238487770	14-alpha sterol demethylase Cyp51A [Aspergillus flavus NRRL3357]	Up	12
Molecular Function	GO:0016491	3	oxidoreductase activity	2.41007e-07	gi|238487770	14-alpha sterol demethylase Cyp51A [Aspergillus flavus NRRL3357]	Up	12
Molecular Function	GO:0016491	3	oxidoreductase activity	2.41007e-07	gi|238487974	thiazole biosynthesis enzyme Sti35 [Aspergillus flavus NRRL3357]	Up	6
Molecular Function	GO:0016788	4	hydrolase activity, acting on ester bonds	0.0960139	gi|238488341	"lipase 2 precursor, putative [Aspergillus flavus NRRL3357]"	Down	9
Molecular Function	GO:0016298	5	lipase activity	0.137309	gi|238488341	"lipase 2 precursor, putative [Aspergillus flavus NRRL3357]"	Down	9
Molecular Function	GO:0050660	6	flavin adenine dinucleotide binding	0.0139532	gi|238488785	"glucose-methanol-choline (gmc) oxidoreductase, putative [Aspergillus flavus NRRL3357]"	Down	3
Molecular Function	GO:0016614	4	oxidoreductase activity, acting on CH-OH group of donors	0.00435983	gi|238488785	"glucose-methanol-choline (gmc) oxidoreductase, putative [Aspergillus flavus NRRL3357]"	Down	3
Molecular Function	GO:0050662	4	coenzyme binding	0.0240765	gi|238488785	"glucose-methanol-choline (gmc) oxidoreductase, putative [Aspergillus flavus NRRL3357]"	Down	3
Molecular Function	GO:0016491	3	oxidoreductase activity	2.41007e-07	gi|238488785	"glucose-methanol-choline (gmc) oxidoreductase, putative [Aspergillus flavus NRRL3357]"	Down	3
Molecular Function	GO:0051537	5	2 iron, 2 sulfur cluster binding	0.0135265	gi|238489325	nitrite reductase NiiA [Aspergillus flavus NRRL3357]	Up	5
Molecular Function	GO:0051540	3	metal cluster binding	0.00884162	gi|238489325	nitrite reductase NiiA [Aspergillus flavus NRRL3357]	Up	5
Molecular Function	GO:0046906	4	tetrapyrrole binding	1.09429e-06	gi|238489325	nitrite reductase NiiA [Aspergillus flavus NRRL3357]	Up	5
Molecular Function	GO:0020037	5	heme binding	1.09429e-06	gi|238489325	nitrite reductase NiiA [Aspergillus flavus NRRL3357]	Up	5
Molecular Function	GO:0051536	4	iron-sulfur cluster binding	0.00884162	gi|238489325	nitrite reductase NiiA [Aspergillus flavus NRRL3357]	Up	5
Molecular Function	GO:0016491	3	oxidoreductase activity	2.41007e-07	gi|238489325	nitrite reductase NiiA [Aspergillus flavus NRRL3357]	Up	5
Molecular Function	GO:0008233	4	peptidase activity	0.0110388	gi|238489487	"carboxypeptidase S1, putative [Aspergillus flavus NRRL3357]"	Up	2
Molecular Function	GO:0070011	5	peptidase activity, acting on L-amino acid peptides	0.00746357	gi|238489487	"carboxypeptidase S1, putative [Aspergillus flavus NRRL3357]"	Up	2
Molecular Function	GO:0070008	7	serine-type exopeptidase activity	0.00195595	gi|238489487	"carboxypeptidase S1, putative [Aspergillus flavus NRRL3357]"	Up	2
Molecular Function	GO:0008238	6	exopeptidase activity	0.0100804	gi|238489487	"carboxypeptidase S1, putative [Aspergillus flavus NRRL3357]"	Up	2
Molecular Function	GO:0004180	7	carboxypeptidase activity	0.00195595	gi|238489487	"carboxypeptidase S1, putative [Aspergillus flavus NRRL3357]"	Up	2
Molecular Function	GO:0008236	6	serine-type peptidase activity	0.000425769	gi|238489487	"carboxypeptidase S1, putative [Aspergillus flavus NRRL3357]"	Up	2
Molecular Function	GO:0004185	8	serine-type carboxypeptidase activity	0.00195595	gi|238489487	"carboxypeptidase S1, putative [Aspergillus flavus NRRL3357]"	Up	2
Molecular Function	GO:0017171	4	serine hydrolase activity	0.000425769	gi|238489487	"carboxypeptidase S1, putative [Aspergillus flavus NRRL3357]"	Up	2
Molecular Function	GO:0016491	3	oxidoreductase activity	2.41007e-07	gi|238489797	"aldehyde reductase (AKR1), putative [Aspergillus flavus NRRL3357]"	Down	15
Molecular Function	GO:0016846	4	carbon-sulfur lyase activity	0.137309	gi|238490366	DUF636 domain protein [Aspergillus flavus NRRL3357]	Down	4
Molecular Function	GO:0016705	4	oxidoreductase activity, acting on paired donors, with incorporation or reduction of molecular oxygen	0.00732168	gi|238490396	"cytochrome P450 monooxygenase, putative [Aspergillus flavus NRRL3357]"	Up	3
Molecular Function	GO:0046914	6	transition metal ion binding	0.0242108	gi|238490396	"cytochrome P450 monooxygenase, putative [Aspergillus flavus NRRL3357]"	Up	3
Molecular Function	GO:0046906	4	tetrapyrrole binding	1.09429e-06	gi|238490396	"cytochrome P450 monooxygenase, putative [Aspergillus flavus NRRL3357]"	Up	3
Molecular Function	GO:0020037	5	heme binding	1.09429e-06	gi|238490396	"cytochrome P450 monooxygenase, putative [Aspergillus flavus NRRL3357]"	Up	3
Molecular Function	GO:0005506	7	iron ion binding	0.000231486	gi|238490396	"cytochrome P450 monooxygenase, putative [Aspergillus flavus NRRL3357]"	Up	3
Molecular Function	GO:0016491	3	oxidoreductase activity	2.41007e-07	gi|238490396	"cytochrome P450 monooxygenase, putative [Aspergillus flavus NRRL3357]"	Up	3
Molecular Function	GO:0004540	6	ribonuclease activity	0.225116	gi|238490748	conserved hypothetical protein [Aspergillus flavus NRRL3357]	Down	9
Molecular Function	GO:0016788	4	hydrolase activity, acting on ester bonds	0.0960139	gi|238490748	conserved hypothetical protein [Aspergillus flavus NRRL3357]	Down	9
Molecular Function	GO:0016641	5	oxidoreductase activity, acting on the CH-NH2 group of donors, oxygen as acceptor	0.0310261	gi|238491028	pyridoxamine phosphate oxidase family protein [Aspergillus flavus NRRL3357]	Up	2
Molecular Function	GO:0016638	4	oxidoreductase activity, acting on the CH-NH2 group of donors	0.0127717	gi|238491028	pyridoxamine phosphate oxidase family protein [Aspergillus flavus NRRL3357]	Up	2
Molecular Function	GO:0016491	3	oxidoreductase activity	2.41007e-07	gi|238491028	pyridoxamine phosphate oxidase family protein [Aspergillus flavus NRRL3357]	Up	2
Molecular Function	GO:0016614	4	oxidoreductase activity, acting on CH-OH group of donors	0.00435983	gi|238491128	3-hydroxyisobutyrate dehydrogenase [Aspergillus flavus NRRL3357]	Up	5
Molecular Function	GO:0004616	6	phosphogluconate dehydrogenase (decarboxylating) activity	0.0455164	gi|238491128	3-hydroxyisobutyrate dehydrogenase [Aspergillus flavus NRRL3357]	Up	5
Molecular Function	GO:0050662	4	coenzyme binding	0.0240765	gi|238491128	3-hydroxyisobutyrate dehydrogenase [Aspergillus flavus NRRL3357]	Up	5
Molecular Function	GO:0016491	3	oxidoreductase activity	2.41007e-07	gi|238491128	3-hydroxyisobutyrate dehydrogenase [Aspergillus flavus NRRL3357]	Up	5
Molecular Function	GO:0022891	4	substrate-specific transmembrane transporter activity	0.0270166	gi|238491386	high affinity methionine permease [Aspergillus flavus NRRL3357]	Down	3
Molecular Function	GO:0015075	5	ion transmembrane transporter activity	0.018569	gi|238491386	high affinity methionine permease [Aspergillus flavus NRRL3357]	Down	3
Molecular Function	GO:0022892	3	substrate-specific transporter activity	0.0673962	gi|238491386	high affinity methionine permease [Aspergillus flavus NRRL3357]	Down	3
Molecular Function	GO:0022857	3	transmembrane transporter activity	0.0354116	gi|238491386	high affinity methionine permease [Aspergillus flavus NRRL3357]	Down	3
Molecular Function	GO:0005215	2	transporter activity	0.0517227	gi|238491386	high affinity methionine permease [Aspergillus flavus NRRL3357]	Down	3
Molecular Function	GO:0008509	6	anion transmembrane transporter activity	0.00368191	gi|238491386	high affinity methionine permease [Aspergillus flavus NRRL3357]	Down	3
Molecular Function	GO:0016788	4	hydrolase activity, acting on ester bonds	0.0960139	gi|238491456	lysophospholipase Plb1 [Aspergillus flavus NRRL3357]	Up	5
Molecular Function	GO:0016298	5	lipase activity	0.137309	gi|238491456	lysophospholipase Plb1 [Aspergillus flavus NRRL3357]	Up	5
Molecular Function	GO:0016705	4	oxidoreductase activity, acting on paired donors, with incorporation or reduction of molecular oxygen	0.00732168	gi|238491460	conserved hypothetical protein [Aspergillus flavus NRRL3357]	Down	11
Molecular Function	GO:0046914	6	transition metal ion binding	0.0242108	gi|238491460	conserved hypothetical protein [Aspergillus flavus NRRL3357]	Down	11
Molecular Function	GO:0005506	7	iron ion binding	0.000231486	gi|238491460	conserved hypothetical protein [Aspergillus flavus NRRL3357]	Down	11
Molecular Function	GO:0016491	3	oxidoreductase activity	2.41007e-07	gi|238491460	conserved hypothetical protein [Aspergillus flavus NRRL3357]	Down	11
Molecular Function	GO:0051540	3	metal cluster binding	0.00884162	gi|238491898	"iron-sulfur cofactor synthesis protein (Isu1), putative [Aspergillus flavus NRRL3357]"	Up	7
Molecular Function	GO:0046914	6	transition metal ion binding	0.0242108	gi|238491898	"iron-sulfur cofactor synthesis protein (Isu1), putative [Aspergillus flavus NRRL3357]"	Up	7
Molecular Function	GO:0005506	7	iron ion binding	0.000231486	gi|238491898	"iron-sulfur cofactor synthesis protein (Isu1), putative [Aspergillus flavus NRRL3357]"	Up	7
Molecular Function	GO:0051536	4	iron-sulfur cluster binding	0.00884162	gi|238491898	"iron-sulfur cofactor synthesis protein (Isu1), putative [Aspergillus flavus NRRL3357]"	Up	7
Molecular Function	GO:0016638	4	oxidoreductase activity, acting on the CH-NH2 group of donors	0.0127717	gi|238491928	"Glutamate/Leucine/Phenylalanine/Valine dehydrogenase, putative [Aspergillus flavus NRRL3357]"	Up	27
Molecular Function	GO:0016491	3	oxidoreductase activity	2.41007e-07	gi|238491928	"Glutamate/Leucine/Phenylalanine/Valine dehydrogenase, putative [Aspergillus flavus NRRL3357]"	Up	27
Molecular Function	GO:0008233	4	peptidase activity	0.0110388	gi|238492183	"aspartic-type endopeptidase, putative [Aspergillus flavus NRRL3357]"	Up	4
Molecular Function	GO:0070011	5	peptidase activity, acting on L-amino acid peptides	0.00746357	gi|238492183	"aspartic-type endopeptidase, putative [Aspergillus flavus NRRL3357]"	Up	4
Molecular Function	GO:0070001	6	aspartic-type peptidase activity	0.0612585	gi|238492183	"aspartic-type endopeptidase, putative [Aspergillus flavus NRRL3357]"	Up	4
Molecular Function	GO:0004190	7	aspartic-type endopeptidase activity	0.0612585	gi|238492183	"aspartic-type endopeptidase, putative [Aspergillus flavus NRRL3357]"	Up	4
Molecular Function	GO:0004175	6	endopeptidase activity	0.0586895	gi|238492183	"aspartic-type endopeptidase, putative [Aspergillus flavus NRRL3357]"	Up	4
Molecular Function	GO:0016491	3	oxidoreductase activity	2.41007e-07	gi|238492393	"quinone oxidoreductase, putative [Aspergillus flavus NRRL3357]"	Up	7
Molecular Function	GO:0008233	4	peptidase activity	0.0110388	gi|238492537	"tripeptidyl-peptidase (TppA), putative [Aspergillus flavus NRRL3357]"	Down	5
Molecular Function	GO:0070011	5	peptidase activity, acting on L-amino acid peptides	0.00746357	gi|238492537	"tripeptidyl-peptidase (TppA), putative [Aspergillus flavus NRRL3357]"	Down	5
Molecular Function	GO:0008236	6	serine-type peptidase activity	0.000425769	gi|238492537	"tripeptidyl-peptidase (TppA), putative [Aspergillus flavus NRRL3357]"	Down	5
Molecular Function	GO:0004175	6	endopeptidase activity	0.0586895	gi|238492537	"tripeptidyl-peptidase (TppA), putative [Aspergillus flavus NRRL3357]"	Down	5
Molecular Function	GO:0004252	7	serine-type endopeptidase activity	0.0386006	gi|238492537	"tripeptidyl-peptidase (TppA), putative [Aspergillus flavus NRRL3357]"	Down	5
Molecular Function	GO:0017171	4	serine hydrolase activity	0.000425769	gi|238492537	"tripeptidyl-peptidase (TppA), putative [Aspergillus flavus NRRL3357]"	Down	5
Molecular Function	GO:0016491	3	oxidoreductase activity	2.41007e-07	gi|238492733	"aldehyde dehydrogenase family protein, putative [Aspergillus flavus NRRL3357]"	Down	17
Molecular Function	GO:0016880	5	acid-ammonia (or amide) ligase activity	0.0197131	gi|238492737	"glutamine synthetase, putative [Aspergillus flavus NRRL3357]"	Down	10
Molecular Function	GO:0016211	6	ammonia ligase activity	0.0197131	gi|238492737	"glutamine synthetase, putative [Aspergillus flavus NRRL3357]"	Down	10
Molecular Function	GO:0004356	7	glutamate-ammonia ligase activity	0.0197131	gi|238492737	"glutamine synthetase, putative [Aspergillus flavus NRRL3357]"	Down	10
Molecular Function	GO:0005215	2	transporter activity	0.0517227	gi|238492775	"aquaporin, putative [Aspergillus flavus NRRL3357]"	Down	4
Molecular Function	GO:0016811	5	hydrolase activity, acting on carbon-nitrogen (but not peptide) bonds, in linear amides	0.158566	gi|238493053	formamidase FmdS [Aspergillus flavus NRRL3357]	Up	2
Molecular Function	GO:0046914	6	transition metal ion binding	0.0242108	gi|238493243	"SAGA complex subunit (Ada2), putative [Aspergillus flavus NRRL3357]"	Up	3
Molecular Function	GO:0016614	4	oxidoreductase activity, acting on CH-OH group of donors	0.00435983	gi|238493247	mannitol-1-phosphate dehydrogenase [Aspergillus flavus NRRL3357]	Up	13
Molecular Function	GO:0050662	4	coenzyme binding	0.0240765	gi|238493247	mannitol-1-phosphate dehydrogenase [Aspergillus flavus NRRL3357]	Up	13
Molecular Function	GO:0016491	3	oxidoreductase activity	2.41007e-07	gi|238493247	mannitol-1-phosphate dehydrogenase [Aspergillus flavus NRRL3357]	Up	13
Molecular Function	GO:0022891	4	substrate-specific transmembrane transporter activity	0.0270166	gi|238493669	"voltage-gated chloride channel (ClcA), putative [Aspergillus flavus NRRL3357]"	Up	6
Molecular Function	GO:0005216	7	ion channel activity	0.00080566	gi|238493669	"voltage-gated chloride channel (ClcA), putative [Aspergillus flavus NRRL3357]"	Up	6
Molecular Function	GO:0015075	5	ion transmembrane transporter activity	0.018569	gi|238493669	"voltage-gated chloride channel (ClcA), putative [Aspergillus flavus NRRL3357]"	Up	6
Molecular Function	GO:0022803	4	passive transmembrane transporter activity	0.00080566	gi|238493669	"voltage-gated chloride channel (ClcA), putative [Aspergillus flavus NRRL3357]"	Up	6
Molecular Function	GO:0022838	6	substrate-specific channel activity	0.00080566	gi|238493669	"voltage-gated chloride channel (ClcA), putative [Aspergillus flavus NRRL3357]"	Up	6
Molecular Function	GO:0022892	3	substrate-specific transporter activity	0.0673962	gi|238493669	"voltage-gated chloride channel (ClcA), putative [Aspergillus flavus NRRL3357]"	Up	6
Molecular Function	GO:0005254	9	chloride channel activity	0.00356028	gi|238493669	"voltage-gated chloride channel (ClcA), putative [Aspergillus flavus NRRL3357]"	Up	6
Molecular Function	GO:0015108	8	chloride transmembrane transporter activity	0.00356028	gi|238493669	"voltage-gated chloride channel (ClcA), putative [Aspergillus flavus NRRL3357]"	Up	6
Molecular Function	GO:0022857	3	transmembrane transporter activity	0.0354116	gi|238493669	"voltage-gated chloride channel (ClcA), putative [Aspergillus flavus NRRL3357]"	Up	6
Molecular Function	GO:0022836	6	gated channel activity	0.0102594	gi|238493669	"voltage-gated chloride channel (ClcA), putative [Aspergillus flavus NRRL3357]"	Up	6
Molecular Function	GO:0022832	7	voltage-gated channel activity	0.0102594	gi|238493669	"voltage-gated chloride channel (ClcA), putative [Aspergillus flavus NRRL3357]"	Up	6
Molecular Function	GO:0015103	7	inorganic anion transmembrane transporter activity	0.0197131	gi|238493669	"voltage-gated chloride channel (ClcA), putative [Aspergillus flavus NRRL3357]"	Up	6
Molecular Function	GO:0015267	5	channel activity	0.00080566	gi|238493669	"voltage-gated chloride channel (ClcA), putative [Aspergillus flavus NRRL3357]"	Up	6
Molecular Function	GO:0005215	2	transporter activity	0.0517227	gi|238493669	"voltage-gated chloride channel (ClcA), putative [Aspergillus flavus NRRL3357]"	Up	6
Molecular Function	GO:0005253	8	anion channel activity	0.0102594	gi|238493669	"voltage-gated chloride channel (ClcA), putative [Aspergillus flavus NRRL3357]"	Up	6
Molecular Function	GO:0005247	10	voltage-gated chloride channel activity	0.00356028	gi|238493669	"voltage-gated chloride channel (ClcA), putative [Aspergillus flavus NRRL3357]"	Up	6
Molecular Function	GO:0008509	6	anion transmembrane transporter activity	0.00368191	gi|238493669	"voltage-gated chloride channel (ClcA), putative [Aspergillus flavus NRRL3357]"	Up	6
Molecular Function	GO:0005244	8	voltage-gated ion channel activity	0.0102594	gi|238493669	"voltage-gated chloride channel (ClcA), putative [Aspergillus flavus NRRL3357]"	Up	6
Molecular Function	GO:0008308	9	voltage-gated anion channel activity	0.0102594	gi|238493669	"voltage-gated chloride channel (ClcA), putative [Aspergillus flavus NRRL3357]"	Up	6
Molecular Function	GO:0022891	4	substrate-specific transmembrane transporter activity	0.0270166	gi|238493689	"nickel transport protein, putative [Aspergillus flavus NRRL3357]"	Up	5
Molecular Function	GO:0015075	5	ion transmembrane transporter activity	0.018569	gi|238493689	"nickel transport protein, putative [Aspergillus flavus NRRL3357]"	Up	5
Molecular Function	GO:0022892	3	substrate-specific transporter activity	0.0673962	gi|238493689	"nickel transport protein, putative [Aspergillus flavus NRRL3357]"	Up	5
Molecular Function	GO:0046915	9	transition metal ion transmembrane transporter activity	0.0197131	gi|238493689	"nickel transport protein, putative [Aspergillus flavus NRRL3357]"	Up	5
Molecular Function	GO:0022857	3	transmembrane transporter activity	0.0354116	gi|238493689	"nickel transport protein, putative [Aspergillus flavus NRRL3357]"	Up	5
Molecular Function	GO:0046873	8	metal ion transmembrane transporter activity	0.0386006	gi|238493689	"nickel transport protein, putative [Aspergillus flavus NRRL3357]"	Up	5
Molecular Function	GO:0005215	2	transporter activity	0.0517227	gi|238493689	"nickel transport protein, putative [Aspergillus flavus NRRL3357]"	Up	5
Molecular Function	GO:0046914	6	transition metal ion binding	0.0242108	gi|238493705	"RING finger domain protein, putative [Aspergillus flavus NRRL3357]"	Up	6
Molecular Function	GO:0016209	2	antioxidant activity	0.000466234	gi|238494250	spore-specific catalase CatA [Aspergillus flavus NRRL3357]	Down	32
Molecular Function	GO:0004096	6	catalase activity	1.38058e-05	gi|238494250	spore-specific catalase CatA [Aspergillus flavus NRRL3357]	Down	32
Molecular Function	GO:0046906	4	tetrapyrrole binding	1.09429e-06	gi|238494250	spore-specific catalase CatA [Aspergillus flavus NRRL3357]	Down	32
Molecular Function	GO:0020037	5	heme binding	1.09429e-06	gi|238494250	spore-specific catalase CatA [Aspergillus flavus NRRL3357]	Down	32
Molecular Function	GO:0016684	4	oxidoreductase activity, acting on peroxide as acceptor	0.0004273	gi|238494250	spore-specific catalase CatA [Aspergillus flavus NRRL3357]	Down	32
Molecular Function	GO:0016491	3	oxidoreductase activity	2.41007e-07	gi|238494250	spore-specific catalase CatA [Aspergillus flavus NRRL3357]	Down	32
Molecular Function	GO:0004601	5	peroxidase activity	5.08448e-05	gi|238494250	spore-specific catalase CatA [Aspergillus flavus NRRL3357]	Down	32
Molecular Function	GO:0046914	6	transition metal ion binding	0.0242108	gi|238494538	peroxisomal copper amine oxidase [Aspergillus flavus NRRL3357]	Up	7
Molecular Function	GO:0016641	5	oxidoreductase activity, acting on the CH-NH2 group of donors, oxygen as acceptor	0.0310261	gi|238494538	peroxisomal copper amine oxidase [Aspergillus flavus NRRL3357]	Up	7
Molecular Function	GO:0016638	4	oxidoreductase activity, acting on the CH-NH2 group of donors	0.0127717	gi|238494538	peroxisomal copper amine oxidase [Aspergillus flavus NRRL3357]	Up	7
Molecular Function	GO:0005507	7	copper ion binding	0.116765	gi|238494538	peroxisomal copper amine oxidase [Aspergillus flavus NRRL3357]	Up	7
Molecular Function	GO:0008131	6	primary amine oxidase activity	0.0455164	gi|238494538	peroxisomal copper amine oxidase [Aspergillus flavus NRRL3357]	Up	7
Molecular Function	GO:0048038	4	quinone binding	0.0785353	gi|238494538	peroxisomal copper amine oxidase [Aspergillus flavus NRRL3357]	Up	7
Molecular Function	GO:0016491	3	oxidoreductase activity	2.41007e-07	gi|238494538	peroxisomal copper amine oxidase [Aspergillus flavus NRRL3357]	Up	7
Molecular Function	GO:0050660	6	flavin adenine dinucleotide binding	0.0139532	gi|238495006	"oxidoreductase, FAD-binding, putative [Aspergillus flavus NRRL3357]"	Down	2
Molecular Function	GO:0016614	4	oxidoreductase activity, acting on CH-OH group of donors	0.00435983	gi|238495006	"oxidoreductase, FAD-binding, putative [Aspergillus flavus NRRL3357]"	Down	2
Molecular Function	GO:0050662	4	coenzyme binding	0.0240765	gi|238495006	"oxidoreductase, FAD-binding, putative [Aspergillus flavus NRRL3357]"	Down	2
Molecular Function	GO:0016491	3	oxidoreductase activity	2.41007e-07	gi|238495006	"oxidoreductase, FAD-binding, putative [Aspergillus flavus NRRL3357]"	Down	2
Molecular Function	GO:0016614	4	oxidoreductase activity, acting on CH-OH group of donors	0.00435983	gi|238495230	"hmg-CoA reductase, putative [Aspergillus flavus NRRL3357]"	Up	4
Molecular Function	GO:0050662	4	coenzyme binding	0.0240765	gi|238495230	"hmg-CoA reductase, putative [Aspergillus flavus NRRL3357]"	Up	4
Molecular Function	GO:0016491	3	oxidoreductase activity	2.41007e-07	gi|238495230	"hmg-CoA reductase, putative [Aspergillus flavus NRRL3357]"	Up	4
Molecular Function	GO:0098772	2	molecular function regulator	0.315941	gi|238495330	"decapping enzyme Dcp1, putative [Aspergillus flavus NRRL3357]"	Down	4
Molecular Function	GO:0030234	3	enzyme regulator activity	0.170166	gi|238495330	"decapping enzyme Dcp1, putative [Aspergillus flavus NRRL3357]"	Down	4
Molecular Function	GO:0050660	6	flavin adenine dinucleotide binding	0.0139532	gi|238495582	"monoxygenase, putative [Aspergillus flavus NRRL3357]"	Down	7
Molecular Function	GO:0071949	7	FAD binding	0.180378	gi|238495582	"monoxygenase, putative [Aspergillus flavus NRRL3357]"	Down	7
Molecular Function	GO:0050662	4	coenzyme binding	0.0240765	gi|238495582	"monoxygenase, putative [Aspergillus flavus NRRL3357]"	Down	7
Molecular Function	GO:0016491	3	oxidoreductase activity	2.41007e-07	gi|238495582	"monoxygenase, putative [Aspergillus flavus NRRL3357]"	Down	7
Molecular Function	GO:0004497	4	monooxygenase activity	0.0584515	gi|238495897	"nitrilotriacetate monooxygenase component A, putative [Aspergillus flavus NRRL3357]"	Up	4
Molecular Function	GO:0016705	4	oxidoreductase activity, acting on paired donors, with incorporation or reduction of molecular oxygen	0.00732168	gi|238495897	"nitrilotriacetate monooxygenase component A, putative [Aspergillus flavus NRRL3357]"	Up	4
Molecular Function	GO:0016491	3	oxidoreductase activity	2.41007e-07	gi|238495897	"nitrilotriacetate monooxygenase component A, putative [Aspergillus flavus NRRL3357]"	Up	4
Molecular Function	GO:0046914	6	transition metal ion binding	0.0242108	gi|238496213	"alcohol dehydrogenase, zinc-containing, putative [Aspergillus flavus NRRL3357]"	Down	7
Molecular Function	GO:0016491	3	oxidoreductase activity	2.41007e-07	gi|238496213	"alcohol dehydrogenase, zinc-containing, putative [Aspergillus flavus NRRL3357]"	Down	7
Molecular Function	GO:0008094	10	DNA-dependent ATPase activity	0.0455164	gi|238496567	"DNA replication factor C subunit Rfc1, putative [Aspergillus flavus NRRL3357]"	Down	6
Molecular Function	GO:0022891	4	substrate-specific transmembrane transporter activity	0.0270166	gi|238496899	conserved hypothetical protein [Aspergillus flavus NRRL3357]	Down	7
Molecular Function	GO:0015075	5	ion transmembrane transporter activity	0.018569	gi|238496899	conserved hypothetical protein [Aspergillus flavus NRRL3357]	Down	7
Molecular Function	GO:0022892	3	substrate-specific transporter activity	0.0673962	gi|238496899	conserved hypothetical protein [Aspergillus flavus NRRL3357]	Down	7
Molecular Function	GO:0022857	3	transmembrane transporter activity	0.0354116	gi|238496899	conserved hypothetical protein [Aspergillus flavus NRRL3357]	Down	7
Molecular Function	GO:0046873	8	metal ion transmembrane transporter activity	0.0386006	gi|238496899	conserved hypothetical protein [Aspergillus flavus NRRL3357]	Down	7
Molecular Function	GO:0005215	2	transporter activity	0.0517227	gi|238496899	conserved hypothetical protein [Aspergillus flavus NRRL3357]	Down	7
Molecular Function	GO:0016491	3	oxidoreductase activity	2.41007e-07	gi|238497149	NADH-cytochrome b5 reductase [Aspergillus flavus NRRL3357]	Down	12
Molecular Function	GO:0016491	3	oxidoreductase activity	2.41007e-07	gi|238497443	"FAD dependent oxidoreductase, putative [Aspergillus flavus NRRL3357]"	Up	13
Molecular Function	GO:0016491	3	oxidoreductase activity	2.41007e-07	gi|238497550	conserved hypothetical protein [Aspergillus flavus NRRL3357]	Up	4
Molecular Function	GO:0016491	3	oxidoreductase activity	2.41007e-07	gi|238497770	conserved hypothetical protein [Aspergillus flavus NRRL3357]	Down	6
Molecular Function	GO:0033218	3	amide binding	0.180378	gi|238498044	"polyketide synthase, putative [Aspergillus flavus NRRL3357]"	Up	18
Molecular Function	GO:0016491	3	oxidoreductase activity	2.41007e-07	gi|238498176	alternative NADH-dehydrogenase [Aspergillus flavus NRRL3357]	Up	16
Molecular Function	GO:0016667	4	oxidoreductase activity, acting on a sulfur group of donors	0.360698	gi|238498666	conserved hypothetical protein [Aspergillus flavus NRRL3357]	Down	4
Molecular Function	GO:0016491	3	oxidoreductase activity	2.41007e-07	gi|238498666	conserved hypothetical protein [Aspergillus flavus NRRL3357]	Down	4
Molecular Function	GO:0050660	6	flavin adenine dinucleotide binding	0.0139532	gi|238498780	conserved hypothetical protein [Aspergillus flavus NRRL3357]	Up	2
Molecular Function	GO:0016614	4	oxidoreductase activity, acting on CH-OH group of donors	0.00435983	gi|238498780	conserved hypothetical protein [Aspergillus flavus NRRL3357]	Up	2
Molecular Function	GO:0050662	4	coenzyme binding	0.0240765	gi|238498780	conserved hypothetical protein [Aspergillus flavus NRRL3357]	Up	2
Molecular Function	GO:0016491	3	oxidoreductase activity	2.41007e-07	gi|238498780	conserved hypothetical protein [Aspergillus flavus NRRL3357]	Up	2
Molecular Function	GO:0046906	4	tetrapyrrole binding	1.09429e-06	gi|238498884	"indoleamine 2,3-dioxygenase family protein [Aspergillus flavus NRRL3357]"	Down	17
Molecular Function	GO:0020037	5	heme binding	1.09429e-06	gi|238498884	"indoleamine 2,3-dioxygenase family protein [Aspergillus flavus NRRL3357]"	Down	17
Molecular Function	GO:0016209	2	antioxidant activity	0.000466234	gi|238499309	mycelial catalase Cat1 [Aspergillus flavus NRRL3357]	Up	31
Molecular Function	GO:0004096	6	catalase activity	1.38058e-05	gi|238499309	mycelial catalase Cat1 [Aspergillus flavus NRRL3357]	Up	31
Molecular Function	GO:0046906	4	tetrapyrrole binding	1.09429e-06	gi|238499309	mycelial catalase Cat1 [Aspergillus flavus NRRL3357]	Up	31
Molecular Function	GO:0020037	5	heme binding	1.09429e-06	gi|238499309	mycelial catalase Cat1 [Aspergillus flavus NRRL3357]	Up	31
Molecular Function	GO:0016684	4	oxidoreductase activity, acting on peroxide as acceptor	0.0004273	gi|238499309	mycelial catalase Cat1 [Aspergillus flavus NRRL3357]	Up	31
Molecular Function	GO:0016491	3	oxidoreductase activity	2.41007e-07	gi|238499309	mycelial catalase Cat1 [Aspergillus flavus NRRL3357]	Up	31
Molecular Function	GO:0004601	5	peroxidase activity	5.08448e-05	gi|238499309	mycelial catalase Cat1 [Aspergillus flavus NRRL3357]	Up	31
Molecular Function	GO:0022891	4	substrate-specific transmembrane transporter activity	0.0270166	gi|238499567	Ctr copper transporter family protein [Aspergillus flavus NRRL3357]	Up	6
Molecular Function	GO:0015075	5	ion transmembrane transporter activity	0.018569	gi|238499567	Ctr copper transporter family protein [Aspergillus flavus NRRL3357]	Up	6
Molecular Function	GO:0022892	3	substrate-specific transporter activity	0.0673962	gi|238499567	Ctr copper transporter family protein [Aspergillus flavus NRRL3357]	Up	6
Molecular Function	GO:0046915	9	transition metal ion transmembrane transporter activity	0.0197131	gi|238499567	Ctr copper transporter family protein [Aspergillus flavus NRRL3357]	Up	6
Molecular Function	GO:0022857	3	transmembrane transporter activity	0.0354116	gi|238499567	Ctr copper transporter family protein [Aspergillus flavus NRRL3357]	Up	6
Molecular Function	GO:0046873	8	metal ion transmembrane transporter activity	0.0386006	gi|238499567	Ctr copper transporter family protein [Aspergillus flavus NRRL3357]	Up	6
Molecular Function	GO:0005215	2	transporter activity	0.0517227	gi|238499567	Ctr copper transporter family protein [Aspergillus flavus NRRL3357]	Up	6
Molecular Function	GO:0016491	3	oxidoreductase activity	2.41007e-07	gi|238499589	"oxidoreductase, short-chain dehydrogenase/reductase family [Aspergillus flavus NRRL3357]"	Down	12
Molecular Function	GO:0016788	4	hydrolase activity, acting on ester bonds	0.0960139	gi|238499699	alkaline phosphatase Pho8 [Aspergillus flavus NRRL3357]	Up	17
Molecular Function	GO:0022857	3	transmembrane transporter activity	0.0354116	gi|238499761	"vacuolar ATP synthase subunit D, putative [Aspergillus flavus NRRL3357]"	Down	6
Molecular Function	GO:0005215	2	transporter activity	0.0517227	gi|238499761	"vacuolar ATP synthase subunit D, putative [Aspergillus flavus NRRL3357]"	Down	6
Molecular Function	GO:0016788	4	hydrolase activity, acting on ester bonds	0.0960139	gi|238499969	"arylsulfatase, putative [Aspergillus flavus NRRL3357]"	Up	9
Molecular Function	GO:0008233	4	peptidase activity	0.0110388	gi|238500061	aspartic endopeptidase Pep1/aspergillopepsin F [Aspergillus flavus NRRL3357]	Up	2
Molecular Function	GO:0070011	5	peptidase activity, acting on L-amino acid peptides	0.00746357	gi|238500061	aspartic endopeptidase Pep1/aspergillopepsin F [Aspergillus flavus NRRL3357]	Up	2
Molecular Function	GO:0070001	6	aspartic-type peptidase activity	0.0612585	gi|238500061	aspartic endopeptidase Pep1/aspergillopepsin F [Aspergillus flavus NRRL3357]	Up	2
Molecular Function	GO:0004190	7	aspartic-type endopeptidase activity	0.0612585	gi|238500061	aspartic endopeptidase Pep1/aspergillopepsin F [Aspergillus flavus NRRL3357]	Up	2
Molecular Function	GO:0004175	6	endopeptidase activity	0.0586895	gi|238500061	aspartic endopeptidase Pep1/aspergillopepsin F [Aspergillus flavus NRRL3357]	Up	2
Molecular Function	GO:0016491	3	oxidoreductase activity	2.41007e-07	gi|238500882	conserved hypothetical protein [Aspergillus flavus NRRL3357]	Up	8
Molecular Function	GO:0004497	4	monooxygenase activity	0.0584515	gi|238501130	conserved hypothetical protein [Aspergillus flavus NRRL3357]	Up	6
Molecular Function	GO:0016705	4	oxidoreductase activity, acting on paired donors, with incorporation or reduction of molecular oxygen	0.00732168	gi|238501130	conserved hypothetical protein [Aspergillus flavus NRRL3357]	Up	6
Molecular Function	GO:0016491	3	oxidoreductase activity	2.41007e-07	gi|238501130	conserved hypothetical protein [Aspergillus flavus NRRL3357]	Up	6
Molecular Function	GO:0016859	4	cis-trans isomerase activity	0.315956	gi|238501558	"FKBP-type peptidyl-prolyl isomerase, putative [Aspergillus flavus NRRL3357]"	Down	13
Molecular Function	GO:0003755	5	peptidyl-prolyl cis-trans isomerase activity	0.315956	gi|238501558	"FKBP-type peptidyl-prolyl isomerase, putative [Aspergillus flavus NRRL3357]"	Down	13
Molecular Function	GO:0016614	4	oxidoreductase activity, acting on CH-OH group of donors	0.00435983	gi|238501620	"6-phosphogluconate dehydrogenase, decarboxylating [Aspergillus flavus NRRL3357]"	Down	18
Molecular Function	GO:0004616	6	phosphogluconate dehydrogenase (decarboxylating) activity	0.0455164	gi|238501620	"6-phosphogluconate dehydrogenase, decarboxylating [Aspergillus flavus NRRL3357]"	Down	18
Molecular Function	GO:0016491	3	oxidoreductase activity	2.41007e-07	gi|238501620	"6-phosphogluconate dehydrogenase, decarboxylating [Aspergillus flavus NRRL3357]"	Down	18
Molecular Function	GO:0008233	4	peptidase activity	0.0110388	gi|238502107	tripeptidyl peptidase A [Aspergillus flavus NRRL3357]	Up	5
Molecular Function	GO:0070011	5	peptidase activity, acting on L-amino acid peptides	0.00746357	gi|238502107	tripeptidyl peptidase A [Aspergillus flavus NRRL3357]	Up	5
Molecular Function	GO:0008236	6	serine-type peptidase activity	0.000425769	gi|238502107	tripeptidyl peptidase A [Aspergillus flavus NRRL3357]	Up	5
Molecular Function	GO:0004175	6	endopeptidase activity	0.0586895	gi|238502107	tripeptidyl peptidase A [Aspergillus flavus NRRL3357]	Up	5
Molecular Function	GO:0004252	7	serine-type endopeptidase activity	0.0386006	gi|238502107	tripeptidyl peptidase A [Aspergillus flavus NRRL3357]	Up	5
Molecular Function	GO:0017171	4	serine hydrolase activity	0.000425769	gi|238502107	tripeptidyl peptidase A [Aspergillus flavus NRRL3357]	Up	5
Molecular Function	GO:0008233	4	peptidase activity	0.0110388	gi|238502123	"acetylornithine deacetylase, putative [Aspergillus flavus NRRL3357]"	Up	2
Molecular Function	GO:0070011	5	peptidase activity, acting on L-amino acid peptides	0.00746357	gi|238502123	"acetylornithine deacetylase, putative [Aspergillus flavus NRRL3357]"	Up	2
Molecular Function	GO:0016209	2	antioxidant activity	0.000466234	gi|238502281	conserved hypothetical protein [Aspergillus flavus NRRL3357]	Down	6
Molecular Function	GO:0046906	4	tetrapyrrole binding	1.09429e-06	gi|238502281	conserved hypothetical protein [Aspergillus flavus NRRL3357]	Down	6
Molecular Function	GO:0020037	5	heme binding	1.09429e-06	gi|238502281	conserved hypothetical protein [Aspergillus flavus NRRL3357]	Down	6
Molecular Function	GO:0016684	4	oxidoreductase activity, acting on peroxide as acceptor	0.0004273	gi|238502281	conserved hypothetical protein [Aspergillus flavus NRRL3357]	Down	6
Molecular Function	GO:0016491	3	oxidoreductase activity	2.41007e-07	gi|238502281	conserved hypothetical protein [Aspergillus flavus NRRL3357]	Down	6
Molecular Function	GO:0004601	5	peroxidase activity	5.08448e-05	gi|238502281	conserved hypothetical protein [Aspergillus flavus NRRL3357]	Down	6
Molecular Function	GO:0008233	4	peptidase activity	0.0110388	gi|238502353	"extracellular serine carboxypeptidase, putative [Aspergillus flavus NRRL3357]"	Up	5
Molecular Function	GO:0070011	5	peptidase activity, acting on L-amino acid peptides	0.00746357	gi|238502353	"extracellular serine carboxypeptidase, putative [Aspergillus flavus NRRL3357]"	Up	5
Molecular Function	GO:0008236	6	serine-type peptidase activity	0.000425769	gi|238502353	"extracellular serine carboxypeptidase, putative [Aspergillus flavus NRRL3357]"	Up	5
Molecular Function	GO:0017171	4	serine hydrolase activity	0.000425769	gi|238502353	"extracellular serine carboxypeptidase, putative [Aspergillus flavus NRRL3357]"	Up	5
Molecular Function	GO:0046914	6	transition metal ion binding	0.0242108	gi|238502393	"C2H2 transcription factor (AmdX), putative [Aspergillus flavus NRRL3357]"	Up	3
Molecular Function	GO:0016811	5	hydrolase activity, acting on carbon-nitrogen (but not peptide) bonds, in linear amides	0.158566	gi|238503043	conserved hypothetical protein [Aspergillus flavus NRRL3357]	Down	10
Molecular Function	GO:0016491	3	oxidoreductase activity	2.41007e-07	gi|238503203	"thioredoxin reductase, putative [Aspergillus flavus NRRL3357]"	Up	12
Molecular Function	GO:0046914	6	transition metal ion binding	0.0242108	gi|238503275	"alcohol dehydrogenase, putative [Aspergillus flavus NRRL3357]"	Down	10
Molecular Function	GO:0016491	3	oxidoreductase activity	2.41007e-07	gi|238503275	"alcohol dehydrogenase, putative [Aspergillus flavus NRRL3357]"	Down	10
Molecular Function	GO:0016491	3	oxidoreductase activity	2.41007e-07	gi|238504376	"3-ketosteroid-delta-1-dehydrogenase, putative [Aspergillus flavus NRRL3357]"	Up	4
Molecular Function	GO:0016846	4	carbon-sulfur lyase activity	0.137309	gi|238504584	DUF636 domain protein [Aspergillus flavus NRRL3357]	Down	6
Molecular Function	GO:0016788	4	hydrolase activity, acting on ester bonds	0.0960139	gi|238504980	conserved hypothetical protein [Aspergillus flavus NRRL3357]	Up	3
Molecular Function	GO:0008233	4	peptidase activity	0.0110388	gi|238505092	autophagic serine protease Alp2 [Aspergillus flavus NRRL3357]	Up	11
Molecular Function	GO:0070011	5	peptidase activity, acting on L-amino acid peptides	0.00746357	gi|238505092	autophagic serine protease Alp2 [Aspergillus flavus NRRL3357]	Up	11
Molecular Function	GO:0008236	6	serine-type peptidase activity	0.000425769	gi|238505092	autophagic serine protease Alp2 [Aspergillus flavus NRRL3357]	Up	11
Molecular Function	GO:0004175	6	endopeptidase activity	0.0586895	gi|238505092	autophagic serine protease Alp2 [Aspergillus flavus NRRL3357]	Up	11
Molecular Function	GO:0004252	7	serine-type endopeptidase activity	0.0386006	gi|238505092	autophagic serine protease Alp2 [Aspergillus flavus NRRL3357]	Up	11
Molecular Function	GO:0017171	4	serine hydrolase activity	0.000425769	gi|238505092	autophagic serine protease Alp2 [Aspergillus flavus NRRL3357]	Up	11
Molecular Function	GO:0008233	4	peptidase activity	0.0110388	gi|238505416	"serine carboxypeptidase (CpdS), putative [Aspergillus flavus NRRL3357]"	Up	4
Molecular Function	GO:0070011	5	peptidase activity, acting on L-amino acid peptides	0.00746357	gi|238505416	"serine carboxypeptidase (CpdS), putative [Aspergillus flavus NRRL3357]"	Up	4
Molecular Function	GO:0070008	7	serine-type exopeptidase activity	0.00195595	gi|238505416	"serine carboxypeptidase (CpdS), putative [Aspergillus flavus NRRL3357]"	Up	4
Molecular Function	GO:0008238	6	exopeptidase activity	0.0100804	gi|238505416	"serine carboxypeptidase (CpdS), putative [Aspergillus flavus NRRL3357]"	Up	4
Molecular Function	GO:0004180	7	carboxypeptidase activity	0.00195595	gi|238505416	"serine carboxypeptidase (CpdS), putative [Aspergillus flavus NRRL3357]"	Up	4
Molecular Function	GO:0008236	6	serine-type peptidase activity	0.000425769	gi|238505416	"serine carboxypeptidase (CpdS), putative [Aspergillus flavus NRRL3357]"	Up	4
Molecular Function	GO:0004185	8	serine-type carboxypeptidase activity	0.00195595	gi|238505416	"serine carboxypeptidase (CpdS), putative [Aspergillus flavus NRRL3357]"	Up	4
Molecular Function	GO:0017171	4	serine hydrolase activity	0.000425769	gi|238505416	"serine carboxypeptidase (CpdS), putative [Aspergillus flavus NRRL3357]"	Up	4
Molecular Function	GO:0046914	6	transition metal ion binding	0.0242108	gi|238505675	"NADH-cytochrome B5 reductase, putative [Aspergillus flavus NRRL3357]"	Down	20
Molecular Function	GO:0016491	3	oxidoreductase activity	2.41007e-07	gi|238505675	"NADH-cytochrome B5 reductase, putative [Aspergillus flavus NRRL3357]"	Down	20
Molecular Function	GO:0016880	5	acid-ammonia (or amide) ligase activity	0.0197131	gi|238505705	extracellular developmental signal biosynthesis protein FluG [Aspergillus flavus NRRL3357]	Down	19
Molecular Function	GO:0016211	6	ammonia ligase activity	0.0197131	gi|238505705	extracellular developmental signal biosynthesis protein FluG [Aspergillus flavus NRRL3357]	Down	19
Molecular Function	GO:0004356	7	glutamate-ammonia ligase activity	0.0197131	gi|238505705	extracellular developmental signal biosynthesis protein FluG [Aspergillus flavus NRRL3357]	Down	19
Molecular Function	GO:0050660	6	flavin adenine dinucleotide binding	0.0139532	gi|238505852	"monooxygenase, putative [Aspergillus flavus NRRL3357]"	Down	5
Molecular Function	GO:0071949	7	FAD binding	0.180378	gi|238505852	"monooxygenase, putative [Aspergillus flavus NRRL3357]"	Down	5
Molecular Function	GO:0050662	4	coenzyme binding	0.0240765	gi|238505852	"monooxygenase, putative [Aspergillus flavus NRRL3357]"	Down	5
Molecular Function	GO:0016491	3	oxidoreductase activity	2.41007e-07	gi|238505852	"monooxygenase, putative [Aspergillus flavus NRRL3357]"	Down	5
Molecular Function	GO:0046914	6	transition metal ion binding	0.0242108	gi|238506052	ZZ type zinc finger domain protein [Aspergillus flavus NRRL3357]	Down	20
Molecular Function	GO:0016491	3	oxidoreductase activity	2.41007e-07	gi|238506169	"short-chain dehydrogenase, putative [Aspergillus flavus NRRL3357]"	Up	2
Molecular Function	GO:0016788	4	hydrolase activity, acting on ester bonds	0.0960139	gi|238506563	"phytase, putative [Aspergillus flavus NRRL3357]"	Up	6
Molecular Function	GO:0022891	4	substrate-specific transmembrane transporter activity	0.0270166	gi|238506605	"opsin, putative [Aspergillus flavus NRRL3357]"	Up	2
Molecular Function	GO:0005216	7	ion channel activity	0.00080566	gi|238506605	"opsin, putative [Aspergillus flavus NRRL3357]"	Up	2
Molecular Function	GO:0015075	5	ion transmembrane transporter activity	0.018569	gi|238506605	"opsin, putative [Aspergillus flavus NRRL3357]"	Up	2
Molecular Function	GO:0022803	4	passive transmembrane transporter activity	0.00080566	gi|238506605	"opsin, putative [Aspergillus flavus NRRL3357]"	Up	2
Molecular Function	GO:0022838	6	substrate-specific channel activity	0.00080566	gi|238506605	"opsin, putative [Aspergillus flavus NRRL3357]"	Up	2
Molecular Function	GO:0022892	3	substrate-specific transporter activity	0.0673962	gi|238506605	"opsin, putative [Aspergillus flavus NRRL3357]"	Up	2
Molecular Function	GO:0022857	3	transmembrane transporter activity	0.0354116	gi|238506605	"opsin, putative [Aspergillus flavus NRRL3357]"	Up	2
Molecular Function	GO:0015267	5	channel activity	0.00080566	gi|238506605	"opsin, putative [Aspergillus flavus NRRL3357]"	Up	2
Molecular Function	GO:0005215	2	transporter activity	0.0517227	gi|238506605	"opsin, putative [Aspergillus flavus NRRL3357]"	Up	2
Molecular Function	GO:0022891	4	substrate-specific transmembrane transporter activity	0.0270166	gi|238506925	"voltage-gated chloride channel, putative [Aspergillus flavus NRRL3357]"	Up	2
Molecular Function	GO:0005216	7	ion channel activity	0.00080566	gi|238506925	"voltage-gated chloride channel, putative [Aspergillus flavus NRRL3357]"	Up	2
Molecular Function	GO:0015075	5	ion transmembrane transporter activity	0.018569	gi|238506925	"voltage-gated chloride channel, putative [Aspergillus flavus NRRL3357]"	Up	2
Molecular Function	GO:0022803	4	passive transmembrane transporter activity	0.00080566	gi|238506925	"voltage-gated chloride channel, putative [Aspergillus flavus NRRL3357]"	Up	2
Molecular Function	GO:0022838	6	substrate-specific channel activity	0.00080566	gi|238506925	"voltage-gated chloride channel, putative [Aspergillus flavus NRRL3357]"	Up	2
Molecular Function	GO:0022892	3	substrate-specific transporter activity	0.0673962	gi|238506925	"voltage-gated chloride channel, putative [Aspergillus flavus NRRL3357]"	Up	2
Molecular Function	GO:0005254	9	chloride channel activity	0.00356028	gi|238506925	"voltage-gated chloride channel, putative [Aspergillus flavus NRRL3357]"	Up	2
Molecular Function	GO:0015108	8	chloride transmembrane transporter activity	0.00356028	gi|238506925	"voltage-gated chloride channel, putative [Aspergillus flavus NRRL3357]"	Up	2
Molecular Function	GO:0022857	3	transmembrane transporter activity	0.0354116	gi|238506925	"voltage-gated chloride channel, putative [Aspergillus flavus NRRL3357]"	Up	2
Molecular Function	GO:0022836	6	gated channel activity	0.0102594	gi|238506925	"voltage-gated chloride channel, putative [Aspergillus flavus NRRL3357]"	Up	2
Molecular Function	GO:0022832	7	voltage-gated channel activity	0.0102594	gi|238506925	"voltage-gated chloride channel, putative [Aspergillus flavus NRRL3357]"	Up	2
Molecular Function	GO:0015103	7	inorganic anion transmembrane transporter activity	0.0197131	gi|238506925	"voltage-gated chloride channel, putative [Aspergillus flavus NRRL3357]"	Up	2
Molecular Function	GO:0015267	5	channel activity	0.00080566	gi|238506925	"voltage-gated chloride channel, putative [Aspergillus flavus NRRL3357]"	Up	2
Molecular Function	GO:0005215	2	transporter activity	0.0517227	gi|238506925	"voltage-gated chloride channel, putative [Aspergillus flavus NRRL3357]"	Up	2
Molecular Function	GO:0005253	8	anion channel activity	0.0102594	gi|238506925	"voltage-gated chloride channel, putative [Aspergillus flavus NRRL3357]"	Up	2
Molecular Function	GO:0005247	10	voltage-gated chloride channel activity	0.00356028	gi|238506925	"voltage-gated chloride channel, putative [Aspergillus flavus NRRL3357]"	Up	2
Molecular Function	GO:0008509	6	anion transmembrane transporter activity	0.00368191	gi|238506925	"voltage-gated chloride channel, putative [Aspergillus flavus NRRL3357]"	Up	2
Molecular Function	GO:0005244	8	voltage-gated ion channel activity	0.0102594	gi|238506925	"voltage-gated chloride channel, putative [Aspergillus flavus NRRL3357]"	Up	2
Molecular Function	GO:0008308	9	voltage-gated anion channel activity	0.0102594	gi|238506925	"voltage-gated chloride channel, putative [Aspergillus flavus NRRL3357]"	Up	2
Molecular Function	GO:0016491	3	oxidoreductase activity	2.41007e-07	gi|238507125	"short-chain dehydrogenase, putative [Aspergillus flavus NRRL3357]"	Down	5
Molecular Function	GO:0050660	6	flavin adenine dinucleotide binding	0.0139532	gi|238507151	conserved hypothetical protein [Aspergillus flavus NRRL3357]	Up	2
Molecular Function	GO:0016614	4	oxidoreductase activity, acting on CH-OH group of donors	0.00435983	gi|238507151	conserved hypothetical protein [Aspergillus flavus NRRL3357]	Up	2
Molecular Function	GO:0050662	4	coenzyme binding	0.0240765	gi|238507151	conserved hypothetical protein [Aspergillus flavus NRRL3357]	Up	2
Molecular Function	GO:0016491	3	oxidoreductase activity	2.41007e-07	gi|238507151	conserved hypothetical protein [Aspergillus flavus NRRL3357]	Up	2
Molecular Function	GO:0004497	4	monooxygenase activity	0.0584515	gi|238507389	"cytochrome P450 monooxygenase, putative [Aspergillus flavus NRRL3357]"	Up	2
Molecular Function	GO:0016705	4	oxidoreductase activity, acting on paired donors, with incorporation or reduction of molecular oxygen	0.00732168	gi|238507389	"cytochrome P450 monooxygenase, putative [Aspergillus flavus NRRL3357]"	Up	2
Molecular Function	GO:0046914	6	transition metal ion binding	0.0242108	gi|238507389	"cytochrome P450 monooxygenase, putative [Aspergillus flavus NRRL3357]"	Up	2
Molecular Function	GO:0046906	4	tetrapyrrole binding	1.09429e-06	gi|238507389	"cytochrome P450 monooxygenase, putative [Aspergillus flavus NRRL3357]"	Up	2
Molecular Function	GO:0020037	5	heme binding	1.09429e-06	gi|238507389	"cytochrome P450 monooxygenase, putative [Aspergillus flavus NRRL3357]"	Up	2
Molecular Function	GO:0005506	7	iron ion binding	0.000231486	gi|238507389	"cytochrome P450 monooxygenase, putative [Aspergillus flavus NRRL3357]"	Up	2
Molecular Function	GO:0016491	3	oxidoreductase activity	2.41007e-07	gi|238507389	"cytochrome P450 monooxygenase, putative [Aspergillus flavus NRRL3357]"	Up	2
Molecular Function	GO:0008094	10	DNA-dependent ATPase activity	0.0455164	gi|238507856	DNA topoisomerase II [Aspergillus flavus NRRL3357]	Down	7
Molecular Function	GO:0008233	4	peptidase activity	0.0110388	gi|238507886	"carboxypeptidase CpyA/Prc1, putative [Aspergillus flavus NRRL3357]"	Up	21
Molecular Function	GO:0070011	5	peptidase activity, acting on L-amino acid peptides	0.00746357	gi|238507886	"carboxypeptidase CpyA/Prc1, putative [Aspergillus flavus NRRL3357]"	Up	21
Molecular Function	GO:0070008	7	serine-type exopeptidase activity	0.00195595	gi|238507886	"carboxypeptidase CpyA/Prc1, putative [Aspergillus flavus NRRL3357]"	Up	21
Molecular Function	GO:0008238	6	exopeptidase activity	0.0100804	gi|238507886	"carboxypeptidase CpyA/Prc1, putative [Aspergillus flavus NRRL3357]"	Up	21
Molecular Function	GO:0004180	7	carboxypeptidase activity	0.00195595	gi|238507886	"carboxypeptidase CpyA/Prc1, putative [Aspergillus flavus NRRL3357]"	Up	21
Molecular Function	GO:0008236	6	serine-type peptidase activity	0.000425769	gi|238507886	"carboxypeptidase CpyA/Prc1, putative [Aspergillus flavus NRRL3357]"	Up	21
Molecular Function	GO:0004185	8	serine-type carboxypeptidase activity	0.00195595	gi|238507886	"carboxypeptidase CpyA/Prc1, putative [Aspergillus flavus NRRL3357]"	Up	21
Molecular Function	GO:0017171	4	serine hydrolase activity	0.000425769	gi|238507886	"carboxypeptidase CpyA/Prc1, putative [Aspergillus flavus NRRL3357]"	Up	21
Molecular Function	GO:0016788	4	hydrolase activity, acting on ester bonds	0.0960139	gi|238508414	"phosphatidylglycerol specific phospholipase, putative [Aspergillus flavus NRRL3357]"	Up	6
Molecular Function	GO:0022891	4	substrate-specific transmembrane transporter activity	0.0270166	gi|238508418	conserved hypothetical protein [Aspergillus flavus NRRL3357]	Up	3
Molecular Function	GO:0015075	5	ion transmembrane transporter activity	0.018569	gi|238508418	conserved hypothetical protein [Aspergillus flavus NRRL3357]	Up	3
Molecular Function	GO:0022892	3	substrate-specific transporter activity	0.0673962	gi|238508418	conserved hypothetical protein [Aspergillus flavus NRRL3357]	Up	3
Molecular Function	GO:0022857	3	transmembrane transporter activity	0.0354116	gi|238508418	conserved hypothetical protein [Aspergillus flavus NRRL3357]	Up	3
Molecular Function	GO:0005215	2	transporter activity	0.0517227	gi|238508418	conserved hypothetical protein [Aspergillus flavus NRRL3357]	Up	3
Molecular Function	GO:0016859	4	cis-trans isomerase activity	0.315956	gi|238508562	"peptidyl-prolyl cis-trans isomerase, putative [Aspergillus flavus NRRL3357]"	Up	4
Molecular Function	GO:0003755	5	peptidyl-prolyl cis-trans isomerase activity	0.315956	gi|238508562	"peptidyl-prolyl cis-trans isomerase, putative [Aspergillus flavus NRRL3357]"	Up	4

## Sheet: Table S4B
Table S4B. KEGG enrichment analysis of the identified differentially expressed proteins.
KEGG pathway	Fisher's exact test p value	Protein accession	Protein description	Regulated Type	Unique peptides
afv00220 Arginine biosynthesis	0.0196537	gi|238491928	"Glutamate/Leucine/Phenylalanine/Valine dehydrogenase, putative [Aspergillus flavus NRRL3357]"	Up	27
afv00220 Arginine biosynthesis	0.0196537	gi|238492737	"glutamine synthetase, putative [Aspergillus flavus NRRL3357]"	Down	10
afv00220 Arginine biosynthesis	0.0196537	gi|238493211	"arginase, putative [Aspergillus flavus NRRL3357]"	Down	2
afv00220 Arginine biosynthesis	0.0196537	gi|238502123	"acetylornithine deacetylase, putative [Aspergillus flavus NRRL3357]"	Up	2
afv00232 Caffeine metabolism	0.000500092	gi|238485984	"xanthine dehydrogenase HxA, putative [Aspergillus flavus NRRL3357]"	Up	21
afv00250 Alanine, aspartate and glutamate metabolism	0.236763	gi|238491928	"Glutamate/Leucine/Phenylalanine/Valine dehydrogenase, putative [Aspergillus flavus NRRL3357]"	Up	27
afv00250 Alanine, aspartate and glutamate metabolism	0.236763	gi|238492733	"aldehyde dehydrogenase family protein, putative [Aspergillus flavus NRRL3357]"	Down	17
afv00250 Alanine, aspartate and glutamate metabolism	0.236763	gi|238492737	"glutamine synthetase, putative [Aspergillus flavus NRRL3357]"	Down	10
afv00350 Tyrosine metabolism	0.0921741	gi|238482049	"copper amine oxidase, putative [Aspergillus flavus NRRL3357]"	Up	9
afv00350 Tyrosine metabolism	0.0921741	gi|238492733	"aldehyde dehydrogenase family protein, putative [Aspergillus flavus NRRL3357]"	Down	17
afv00350 Tyrosine metabolism	0.0921741	gi|238494538	peroxisomal copper amine oxidase [Aspergillus flavus NRRL3357]	Up	7
afv00350 Tyrosine metabolism	0.0921741	gi|238503275	"alcohol dehydrogenase, putative [Aspergillus flavus NRRL3357]"	Down	10
afv00360 Phenylalanine metabolism	0.0988683	gi|238482049	"copper amine oxidase, putative [Aspergillus flavus NRRL3357]"	Up	9
afv00360 Phenylalanine metabolism	0.0988683	gi|238494538	peroxisomal copper amine oxidase [Aspergillus flavus NRRL3357]	Up	7
afv00360 Phenylalanine metabolism	0.0988683	gi|238498804	"acetamidase, putative [Aspergillus flavus NRRL3357]"	Up	14
afv00380 Tryptophan metabolism	0.000814737	gi|238487420	"catalase, putative [Aspergillus flavus NRRL3357]"	Down	14
afv00380 Tryptophan metabolism	0.000814737	gi|238493245	enoyl-CoA hydratase [Aspergillus flavus NRRL3357]	Down	7
afv00380 Tryptophan metabolism	0.000814737	gi|238494250	spore-specific catalase CatA [Aspergillus flavus NRRL3357]	Down	32
afv00380 Tryptophan metabolism	0.000814737	gi|238498804	"acetamidase, putative [Aspergillus flavus NRRL3357]"	Up	14
afv00380 Tryptophan metabolism	0.000814737	gi|238498884	"indoleamine 2,3-dioxygenase family protein [Aspergillus flavus NRRL3357]"	Down	17
afv00380 Tryptophan metabolism	0.000814737	gi|238499309	mycelial catalase Cat1 [Aspergillus flavus NRRL3357]	Up	31
afv00410 beta-Alanine metabolism	0.0701484	gi|238482049	"copper amine oxidase, putative [Aspergillus flavus NRRL3357]"	Up	9
afv00410 beta-Alanine metabolism	0.0701484	gi|238491128	3-hydroxyisobutyrate dehydrogenase [Aspergillus flavus NRRL3357]	Up	5
afv00410 beta-Alanine metabolism	0.0701484	gi|238493245	enoyl-CoA hydratase [Aspergillus flavus NRRL3357]	Down	7
afv00410 beta-Alanine metabolism	0.0701484	gi|238494538	peroxisomal copper amine oxidase [Aspergillus flavus NRRL3357]	Up	7
afv00450 Selenocompound metabolism	0.031311	gi|238497550	conserved hypothetical protein [Aspergillus flavus NRRL3357]	Up	4
afv00450 Selenocompound metabolism	0.031311	gi|238500882	conserved hypothetical protein [Aspergillus flavus NRRL3357]	Up	8
afv00450 Selenocompound metabolism	0.031311	gi|238503203	"thioredoxin reductase, putative [Aspergillus flavus NRRL3357]"	Up	12
afv00480 Glutathione metabolism	0.22292	gi|238492467	"hydantoin utilization protein A, putative [Aspergillus flavus NRRL3357]"	Down	32
afv00480 Glutathione metabolism	0.22292	gi|238501620	"6-phosphogluconate dehydrogenase, decarboxylating [Aspergillus flavus NRRL3357]"	Down	18
afv00480 Glutathione metabolism	0.22292	gi|238508252	"elongation factor 1 gamma, putative [Aspergillus flavus NRRL3357]"	Up	6
afv00561 Glycerolipid metabolism	0.0844977	gi|238486018	"glycerol-3-phosphate acyltransferase Sct1, putative [Aspergillus flavus NRRL3357]"	Down	15
afv00561 Glycerolipid metabolism	0.0844977	gi|238487156	"Phospholipid:diacylglycerol acyltransferase, putative [Aspergillus flavus NRRL3357]"	Up	9
afv00561 Glycerolipid metabolism	0.0844977	gi|238489797	"aldehyde reductase (AKR1), putative [Aspergillus flavus NRRL3357]"	Down	15
afv00561 Glycerolipid metabolism	0.0844977	gi|238491364	"phosphatidic acid phosphatase, putative [Aspergillus flavus NRRL3357]"	Up	3
afv00564 Glycerophospholipid metabolism	0.0921741	gi|238486018	"glycerol-3-phosphate acyltransferase Sct1, putative [Aspergillus flavus NRRL3357]"	Down	15
afv00564 Glycerophospholipid metabolism	0.0921741	gi|238491364	"phosphatidic acid phosphatase, putative [Aspergillus flavus NRRL3357]"	Up	3
afv00564 Glycerophospholipid metabolism	0.0921741	gi|238491456	lysophospholipase Plb1 [Aspergillus flavus NRRL3357]	Up	5
afv00564 Glycerophospholipid metabolism	0.0921741	gi|238508414	"phosphatidylglycerol specific phospholipase, putative [Aspergillus flavus NRRL3357]"	Up	6
afv00600 Sphingolipid metabolism	0.105552	gi|238498356	"sphingosine kinase (SphK), putative [Aspergillus flavus NRRL3357]"	Up	4
afv00600 Sphingolipid metabolism	0.105552	gi|238499969	"arylsulfatase, putative [Aspergillus flavus NRRL3357]"	Up	9
afv00630 Glyoxylate and dicarboxylate metabolism	0.00339191	gi|238487420	"catalase, putative [Aspergillus flavus NRRL3357]"	Down	14
afv00630 Glyoxylate and dicarboxylate metabolism	0.00339191	gi|238492737	"glutamine synthetase, putative [Aspergillus flavus NRRL3357]"	Down	10
afv00630 Glyoxylate and dicarboxylate metabolism	0.00339191	gi|238493053	formamidase FmdS [Aspergillus flavus NRRL3357]	Up	2
afv00630 Glyoxylate and dicarboxylate metabolism	0.00339191	gi|238494250	spore-specific catalase CatA [Aspergillus flavus NRRL3357]	Down	32
afv00630 Glyoxylate and dicarboxylate metabolism	0.00339191	gi|238499309	mycelial catalase Cat1 [Aspergillus flavus NRRL3357]	Up	31
afv00640 Propanoate metabolism	0.182562	gi|238486926	"acetate kinase, putative [Aspergillus flavus NRRL3357]"	Down	4
afv00640 Propanoate metabolism	0.182562	gi|238491128	3-hydroxyisobutyrate dehydrogenase [Aspergillus flavus NRRL3357]	Up	5
afv00640 Propanoate metabolism	0.182562	gi|238493245	enoyl-CoA hydratase [Aspergillus flavus NRRL3357]	Down	7
afv00680 Methane metabolism	0.369203	gi|238486926	"acetate kinase, putative [Aspergillus flavus NRRL3357]"	Down	4
afv00680 Methane metabolism	0.369203	gi|238503275	"alcohol dehydrogenase, putative [Aspergillus flavus NRRL3357]"	Down	10
afv00730 Thiamine metabolism	0.00231571	gi|238487974	thiazole biosynthesis enzyme Sti35 [Aspergillus flavus NRRL3357]	Up	6
afv00730 Thiamine metabolism	0.00231571	gi|238499699	alkaline phosphatase Pho8 [Aspergillus flavus NRRL3357]	Up	17
afv00730 Thiamine metabolism	0.00231571	gi|238502865	"thiamine biosynthesis protein (Nmt1), putative [Aspergillus flavus NRRL3357]"	Up	6
afv00730 Thiamine metabolism	0.00231571	gi|238506563	"phytase, putative [Aspergillus flavus NRRL3357]"	Up	6
afv00900 Terpenoid backbone biosynthesis	0.120895	gi|238484437	"prenylcysteine lyase, putative [Aspergillus flavus NRRL3357]"	Up	5
afv00900 Terpenoid backbone biosynthesis	0.120895	gi|238486016	"prenyltransferase, putative [Aspergillus flavus NRRL3357]"	Down	3
afv00900 Terpenoid backbone biosynthesis	0.120895	gi|238495230	"hmg-CoA reductase, putative [Aspergillus flavus NRRL3357]"	Up	4
afv00910 Nitrogen metabolism	0.0119751	gi|238491928	"Glutamate/Leucine/Phenylalanine/Valine dehydrogenase, putative [Aspergillus flavus NRRL3357]"	Up	27
afv00910 Nitrogen metabolism	0.0119751	gi|238492737	"glutamine synthetase, putative [Aspergillus flavus NRRL3357]"	Down	10
afv00910 Nitrogen metabolism	0.0119751	gi|238493053	formamidase FmdS [Aspergillus flavus NRRL3357]	Up	2
afv01200 Carbon metabolism	0.0426071	gi|238486926	"acetate kinase, putative [Aspergillus flavus NRRL3357]"	Down	4
afv01200 Carbon metabolism	0.0426071	gi|238487420	"catalase, putative [Aspergillus flavus NRRL3357]"	Down	14
afv01200 Carbon metabolism	0.0426071	gi|238491128	3-hydroxyisobutyrate dehydrogenase [Aspergillus flavus NRRL3357]	Up	5
afv01200 Carbon metabolism	0.0426071	gi|238493053	formamidase FmdS [Aspergillus flavus NRRL3357]	Up	2
afv01200 Carbon metabolism	0.0426071	gi|238493245	enoyl-CoA hydratase [Aspergillus flavus NRRL3357]	Down	7
afv01200 Carbon metabolism	0.0426071	gi|238494250	spore-specific catalase CatA [Aspergillus flavus NRRL3357]	Down	32
afv01200 Carbon metabolism	0.0426071	gi|238499309	mycelial catalase Cat1 [Aspergillus flavus NRRL3357]	Up	31
afv01200 Carbon metabolism	0.0426071	gi|238501620	"6-phosphogluconate dehydrogenase, decarboxylating [Aspergillus flavus NRRL3357]"	Down	18
afv01200 Carbon metabolism	0.0426071	gi|238503275	"alcohol dehydrogenase, putative [Aspergillus flavus NRRL3357]"	Down	10
afv03030 DNA replication	0.35027	gi|238494006	"DNA replication factor C subunit Rfc4, putative [Aspergillus flavus NRRL3357]"	Down	4
afv03030 DNA replication	0.35027	gi|238496567	"DNA replication factor C subunit Rfc1, putative [Aspergillus flavus NRRL3357]"	Down	6
afv03060 Protein export	0.0377207	gi|238485782	"signal recognition particle protein, putative [Aspergillus flavus NRRL3357]"	Down	19
afv03060 Protein export	0.0377207	gi|238486268	"signal recognition particle, putative [Aspergillus flavus NRRL3357]"	Down	14
afv03060 Protein export	0.0377207	gi|238487668	"Hsp70 chaperone BiP/Kar2, putative [Aspergillus flavus NRRL3357]"	Down	36
afv03430 Mismatch repair	0.214965	gi|238494006	"DNA replication factor C subunit Rfc4, putative [Aspergillus flavus NRRL3357]"	Down	4
afv03430 Mismatch repair	0.214965	gi|238496567	"DNA replication factor C subunit Rfc1, putative [Aspergillus flavus NRRL3357]"	Down	6
afv04011 MAPK signaling pathway - yeast	0.0179605	gi|238487420	"catalase, putative [Aspergillus flavus NRRL3357]"	Down	14
afv04011 MAPK signaling pathway - yeast	0.0179605	gi|238487890	"cell division control protein 2 kinase, putative [Aspergillus flavus NRRL3357]"	Up	6
afv04011 MAPK signaling pathway - yeast	0.0179605	gi|238494250	spore-specific catalase CatA [Aspergillus flavus NRRL3357]	Down	32
afv04011 MAPK signaling pathway - yeast	0.0179605	gi|238496809	conserved hypothetical protein [Aspergillus flavus NRRL3357]	Down	2
afv04011 MAPK signaling pathway - yeast	0.0179605	gi|238499309	mycelial catalase Cat1 [Aspergillus flavus NRRL3357]	Up	31
afv04146 Peroxisome	0.00273426	gi|238484979	"Fe superoxide dismutase, putative [Aspergillus flavus NRRL3357]"	Down	2
afv04146 Peroxisome	0.00273426	gi|238485984	"xanthine dehydrogenase HxA, putative [Aspergillus flavus NRRL3357]"	Up	21
afv04146 Peroxisome	0.00273426	gi|238487420	"catalase, putative [Aspergillus flavus NRRL3357]"	Down	14
afv04146 Peroxisome	0.00273426	gi|238494250	spore-specific catalase CatA [Aspergillus flavus NRRL3357]	Down	32
afv04146 Peroxisome	0.00273426	gi|238499309	mycelial catalase Cat1 [Aspergillus flavus NRRL3357]	Up	31

## Sheet: Table S4C
Table S4C. Domain enrichment analysis of the identified differentially expressed proteins.
Domain Description	Fisher's exact test p value	Protein accession	Protein description	Regulated Type	Unique peptides
6-phosphogluconate dehydrogenase C-terminal domain-like	0.0986098	gi|238491128	3-hydroxyisobutyrate dehydrogenase [Aspergillus flavus NRRL3357]	Up	5
6-phosphogluconate dehydrogenase C-terminal domain-like	0.0986098	gi|238493247	mannitol-1-phosphate dehydrogenase [Aspergillus flavus NRRL3357]	Up	13
6-phosphogluconate dehydrogenase C-terminal domain-like	0.0986098	gi|238501620	"6-phosphogluconate dehydrogenase, decarboxylating [Aspergillus flavus NRRL3357]"	Down	18
6-phosphogluconate dehydrogenase, domain 2	0.0549794	gi|238491128	3-hydroxyisobutyrate dehydrogenase [Aspergillus flavus NRRL3357]	Up	5
6-phosphogluconate dehydrogenase, domain 2	0.0549794	gi|238493247	mannitol-1-phosphate dehydrogenase [Aspergillus flavus NRRL3357]	Up	13
6-phosphogluconate dehydrogenase, domain 2	0.0549794	gi|238501620	"6-phosphogluconate dehydrogenase, decarboxylating [Aspergillus flavus NRRL3357]"	Down	18
6-phosphogluconate dehydrogenase, NADP-binding	0.0447169	gi|238491128	3-hydroxyisobutyrate dehydrogenase [Aspergillus flavus NRRL3357]	Up	5
6-phosphogluconate dehydrogenase, NADP-binding	0.0447169	gi|238501620	"6-phosphogluconate dehydrogenase, decarboxylating [Aspergillus flavus NRRL3357]"	Down	18
Acyl transferase/acyl hydrolase/lysophospholipase	0.156079	gi|238491456	lysophospholipase Plb1 [Aspergillus flavus NRRL3357]	Up	5
Acyl transferase/acyl hydrolase/lysophospholipase	0.156079	gi|238498044	"polyketide synthase, putative [Aspergillus flavus NRRL3357]"	Up	18
Acyl-CoA N-acyltransferase	0.0720131	gi|238484287	conserved hypothetical protein [Aspergillus flavus NRRL3357]	Down	6
Acyl-CoA N-acyltransferase	0.0720131	gi|238488561	conserved hypothetical protein [Aspergillus flavus NRRL3357]	Up	5
Acyl-CoA N-acyltransferase	0.0720131	gi|238506537	conserved hypothetical protein [Aspergillus flavus NRRL3357]	Down	2
Acyl-CoA N-acyltransferase	0.0720131	gi|238508209	"siderophore biosynthesis acetylase AceI, putative [Aspergillus flavus NRRL3357]"	Down	2
Aldehyde oxidase/xanthine dehydrogenase, a/b hammerhead	0.000205077	gi|238485984	"xanthine dehydrogenase HxA, putative [Aspergillus flavus NRRL3357]"	Up	21
Aldehyde oxidase/xanthine dehydrogenase, molybdopterin binding	0.000205077	gi|238485984	"xanthine dehydrogenase HxA, putative [Aspergillus flavus NRRL3357]"	Up	21
Alkaline phosphatase-like, alpha/beta/alpha	0.0447169	gi|238499699	alkaline phosphatase Pho8 [Aspergillus flavus NRRL3357]	Up	17
Alkaline phosphatase-like, alpha/beta/alpha	0.0447169	gi|238499969	"arylsulfatase, putative [Aspergillus flavus NRRL3357]"	Up	9
Alkaline-phosphatase-like, core domain	0.00600426	gi|238499699	alkaline phosphatase Pho8 [Aspergillus flavus NRRL3357]	Up	17
Alkaline-phosphatase-like, core domain	0.00600426	gi|238499969	"arylsulfatase, putative [Aspergillus flavus NRRL3357]"	Up	9
Alkaline-phosphatase-like, core domain	0.00600426	gi|238508414	"phosphatidylglycerol specific phospholipase, putative [Aspergillus flavus NRRL3357]"	Up	6
Alpha/Beta hydrolase fold	0.00423162	gi|238487156	"Phospholipid:diacylglycerol acyltransferase, putative [Aspergillus flavus NRRL3357]"	Up	9
Alpha/Beta hydrolase fold	0.00423162	gi|238487680	"hydrolase, putative [Aspergillus flavus NRRL3357]"	Up	6
Alpha/Beta hydrolase fold	0.00423162	gi|238488273	"neuroligin, putative [Aspergillus flavus NRRL3357]"	Up	6
Alpha/Beta hydrolase fold	0.00423162	gi|238488341	"lipase 2 precursor, putative [Aspergillus flavus NRRL3357]"	Down	9
Alpha/Beta hydrolase fold	0.00423162	gi|238489487	"carboxypeptidase S1, putative [Aspergillus flavus NRRL3357]"	Up	2
Alpha/Beta hydrolase fold	0.00423162	gi|238495238	"mono- and diacylglycerol lipase precursor, putative [Aspergillus flavus NRRL3357]"	Up	4
Alpha/Beta hydrolase fold	0.00423162	gi|238502353	"extracellular serine carboxypeptidase, putative [Aspergillus flavus NRRL3357]"	Up	5
Alpha/Beta hydrolase fold	0.00423162	gi|238504592	conserved hypothetical protein [Aspergillus flavus NRRL3357]	Up	3
Alpha/Beta hydrolase fold	0.00423162	gi|238505416	"serine carboxypeptidase (CpdS), putative [Aspergillus flavus NRRL3357]"	Up	4
Alpha/Beta hydrolase fold	0.00423162	gi|238507886	"carboxypeptidase CpyA/Prc1, putative [Aspergillus flavus NRRL3357]"	Up	21
Amidohydrolase-related	0.221792	gi|238505705	extracellular developmental signal biosynthesis protein FluG [Aspergillus flavus NRRL3357]	Down	19
Amidohydrolase-related	0.221792	gi|238508228	conserved hypothetical protein [Aspergillus flavus NRRL3357]	Up	4
Aspartic peptidase domain	0.0602019	gi|238492183	"aspartic-type endopeptidase, putative [Aspergillus flavus NRRL3357]"	Up	4
Aspartic peptidase domain	0.0602019	gi|238500061	aspartic endopeptidase Pep1/aspergillopepsin F [Aspergillus flavus NRRL3357]	Up	2
ATPase, AAA-type, core	0.260969	gi|238483793	"AAA family ATPase, putative [Aspergillus flavus NRRL3357]"	Up	9
ATPase, AAA-type, core	0.260969	gi|238494006	"DNA replication factor C subunit Rfc4, putative [Aspergillus flavus NRRL3357]"	Down	4
ATPase, AAA-type, core	0.260969	gi|238496567	"DNA replication factor C subunit Rfc1, putative [Aspergillus flavus NRRL3357]"	Down	6
Berberine/berberine-like	0.0772057	gi|238495006	"oxidoreductase, FAD-binding, putative [Aspergillus flavus NRRL3357]"	Down	2
Berberine/berberine-like	0.0772057	gi|238507151	conserved hypothetical protein [Aspergillus flavus NRRL3357]	Up	2
Beta-grasp domain	0.0180318	gi|238505667	molybdopterin synthase small subunit CnxG [Aspergillus flavus NRRL3357]	Down	3
BFD-like [2Fe-2S]-binding domain	0.000205077	gi|238489325	nitrite reductase NiiA [Aspergillus flavus NRRL3357]	Up	5
Catalase core domain	1.32657e-05	gi|238487420	"catalase, putative [Aspergillus flavus NRRL3357]"	Down	14
Catalase core domain	1.32657e-05	gi|238494250	spore-specific catalase CatA [Aspergillus flavus NRRL3357]	Down	32
Catalase core domain	1.32657e-05	gi|238499309	mycelial catalase Cat1 [Aspergillus flavus NRRL3357]	Up	31
Catalase immune-responsive domain	1.32657e-05	gi|238487420	"catalase, putative [Aspergillus flavus NRRL3357]"	Down	14
Catalase immune-responsive domain	1.32657e-05	gi|238494250	spore-specific catalase CatA [Aspergillus flavus NRRL3357]	Down	32
Catalase immune-responsive domain	1.32657e-05	gi|238499309	mycelial catalase Cat1 [Aspergillus flavus NRRL3357]	Up	31
Catalase-like domain	1.32657e-05	gi|238487420	"catalase, putative [Aspergillus flavus NRRL3357]"	Down	14
Catalase-like domain	1.32657e-05	gi|238494250	spore-specific catalase CatA [Aspergillus flavus NRRL3357]	Down	32
Catalase-like domain	1.32657e-05	gi|238499309	mycelial catalase Cat1 [Aspergillus flavus NRRL3357]	Up	31
Chloride channel, core	0.00349314	gi|238493669	"voltage-gated chloride channel (ClcA), putative [Aspergillus flavus NRRL3357]"	Up	6
Chloride channel, core	0.00349314	gi|238506925	"voltage-gated chloride channel, putative [Aspergillus flavus NRRL3357]"	Up	2
Class I glutamine amidotransferase-like	0.33394	gi|238494250	spore-specific catalase CatA [Aspergillus flavus NRRL3357]	Down	32
Class I glutamine amidotransferase-like	0.33394	gi|238499309	mycelial catalase Cat1 [Aspergillus flavus NRRL3357]	Up	31
CO dehydrogenase flavoprotein, C-terminal	0.000205077	gi|238485984	"xanthine dehydrogenase HxA, putative [Aspergillus flavus NRRL3357]"	Up	21
CO dehydrogenase flavoprotein-like, FAD-binding, subdomain 2	0.00315664	gi|238485984	"xanthine dehydrogenase HxA, putative [Aspergillus flavus NRRL3357]"	Up	21
CO dehydrogenase flavoprotein-like, FAD-binding, subdomain 2	0.00315664	gi|238495006	"oxidoreductase, FAD-binding, putative [Aspergillus flavus NRRL3357]"	Down	2
CO dehydrogenase flavoprotein-like, FAD-binding, subdomain 2	0.00315664	gi|238498780	conserved hypothetical protein [Aspergillus flavus NRRL3357]	Up	2
Copper amine oxidase, C-terminal	0.0310069	gi|238482049	"copper amine oxidase, putative [Aspergillus flavus NRRL3357]"	Up	9
Copper amine oxidase, C-terminal	0.0310069	gi|238494538	peroxisomal copper amine oxidase [Aspergillus flavus NRRL3357]	Up	7
Copper amine oxidase, N2-terminal	0.0100693	gi|238482049	"copper amine oxidase, putative [Aspergillus flavus NRRL3357]"	Up	9
Copper amine oxidase, N2-terminal	0.0100693	gi|238494538	peroxisomal copper amine oxidase [Aspergillus flavus NRRL3357]	Up	7
Copper amine oxidase, N-terminal	0.0447169	gi|238482049	"copper amine oxidase, putative [Aspergillus flavus NRRL3357]"	Up	9
Copper amine oxidase, N-terminal	0.0447169	gi|238494538	peroxisomal copper amine oxidase [Aspergillus flavus NRRL3357]	Up	7
Creatinase/Aminopeptidase P/Spt16, N-terminal	0.0310069	gi|238484301	"peptidase D, putative [Aspergillus flavus NRRL3357]"	Up	15
Creatinase/Aminopeptidase P/Spt16, N-terminal	0.0310069	gi|238490099	transcription elongation complex subunit (Cdc68) [Aspergillus flavus NRRL3357]	Down	16
Cyanovirin-N	0.00187517	gi|238488385	conserved hypothetical protein [Aspergillus flavus NRRL3357]	Down	4
Cyanovirin-N	0.00187517	gi|238495929	conserved hypothetical protein [Aspergillus flavus NRRL3357]	Down	4
Cyanovirin-N	0.00187517	gi|238497325	conserved hypothetical protein [Aspergillus flavus NRRL3357]	Down	4
EF-hand domain	0.33394	gi|238496595	conserved hypothetical protein [Aspergillus flavus NRRL3357]	Down	8
EF-hand domain	0.33394	gi|238502727	hypothetical protein AFLA_003960 [Aspergillus flavus NRRL3357]	Down	4
FAD linked oxidase, N-terminal	0.0753827	gi|238495006	"oxidoreductase, FAD-binding, putative [Aspergillus flavus NRRL3357]"	Down	2
FAD linked oxidase, N-terminal	0.0753827	gi|238498780	conserved hypothetical protein [Aspergillus flavus NRRL3357]	Up	2
FAD linked oxidase, N-terminal	0.0753827	gi|238507151	conserved hypothetical protein [Aspergillus flavus NRRL3357]	Up	2
FAD/NAD(P)-binding domain	0.00022382	gi|238484437	"prenylcysteine lyase, putative [Aspergillus flavus NRRL3357]"	Up	5
FAD/NAD(P)-binding domain	0.00022382	gi|238487974	thiazole biosynthesis enzyme Sti35 [Aspergillus flavus NRRL3357]	Up	6
FAD/NAD(P)-binding domain	0.00022382	gi|238488785	"glucose-methanol-choline (gmc) oxidoreductase, putative [Aspergillus flavus NRRL3357]"	Down	3
FAD/NAD(P)-binding domain	0.00022382	gi|238489325	nitrite reductase NiiA [Aspergillus flavus NRRL3357]	Up	5
FAD/NAD(P)-binding domain	0.00022382	gi|238495582	"monoxygenase, putative [Aspergillus flavus NRRL3357]"	Down	7
FAD/NAD(P)-binding domain	0.00022382	gi|238497443	"FAD dependent oxidoreductase, putative [Aspergillus flavus NRRL3357]"	Up	13
FAD/NAD(P)-binding domain	0.00022382	gi|238497550	conserved hypothetical protein [Aspergillus flavus NRRL3357]	Up	4
FAD/NAD(P)-binding domain	0.00022382	gi|238498176	alternative NADH-dehydrogenase [Aspergillus flavus NRRL3357]	Up	16
FAD/NAD(P)-binding domain	0.00022382	gi|238500882	conserved hypothetical protein [Aspergillus flavus NRRL3357]	Up	8
FAD/NAD(P)-binding domain	0.00022382	gi|238503203	"thioredoxin reductase, putative [Aspergillus flavus NRRL3357]"	Up	12
FAD/NAD(P)-binding domain	0.00022382	gi|238504376	"3-ketosteroid-delta-1-dehydrogenase, putative [Aspergillus flavus NRRL3357]"	Up	4
FAD/NAD(P)-binding domain	0.00022382	gi|238505852	"monooxygenase, putative [Aspergillus flavus NRRL3357]"	Down	5
FAD-binding domain	0.135113	gi|238495582	"monoxygenase, putative [Aspergillus flavus NRRL3357]"	Down	7
FAD-binding domain	0.135113	gi|238505852	"monooxygenase, putative [Aspergillus flavus NRRL3357]"	Down	5
FAD-binding, type 2	0.000773266	gi|238485984	"xanthine dehydrogenase HxA, putative [Aspergillus flavus NRRL3357]"	Up	21
FAD-binding, type 2	0.000773266	gi|238495006	"oxidoreductase, FAD-binding, putative [Aspergillus flavus NRRL3357]"	Down	2
FAD-binding, type 2	0.000773266	gi|238498780	conserved hypothetical protein [Aspergillus flavus NRRL3357]	Up	2
FAD-binding, type 2	0.000773266	gi|238507151	conserved hypothetical protein [Aspergillus flavus NRRL3357]	Up	2
FAD-binding, type 2, subdomain 1	0.000128317	gi|238485984	"xanthine dehydrogenase HxA, putative [Aspergillus flavus NRRL3357]"	Up	21
FAD-binding, type 2, subdomain 1	0.000128317	gi|238495006	"oxidoreductase, FAD-binding, putative [Aspergillus flavus NRRL3357]"	Down	2
FAD-binding, type 2, subdomain 1	0.000128317	gi|238498780	conserved hypothetical protein [Aspergillus flavus NRRL3357]	Up	2
FAD-binding, type 2, subdomain 1	0.000128317	gi|238507151	conserved hypothetical protein [Aspergillus flavus NRRL3357]	Up	2
Glutamine synthetase, catalytic domain	0.0193542	gi|238492737	"glutamine synthetase, putative [Aspergillus flavus NRRL3357]"	Down	10
Glutamine synthetase, catalytic domain	0.0193542	gi|238505705	extracellular developmental signal biosynthesis protein FluG [Aspergillus flavus NRRL3357]	Down	19
Glutamine synthetase/guanido kinase, catalytic domain	0.0193542	gi|238492737	"glutamine synthetase, putative [Aspergillus flavus NRRL3357]"	Down	10
Glutamine synthetase/guanido kinase, catalytic domain	0.0193542	gi|238505705	extracellular developmental signal biosynthesis protein FluG [Aspergillus flavus NRRL3357]	Down	19
Glutathione-dependent formaldehyde-activating enzyme/centromere protein V	0.0602019	gi|238490366	DUF636 domain protein [Aspergillus flavus NRRL3357]	Down	4
Glutathione-dependent formaldehyde-activating enzyme/centromere protein V	0.0602019	gi|238504584	DUF636 domain protein [Aspergillus flavus NRRL3357]	Down	6
GNAT domain	0.356006	gi|238488561	conserved hypothetical protein [Aspergillus flavus NRRL3357]	Up	5
GNAT domain	0.356006	gi|238506537	conserved hypothetical protein [Aspergillus flavus NRRL3357]	Down	2
Homeobox domain-like	0.266729	gi|238490105	"SWIRM domain protein Fun19, putative [Aspergillus flavus NRRL3357]"	Down	2
Homeobox domain-like	0.266729	gi|238493243	"SAGA complex subunit (Ada2), putative [Aspergillus flavus NRRL3357]"	Up	3
Immunoglobulin E-set	0.221792	gi|238496391	"ML domain protein, putative [Aspergillus flavus NRRL3357]"	Up	8
Immunoglobulin E-set	0.221792	gi|238505675	"NADH-cytochrome B5 reductase, putative [Aspergillus flavus NRRL3357]"	Down	20
Isoprenoid synthase domain	0.114862	gi|238492923	hypothetical protein AFLA_042360 [Aspergillus flavus NRRL3357]	Up	3
Isoprenoid synthase domain	0.114862	gi|238492925	conserved hypothetical protein [Aspergillus flavus NRRL3357]	Up	2
LSM domain	0.0189779	gi|238482745	"small nuclear ribonucleoprotein SmE, putative [Aspergillus flavus NRRL3357]"	Down	2
LSM domain	0.0189779	gi|238485796	"small nuclear ribonucleoprotein SmD3, putative [Aspergillus flavus NRRL3357]"	Down	4
LSM domain	0.0189779	gi|238487546	"small nuclear ribonucleoprotein SmD1, putative [Aspergillus flavus NRRL3357]"	Down	3
LSM domain	0.0189779	gi|238491680	"small nuclear ribonucleoprotein SmB, putative [Aspergillus flavus NRRL3357]"	Down	7
LSM domain, eukaryotic/archaea-type	0.00973382	gi|238482745	"small nuclear ribonucleoprotein SmE, putative [Aspergillus flavus NRRL3357]"	Down	2
LSM domain, eukaryotic/archaea-type	0.00973382	gi|238485796	"small nuclear ribonucleoprotein SmD3, putative [Aspergillus flavus NRRL3357]"	Down	4
LSM domain, eukaryotic/archaea-type	0.00973382	gi|238487546	"small nuclear ribonucleoprotein SmD1, putative [Aspergillus flavus NRRL3357]"	Down	3
LSM domain, eukaryotic/archaea-type	0.00973382	gi|238491680	"small nuclear ribonucleoprotein SmB, putative [Aspergillus flavus NRRL3357]"	Down	7
Luciferase-like domain	0.0193542	gi|238495897	"nitrilotriacetate monooxygenase component A, putative [Aspergillus flavus NRRL3357]"	Up	4
Luciferase-like domain	0.0193542	gi|238501130	conserved hypothetical protein [Aspergillus flavus NRRL3357]	Up	6
Molybdopterin dehydrogenase, FAD-binding	0.000205077	gi|238485984	"xanthine dehydrogenase HxA, putative [Aspergillus flavus NRRL3357]"	Up	21
Mss4-like	0.0131903	gi|238483855	TCTP family protein [Aspergillus flavus NRRL3357]	Down	14
Mss4-like	0.0131903	gi|238490366	DUF636 domain protein [Aspergillus flavus NRRL3357]	Down	4
Mss4-like	0.0131903	gi|238504584	DUF636 domain protein [Aspergillus flavus NRRL3357]	Down	6
NAD-dependent epimerase/dehydratase	0.221792	gi|238485248	"UDP-galactose 4-epimerase, putative [Aspergillus flavus NRRL3357]"	Down	8
NAD-dependent epimerase/dehydratase	0.221792	gi|238486618	"cinnamoyl-CoA reductase, putative [Aspergillus flavus NRRL3357]"	Up	10
NIF system FeS cluster assembly, NifU, N-terminal	0.00349314	gi|238491898	"iron-sulfur cofactor synthesis protein (Isu1), putative [Aspergillus flavus NRRL3357]"	Up	7
Nitrite/Sulfite reductase ferredoxin-like domain	0.0100693	gi|238489325	nitrite reductase NiiA [Aspergillus flavus NRRL3357]	Up	5
Nitrite/sulphite reductase 4Fe-4S domain	0.0100693	gi|238489325	nitrite reductase NiiA [Aspergillus flavus NRRL3357]	Up	5
NmrA-like domain	0.244218	gi|238484873	"NmrA family transcriptional regulator, putative [Aspergillus flavus NRRL3357]"	Up	9
NmrA-like domain	0.244218	gi|238487686	"hscarg dehydrogenase, putative [Aspergillus flavus NRRL3357]"	Up	6
NTF2-like domain	0.177604	gi|238504520	nuclear transport factor 2 domain protein [Aspergillus flavus NRRL3357]	Up	2
NTF2-like domain	0.177604	gi|238504818	conserved hypothetical protein [Aspergillus flavus NRRL3357]	Up	3
PA domain	0.00187517	gi|238486234	"glutamate carboxypeptidase, putative [Aspergillus flavus NRRL3357]"	Up	16
PA domain	0.00187517	gi|238486954	"glutamate carboxypeptidase Tre2, putative [Aspergillus flavus NRRL3357]"	Up	10
PA domain	0.00187517	gi|238487472	"aminopeptidase Y, putative [Aspergillus flavus NRRL3357]"	Up	5
Peptidase family A1 domain	0.0447169	gi|238492183	"aspartic-type endopeptidase, putative [Aspergillus flavus NRRL3357]"	Up	4
Peptidase family A1 domain	0.0447169	gi|238500061	aspartic endopeptidase Pep1/aspergillopepsin F [Aspergillus flavus NRRL3357]	Up	2
Peptidase M24	0.114862	gi|238484301	"peptidase D, putative [Aspergillus flavus NRRL3357]"	Up	15
Peptidase M24	0.114862	gi|238490099	transcription elongation complex subunit (Cdc68) [Aspergillus flavus NRRL3357]	Down	16
Peptidase M28	0.000163454	gi|238486234	"glutamate carboxypeptidase, putative [Aspergillus flavus NRRL3357]"	Up	16
Peptidase M28	0.000163454	gi|238486954	"glutamate carboxypeptidase Tre2, putative [Aspergillus flavus NRRL3357]"	Up	10
Peptidase M28	0.000163454	gi|238487472	"aminopeptidase Y, putative [Aspergillus flavus NRRL3357]"	Up	5
Peptidase M28	0.000163454	gi|238508701	"aminopeptidase, putative [Aspergillus flavus NRRL3357]"	Up	8
Peptidase S53, activation domain	0.00349314	gi|238492537	"tripeptidyl-peptidase (TppA), putative [Aspergillus flavus NRRL3357]"	Down	5
Peptidase S53, activation domain	0.00349314	gi|238502107	tripeptidyl peptidase A [Aspergillus flavus NRRL3357]	Up	5
Peptidase S8/S53 domain	0.00187517	gi|238492537	"tripeptidyl-peptidase (TppA), putative [Aspergillus flavus NRRL3357]"	Down	5
Peptidase S8/S53 domain	0.00187517	gi|238502107	tripeptidyl peptidase A [Aspergillus flavus NRRL3357]	Up	5
Peptidase S8/S53 domain	0.00187517	gi|238505092	autophagic serine protease Alp2 [Aspergillus flavus NRRL3357]	Up	11
Proteinase propeptide inhibitor	0.0310069	gi|238492537	"tripeptidyl-peptidase (TppA), putative [Aspergillus flavus NRRL3357]"	Down	5
Proteinase propeptide inhibitor	0.0310069	gi|238502107	tripeptidyl peptidase A [Aspergillus flavus NRRL3357]	Up	5
Ribosomal protein L23/L15e core domain	0.00187517	gi|238498912	40S ribosomal protein S24 [Aspergillus flavus NRRL3357]	Down	9
Ribosomal protein L23/L15e core domain	0.00187517	gi|238503416	60S ribosomal protein L25 [Aspergillus flavus NRRL3357]	Down	9
Ribulose-phosphate binding barrel	0.19955	gi|238493781	orotidine 5'-phosphate decarboxylase PyrG [Aspergillus flavus NRRL3357]	Down	7
Sedolisin domain	0.00349314	gi|238492537	"tripeptidyl-peptidase (TppA), putative [Aspergillus flavus NRRL3357]"	Down	5
Sedolisin domain	0.00349314	gi|238502107	tripeptidyl peptidase A [Aspergillus flavus NRRL3357]	Up	5
SWIRM domain	0.0100693	gi|238490105	"SWIRM domain protein Fun19, putative [Aspergillus flavus NRRL3357]"	Down	2
SWIRM domain	0.0100693	gi|238493243	"SAGA complex subunit (Ada2), putative [Aspergillus flavus NRRL3357]"	Up	3
TauD/TfdA-like domain	0.114862	gi|238487518	conserved hypothetical protein [Aspergillus flavus NRRL3357]	Up	4
TauD/TfdA-like domain	0.114862	gi|238497770	conserved hypothetical protein [Aspergillus flavus NRRL3357]	Down	6
Transferrin receptor-like, dimerisation domain	0.00349314	gi|238486234	"glutamate carboxypeptidase, putative [Aspergillus flavus NRRL3357]"	Up	16
Transferrin receptor-like, dimerisation domain	0.00349314	gi|238486954	"glutamate carboxypeptidase Tre2, putative [Aspergillus flavus NRRL3357]"	Up	10
Zinc finger, ZZ-type	0.0100693	gi|238493243	"SAGA complex subunit (Ada2), putative [Aspergillus flavus NRRL3357]"	Up	3
Zinc finger, ZZ-type	0.0100693	gi|238506052	ZZ type zinc finger domain protein [Aspergillus flavus NRRL3357]	Down	20
