# Supplementary material for: A novel phosphoinositide kinase Fab1 regulates biosynthesis of pathogenic aflatoxin in Aspergillus flavus
Source: Virulence. 2020 Dec 29;12(1):96–113. doi: 10.1080/21505594.2020.1859820 (PMC7781676; doi:10.1080/21505594.2020.1859820)
Supplement: Supplemental Material [file KVIR_A_1859820_SM9211.xlsx]

## Sheet: Table S3A
Table S3A. Gene ontology analysis of the up-regulated proteins according to biological process, molecular function and cellular component.
Level	GO ID	GO Name	GO Type	Parents (ACC)	Parents (Name)	Nodescore	#Seqs	Sequence Names
1	GO:0008150	biological_process	Biological Process			86.83	90	gi_238487770|ref|XP_002375123.1|,gi_238498308|ref|XP_002380389.1|,gi_238485984|ref|XP_002374230.1|,gi_238487890|ref|XP_002375183.1|,gi_238502123|ref|XP_002382295.1|,gi_238494816|ref|XP_002378644.1|,gi_238493669|ref|XP_002378071.1|,gi_238503347|ref|XP_002382907.1|,gi_238483137|ref|XP_002372807.1|,gi_238507389|ref|XP_002384896.1|,gi_238487704|ref|XP_002375090.1|,gi_238485360|ref|XP_002373918.1|,gi_…
2	GO:0008152	metabolic process	Biological Process	GO:0008150	biological_process	128.28	77	gi_238491928|ref|XP_002377201.1|,gi_238491522|ref|XP_002376998.1|,gi_238487770|ref|XP_002375123.1|,gi_238501696|ref|XP_002382082.1|,gi_238486958|ref|XP_002374717.1|,gi_238499017|ref|XP_002380743.1|,gi_238487002|ref|XP_002374739.1|,gi_238498308|ref|XP_002380389.1|,gi_238494538|ref|XP_002378505.1|,gi_238487686|ref|XP_002375081.1|,gi_238508284|ref|XP_002385339.1|,gi_238485984|ref|XP_002374230.1|,gi_…
2	GO:0051179	localization	Biological Process	GO:0008150	biological_process	7.53	22	gi_238486958|ref|XP_002374717.1|,gi_238499567|ref|XP_002381018.1|,gi_238502123|ref|XP_002382295.1|,gi_238489637|ref|XP_002376056.1|,gi_238494816|ref|XP_002378644.1|,gi_238493669|ref|XP_002378071.1|,gi_238496391|ref|XP_002379431.1|,gi_238503347|ref|XP_002382907.1|,gi_238495238|ref|XP_002378855.1|,gi_238499173|ref|XP_002380821.1|,gi_238495298|ref|XP_002378885.1|,gi_238489325|ref|XP_002375900.1|,gi_…
2	GO:0009987	cellular process	Biological Process	GO:0008150	biological_process	15.96	47	gi_238491928|ref|XP_002377201.1|,gi_238491522|ref|XP_002376998.1|,gi_238501696|ref|XP_002382082.1|,gi_238486958|ref|XP_002374717.1|,gi_238499017|ref|XP_002380743.1|,gi_238487002|ref|XP_002374739.1|,gi_238498308|ref|XP_002380389.1|,gi_238485984|ref|XP_002374230.1|,gi_238487890|ref|XP_002375183.1|,gi_238495230|ref|XP_002378851.1|,gi_238487704|ref|XP_002375090.1|,gi_238487974|ref|XP_002375225.1|,gi_…
2	GO:0071840	cellular component organization or biogenesis	Biological Process	GO:0008150	biological_process	1.84	11	gi_238496625|ref|XP_002379548.1|,gi_238508818|ref|XP_002385592.1|,gi_238498308|ref|XP_002380389.1|,gi_238500335|ref|XP_002381402.1|,gi_238493243|ref|XP_002377858.1|,gi_238484733|ref|XP_002373605.1|,gi_238487338|ref|XP_002374907.1|,gi_238499699|ref|XP_002381084.1|,gi_238491898|ref|XP_002377186.1|,gi_238487974|ref|XP_002375225.1|,gi_238497157|ref|XP_002379814.1|
2	GO:0065007	biological regulation	Biological Process	GO:0008150	biological_process	0.83	8	gi_238499309|ref|XP_002380889.1|,gi_238502393|ref|XP_002382430.1|,gi_238491522|ref|XP_002376998.1|,gi_238499567|ref|XP_002381018.1|,gi_238487890|ref|XP_002375183.1|,gi_238495298|ref|XP_002378885.1|,gi_238497157|ref|XP_002379814.1|,gi_238493243|ref|XP_002377858.1|
3	GO:0044237	cellular metabolic process	Biological Process	GO:0009987, GO:0008152	cellular process, metabolic process	15.37	40	gi_238491928|ref|XP_002377201.1|,gi_238491522|ref|XP_002376998.1|,gi_238501696|ref|XP_002382082.1|,gi_238486958|ref|XP_002374717.1|,gi_238499017|ref|XP_002380743.1|,gi_238487002|ref|XP_002374739.1|,gi_238485984|ref|XP_002374230.1|,gi_238487890|ref|XP_002375183.1|,gi_238495230|ref|XP_002378851.1|,gi_238487704|ref|XP_002375090.1|,gi_238487974|ref|XP_002375225.1|,gi_238507886|ref|XP_002385144.1|,gi_…
3	GO:0051234	establishment of localization	Biological Process	GO:0051179	localization	11.82	21	gi_238486958|ref|XP_002374717.1|,gi_238499567|ref|XP_002381018.1|,gi_238502123|ref|XP_002382295.1|,gi_238489637|ref|XP_002376056.1|,gi_238494816|ref|XP_002378644.1|,gi_238493669|ref|XP_002378071.1|,gi_238498670|ref|XP_002380570.1|,gi_238506925|ref|XP_002384664.1|,gi_238496391|ref|XP_002379431.1|,gi_238503347|ref|XP_002382907.1|,gi_238508418|ref|XP_002385403.1|,gi_238495238|ref|XP_002378855.1|,gi_…
3	GO:0016043	cellular component organization	Biological Process	GO:0071840, GO:0009987	cellular component organization or biogenesis, cellular process	2.7	10	gi_238496625|ref|XP_002379548.1|,gi_238508818|ref|XP_002385592.1|,gi_238498308|ref|XP_002380389.1|,gi_238500335|ref|XP_002381402.1|,gi_238493243|ref|XP_002377858.1|,gi_238484733|ref|XP_002373605.1|,gi_238499699|ref|XP_002381084.1|,gi_238491898|ref|XP_002377186.1|,gi_238487974|ref|XP_002375225.1|,gi_238497157|ref|XP_002379814.1|
3	GO:0055114	oxidation-reduction process	Biological Process	GO:0008152	metabolic process	38.07	30	gi_238491928|ref|XP_002377201.1|,gi_238502107|ref|XP_002382287.1|,gi_238496625|ref|XP_002379548.1|,gi_238487770|ref|XP_002375123.1|,gi_238494538|ref|XP_002378505.1|,gi_238485984|ref|XP_002374230.1|,gi_238487686|ref|XP_002375081.1|,gi_238508284|ref|XP_002385339.1|,gi_238482049|ref|XP_002372263.1|,gi_238495230|ref|XP_002378851.1|,gi_238499309|ref|XP_002380889.1|,gi_238498176|ref|XP_002380323.1|,gi_…
3	GO:0044281	small molecule metabolic process	Biological Process	GO:0008152	metabolic process	0.9	11	gi_238491928|ref|XP_002377201.1|,gi_238486958|ref|XP_002374717.1|,gi_238499017|ref|XP_002380743.1|,gi_238491128|ref|XP_002376801.1|,gi_238495230|ref|XP_002378851.1|,gi_238508418|ref|XP_002385403.1|,gi_238499699|ref|XP_002381084.1|,gi_238487974|ref|XP_002375225.1|,gi_238484437|ref|XP_002373457.1|,gi_238489325|ref|XP_002375900.1|,gi_238502865|ref|XP_002382666.1|
3	GO:0071704	organic substance metabolic process	Biological Process	GO:0008152	metabolic process	17.85	50	gi_238491928|ref|XP_002377201.1|,gi_238491522|ref|XP_002376998.1|,gi_238501696|ref|XP_002382082.1|,gi_238486958|ref|XP_002374717.1|,gi_238499017|ref|XP_002380743.1|,gi_238487002|ref|XP_002374739.1|,gi_238498308|ref|XP_002380389.1|,gi_238494538|ref|XP_002378505.1|,gi_238502123|ref|XP_002382295.1|,gi_238487890|ref|XP_002375183.1|,gi_238495230|ref|XP_002378851.1|,gi_238483137|ref|XP_002372807.1|,gi_…
3	GO:0044238	primary metabolic process	Biological Process	GO:0008152	metabolic process	18.35	46	gi_238491928|ref|XP_002377201.1|,gi_238491522|ref|XP_002376998.1|,gi_238501696|ref|XP_002382082.1|,gi_238486958|ref|XP_002374717.1|,gi_238499017|ref|XP_002380743.1|,gi_238487002|ref|XP_002374739.1|,gi_238498308|ref|XP_002380389.1|,gi_238487890|ref|XP_002375183.1|,gi_238502123|ref|XP_002382295.1|,gi_238495230|ref|XP_002378851.1|,gi_238483137|ref|XP_002372807.1|,gi_238487704|ref|XP_002375090.1|,gi_…
3	GO:0009058	biosynthetic process	Biological Process	GO:0008152	metabolic process	5.4	17	gi_238502393|ref|XP_002382430.1|,gi_238491928|ref|XP_002377201.1|,gi_238491522|ref|XP_002376998.1|,gi_238507886|ref|XP_002385144.1|,gi_238501696|ref|XP_002382082.1|,gi_238486958|ref|XP_002374717.1|,gi_238499017|ref|XP_002380743.1|,gi_238487002|ref|XP_002374739.1|,gi_238504376|ref|XP_002383419.1|,gi_238495230|ref|XP_002378851.1|,gi_238493243|ref|XP_002377858.1|,gi_238508418|ref|XP_002385403.1|,gi_…
3	GO:0006807	nitrogen compound metabolic process	Biological Process	GO:0008152	metabolic process	10.05	43	gi_238491928|ref|XP_002377201.1|,gi_238491522|ref|XP_002376998.1|,gi_238501696|ref|XP_002382082.1|,gi_238486958|ref|XP_002374717.1|,gi_238499017|ref|XP_002380743.1|,gi_238487002|ref|XP_002374739.1|,gi_238494538|ref|XP_002378505.1|,gi_238502123|ref|XP_002382295.1|,gi_238487890|ref|XP_002375183.1|,gi_238495230|ref|XP_002378851.1|,gi_238484301|ref|XP_002373389.1|,gi_238487974|ref|XP_002375225.1|,gi_…
3	GO:0009056	catabolic process	Biological Process	GO:0008152	metabolic process	3.09	11	gi_238507886|ref|XP_002385144.1|,gi_238500061|ref|XP_002381265.1|,gi_238499017|ref|XP_002380743.1|,gi_238491128|ref|XP_002376801.1|,gi_238505416|ref|XP_002383937.1|,gi_238499309|ref|XP_002380889.1|,gi_238483137|ref|XP_002372807.1|,gi_238487704|ref|XP_002375090.1|,gi_238495238|ref|XP_002378855.1|,gi_238497157|ref|XP_002379814.1|,gi_238484437|ref|XP_002373457.1|
4	GO:0034641	cellular nitrogen compound metabolic process	Biological Process	GO:0006807, GO:0044237	nitrogen compound metabolic process, cellular metabolic process	3.93	18	gi_238502393|ref|XP_002382430.1|,gi_238491522|ref|XP_002376998.1|,gi_238507886|ref|XP_002385144.1|,gi_238501696|ref|XP_002382082.1|,gi_238486958|ref|XP_002374717.1|,gi_238499017|ref|XP_002380743.1|,gi_238504376|ref|XP_002383419.1|,gi_238495230|ref|XP_002378851.1|,gi_238483931|ref|XP_002373204.1|,gi_238493243|ref|XP_002377858.1|,gi_238508418|ref|XP_002385403.1|,gi_238502697|ref|XP_002382582.1|,gi_…
4	GO:0019538	protein metabolic process	Biological Process	GO:1901564, GO:0043170, GO:0044238	organonitrogen compound metabolic process, macromolecule metabolic process, primary metabolic process	16.5	25	gi_238502107|ref|XP_002382287.1|,gi_238493705|ref|XP_002378089.1|,gi_238501696|ref|XP_002382082.1|,gi_238487002|ref|XP_002374739.1|,gi_238505416|ref|XP_002383937.1|,gi_238487890|ref|XP_002375183.1|,gi_238502123|ref|XP_002382295.1|,gi_238493243|ref|XP_002377858.1|,gi_238484301|ref|XP_002373389.1|,gi_238502353|ref|XP_002382410.1|,gi_238492183|ref|XP_002377328.1|,gi_238508562|ref|XP_002385472.1|,gi_…
4	GO:0006810	transport	Biological Process	GO:0051234	establishment of localization	19.7	21	gi_238486958|ref|XP_002374717.1|,gi_238499567|ref|XP_002381018.1|,gi_238502123|ref|XP_002382295.1|,gi_238489637|ref|XP_002376056.1|,gi_238494816|ref|XP_002378644.1|,gi_238493669|ref|XP_002378071.1|,gi_238498670|ref|XP_002380570.1|,gi_238506925|ref|XP_002384664.1|,gi_238496391|ref|XP_002379431.1|,gi_238503347|ref|XP_002382907.1|,gi_238508418|ref|XP_002385403.1|,gi_238495238|ref|XP_002378855.1|,gi_…
4	GO:0006139	nucleobase-containing compound metabolic process	Biological Process	GO:0034641, GO:0006725, GO:0046483, GO:0044238, GO:1901360	cellular nitrogen compound metabolic process, cellular aromatic compound metabolic process, heterocycle metabolic process, primary metabolic process, organic cyclic compound metabolic process	3.4	13	gi_238502393|ref|XP_002382430.1|,gi_238491522|ref|XP_002376998.1|,gi_238486958|ref|XP_002374717.1|,gi_238499017|ref|XP_002380743.1|,gi_238504376|ref|XP_002383419.1|,gi_238495230|ref|XP_002378851.1|,gi_238483931|ref|XP_002373204.1|,gi_238493243|ref|XP_002377858.1|,gi_238508418|ref|XP_002385403.1|,gi_238502697|ref|XP_002382582.1|,gi_238499699|ref|XP_002381084.1|,gi_238488000|ref|XP_002375238.1|,gi_…
4	GO:0043170	macromolecule metabolic process	Biological Process	GO:0071704	organic substance metabolic process	15.4	33	gi_238491522|ref|XP_002376998.1|,gi_238502107|ref|XP_002382287.1|,gi_238493705|ref|XP_002378089.1|,gi_238501696|ref|XP_002382082.1|,gi_238487002|ref|XP_002374739.1|,gi_238505416|ref|XP_002383937.1|,gi_238487890|ref|XP_002375183.1|,gi_238502123|ref|XP_002382295.1|,gi_238493243|ref|XP_002377858.1|,gi_238487704|ref|XP_002375090.1|,gi_238502697|ref|XP_002382582.1|,gi_238484301|ref|XP_002373389.1|,gi_…
4	GO:0044260	cellular macromolecule metabolic process	Biological Process	GO:0043170, GO:0044237	macromolecule metabolic process, cellular metabolic process	8.76	19	gi_238502393|ref|XP_002382430.1|,gi_238491522|ref|XP_002376998.1|,gi_238507886|ref|XP_002385144.1|,gi_238493705|ref|XP_002378089.1|,gi_238501696|ref|XP_002382082.1|,gi_238487002|ref|XP_002374739.1|,gi_238504376|ref|XP_002383419.1|,gi_238505416|ref|XP_002383937.1|,gi_238487890|ref|XP_002375183.1|,gi_238493243|ref|XP_002377858.1|,gi_238487704|ref|XP_002375090.1|,gi_238484733|ref|XP_002373605.1|,gi_…
4	GO:0006725	cellular aromatic compound metabolic process	Biological Process	GO:0044237	cellular metabolic process	3.42	15	gi_238502393|ref|XP_002382430.1|,gi_238491522|ref|XP_002376998.1|,gi_238486958|ref|XP_002374717.1|,gi_238499017|ref|XP_002380743.1|,gi_238504376|ref|XP_002383419.1|,gi_238495230|ref|XP_002378851.1|,gi_238483931|ref|XP_002373204.1|,gi_238493243|ref|XP_002377858.1|,gi_238508418|ref|XP_002385403.1|,gi_238502697|ref|XP_002382582.1|,gi_238499699|ref|XP_002381084.1|,gi_238488000|ref|XP_002375238.1|,gi_…
4	GO:0046483	heterocycle metabolic process	Biological Process	GO:0044237	cellular metabolic process	3.13	15	gi_238502393|ref|XP_002382430.1|,gi_238491522|ref|XP_002376998.1|,gi_238486958|ref|XP_002374717.1|,gi_238499017|ref|XP_002380743.1|,gi_238504376|ref|XP_002383419.1|,gi_238495230|ref|XP_002378851.1|,gi_238483931|ref|XP_002373204.1|,gi_238493243|ref|XP_002377858.1|,gi_238508418|ref|XP_002385403.1|,gi_238502697|ref|XP_002382582.1|,gi_238499699|ref|XP_002381084.1|,gi_238488000|ref|XP_002375238.1|,gi_…
4	GO:1901576	organic substance biosynthetic process	Biological Process	GO:0009058, GO:0071704	biosynthetic process, organic substance metabolic process	5.53	17	gi_238502393|ref|XP_002382430.1|,gi_238491928|ref|XP_002377201.1|,gi_238491522|ref|XP_002376998.1|,gi_238507886|ref|XP_002385144.1|,gi_238501696|ref|XP_002382082.1|,gi_238486958|ref|XP_002374717.1|,gi_238499017|ref|XP_002380743.1|,gi_238487002|ref|XP_002374739.1|,gi_238504376|ref|XP_002383419.1|,gi_238495230|ref|XP_002378851.1|,gi_238493243|ref|XP_002377858.1|,gi_238508418|ref|XP_002385403.1|,gi_…
4	GO:1901564	organonitrogen compound metabolic process	Biological Process	GO:0006807, GO:0071704	nitrogen compound metabolic process, organic substance metabolic process	13.4	35	gi_238491928|ref|XP_002377201.1|,gi_238502107|ref|XP_002382287.1|,gi_238493705|ref|XP_002378089.1|,gi_238501696|ref|XP_002382082.1|,gi_238486958|ref|XP_002374717.1|,gi_238487002|ref|XP_002374739.1|,gi_238494538|ref|XP_002378505.1|,gi_238505416|ref|XP_002383937.1|,gi_238487890|ref|XP_002375183.1|,gi_238482049|ref|XP_002372263.1|,gi_238502123|ref|XP_002382295.1|,gi_238495230|ref|XP_002378851.1|,gi_…
4	GO:1901360	organic cyclic compound metabolic process	Biological Process	GO:0071704	organic substance metabolic process	3.27	15	gi_238502393|ref|XP_002382430.1|,gi_238491522|ref|XP_002376998.1|,gi_238486958|ref|XP_002374717.1|,gi_238499017|ref|XP_002380743.1|,gi_238504376|ref|XP_002383419.1|,gi_238495230|ref|XP_002378851.1|,gi_238483931|ref|XP_002373204.1|,gi_238493243|ref|XP_002377858.1|,gi_238508418|ref|XP_002385403.1|,gi_238502697|ref|XP_002382582.1|,gi_238499699|ref|XP_002381084.1|,gi_238488000|ref|XP_002375238.1|,gi_…
4	GO:1901575	organic substance catabolic process	Biological Process	GO:0009056, GO:0071704	catabolic process, organic substance metabolic process	3.25	9	gi_238483137|ref|XP_002372807.1|,gi_238487704|ref|XP_002375090.1|,gi_238507886|ref|XP_002385144.1|,gi_238500061|ref|XP_002381265.1|,gi_238495238|ref|XP_002378855.1|,gi_238499017|ref|XP_002380743.1|,gi_238491128|ref|XP_002376801.1|,gi_238505416|ref|XP_002383937.1|,gi_238484437|ref|XP_002373457.1|
4	GO:0006793	phosphorus metabolic process	Biological Process	GO:0044237	cellular metabolic process	4.88	13	gi_238491364|ref|XP_002376919.1|,gi_238486958|ref|XP_002374717.1|,gi_238499017|ref|XP_002380743.1|,gi_238487890|ref|XP_002375183.1|,gi_238495230|ref|XP_002378851.1|,gi_238508418|ref|XP_002385403.1|,gi_238499699|ref|XP_002381084.1|,gi_238506563|ref|XP_002384483.1|,gi_238486022|ref|XP_002374249.1|,gi_238498356|ref|XP_002380413.1|,gi_238497157|ref|XP_002379814.1|,gi_238502865|ref|XP_002382666.1|,gi_…
4	GO:0044249	cellular biosynthetic process	Biological Process	GO:0009058, GO:0044237	biosynthetic process, cellular metabolic process	7.92	17	gi_238502393|ref|XP_002382430.1|,gi_238491928|ref|XP_002377201.1|,gi_238491522|ref|XP_002376998.1|,gi_238507886|ref|XP_002385144.1|,gi_238501696|ref|XP_002382082.1|,gi_238486958|ref|XP_002374717.1|,gi_238499017|ref|XP_002380743.1|,gi_238487002|ref|XP_002374739.1|,gi_238504376|ref|XP_002383419.1|,gi_238495230|ref|XP_002378851.1|,gi_238493243|ref|XP_002377858.1|,gi_238508418|ref|XP_002385403.1|,gi_…
5	GO:0006508	proteolysis	Biological Process	GO:0019538	protein metabolic process	16.8	14	gi_238505092|ref|XP_002383775.1|,gi_238507886|ref|XP_002385144.1|,gi_238502107|ref|XP_002382287.1|,gi_238500061|ref|XP_002381265.1|,gi_238505416|ref|XP_002383937.1|,gi_238502123|ref|XP_002382295.1|,gi_238484301|ref|XP_002373389.1|,gi_238502353|ref|XP_002382410.1|,gi_238487472|ref|XP_002374974.1|,gi_238492183|ref|XP_002377328.1|,gi_238489487|ref|XP_002375981.1|,gi_238485692|ref|XP_002374084.1|,gi_…
5	GO:0044267	cellular protein metabolic process	Biological Process	GO:0044260, GO:0019538	cellular macromolecule metabolic process, protein metabolic process	7.78	13	gi_238507886|ref|XP_002385144.1|,gi_238493705|ref|XP_002378089.1|,gi_238501696|ref|XP_002382082.1|,gi_238487002|ref|XP_002374739.1|,gi_238505416|ref|XP_002383937.1|,gi_238487890|ref|XP_002375183.1|,gi_238493243|ref|XP_002377858.1|,gi_238484733|ref|XP_002373605.1|,gi_238499699|ref|XP_002381084.1|,gi_238488000|ref|XP_002375238.1|,gi_238508562|ref|XP_002385472.1|,gi_238497157|ref|XP_002379814.1|,gi_…
5	GO:0019438	aromatic compound biosynthetic process	Biological Process	GO:0006725, GO:0044249	cellular aromatic compound metabolic process, cellular biosynthetic process	3.63	10	gi_238502393|ref|XP_002382430.1|,gi_238491522|ref|XP_002376998.1|,gi_238508418|ref|XP_002385403.1|,gi_238486958|ref|XP_002374717.1|,gi_238499017|ref|XP_002380743.1|,gi_238504376|ref|XP_002383419.1|,gi_238493689|ref|XP_002378081.1|,gi_238487974|ref|XP_002375225.1|,gi_238493243|ref|XP_002377858.1|,gi_238502865|ref|XP_002382666.1|
5	GO:0055085	transmembrane transport	Biological Process	GO:0006810	transport	24.41	17	gi_238486958|ref|XP_002374717.1|,gi_238499567|ref|XP_002381018.1|,gi_238489637|ref|XP_002376056.1|,gi_238502123|ref|XP_002382295.1|,gi_238493669|ref|XP_002378071.1|,gi_238494816|ref|XP_002378644.1|,gi_238506925|ref|XP_002384664.1|,gi_238503347|ref|XP_002382907.1|,gi_238508418|ref|XP_002385403.1|,gi_238495238|ref|XP_002378855.1|,gi_238499173|ref|XP_002380821.1|,gi_238487472|ref|XP_002374974.1|,gi_…
5	GO:0006796	phosphate-containing compound metabolic process	Biological Process	GO:0006793	phosphorus metabolic process	8.14	13	gi_238491364|ref|XP_002376919.1|,gi_238486958|ref|XP_002374717.1|,gi_238499017|ref|XP_002380743.1|,gi_238487890|ref|XP_002375183.1|,gi_238495230|ref|XP_002378851.1|,gi_238508418|ref|XP_002385403.1|,gi_238499699|ref|XP_002381084.1|,gi_238506563|ref|XP_002384483.1|,gi_238486022|ref|XP_002374249.1|,gi_238498356|ref|XP_002380413.1|,gi_238497157|ref|XP_002379814.1|,gi_238502865|ref|XP_002382666.1|,gi_…
5	GO:0043412	macromolecule modification	Biological Process	GO:0043170	macromolecule metabolic process	2.33	9	gi_238484733|ref|XP_002373605.1|,gi_238493705|ref|XP_002378089.1|,gi_238499699|ref|XP_002381084.1|,gi_238487002|ref|XP_002374739.1|,gi_238488000|ref|XP_002375238.1|,gi_238487890|ref|XP_002375183.1|,gi_238508562|ref|XP_002385472.1|,gi_238497157|ref|XP_002379814.1|,gi_238493243|ref|XP_002377858.1|
5	GO:0006811	ion transport	Biological Process	GO:0006810	transport	6.77	9	gi_238508418|ref|XP_002385403.1|,gi_238486958|ref|XP_002374717.1|,gi_238499567|ref|XP_002381018.1|,gi_238493689|ref|XP_002378081.1|,gi_238489637|ref|XP_002376056.1|,gi_238493669|ref|XP_002378071.1|,gi_238489325|ref|XP_002375900.1|,gi_238506925|ref|XP_002384664.1|,gi_238506605|ref|XP_002384504.1|
5	GO:1901362	organic cyclic compound biosynthetic process	Biological Process	GO:1901576, GO:1901360	organic substance biosynthetic process, organic cyclic compound metabolic process	3.1	10	gi_238502393|ref|XP_002382430.1|,gi_238491522|ref|XP_002376998.1|,gi_238508418|ref|XP_002385403.1|,gi_238486958|ref|XP_002374717.1|,gi_238499017|ref|XP_002380743.1|,gi_238504376|ref|XP_002383419.1|,gi_238493689|ref|XP_002378081.1|,gi_238487974|ref|XP_002375225.1|,gi_238493243|ref|XP_002377858.1|,gi_238502865|ref|XP_002382666.1|
5	GO:0009059	macromolecule biosynthetic process	Biological Process	GO:1901576, GO:0043170	organic substance biosynthetic process, macromolecule metabolic process	5.61	10	gi_238502393|ref|XP_002382430.1|,gi_238491522|ref|XP_002376998.1|,gi_238501696|ref|XP_002382082.1|,gi_238487002|ref|XP_002374739.1|,gi_238504376|ref|XP_002383419.1|,gi_238488000|ref|XP_002375238.1|,gi_238493689|ref|XP_002378081.1|,gi_238493243|ref|XP_002377858.1|,gi_238508252|ref|XP_002385324.1|,gi_238502865|ref|XP_002382666.1|
5	GO:1901566	organonitrogen compound biosynthetic process	Biological Process	GO:1901564, GO:1901576	organonitrogen compound metabolic process, organic substance biosynthetic process	4.85	10	gi_238491928|ref|XP_002377201.1|,gi_238507886|ref|XP_002385144.1|,gi_238501696|ref|XP_002382082.1|,gi_238486958|ref|XP_002374717.1|,gi_238487002|ref|XP_002374739.1|,gi_238508418|ref|XP_002385403.1|,gi_238488000|ref|XP_002375238.1|,gi_238487974|ref|XP_002375225.1|,gi_238502865|ref|XP_002382666.1|,gi_238508252|ref|XP_002385324.1|
5	GO:0036211	protein modification process	Biological Process	GO:0019538, GO:0043412	protein metabolic process, macromolecule modification	3.22	9	gi_238484733|ref|XP_002373605.1|,gi_238493705|ref|XP_002378089.1|,gi_238499699|ref|XP_002381084.1|,gi_238487002|ref|XP_002374739.1|,gi_238488000|ref|XP_002375238.1|,gi_238487890|ref|XP_002375183.1|,gi_238508562|ref|XP_002385472.1|,gi_238493243|ref|XP_002377858.1|,gi_238497157|ref|XP_002379814.1|
5	GO:0034645	cellular macromolecule biosynthetic process	Biological Process	GO:0044260, GO:0009059, GO:0044249	cellular macromolecule metabolic process, macromolecule biosynthetic process, cellular biosynthetic process	8.64	10	gi_238502393|ref|XP_002382430.1|,gi_238491522|ref|XP_002376998.1|,gi_238501696|ref|XP_002382082.1|,gi_238487002|ref|XP_002374739.1|,gi_238504376|ref|XP_002383419.1|,gi_238488000|ref|XP_002375238.1|,gi_238493689|ref|XP_002378081.1|,gi_238493243|ref|XP_002377858.1|,gi_238508252|ref|XP_002385324.1|,gi_238502865|ref|XP_002382666.1|
5	GO:0044271	cellular nitrogen compound biosynthetic process	Biological Process	GO:0034641, GO:0044249	cellular nitrogen compound metabolic process, cellular biosynthetic process	4.19	14	gi_238502393|ref|XP_002382430.1|,gi_238491522|ref|XP_002376998.1|,gi_238507886|ref|XP_002385144.1|,gi_238501696|ref|XP_002382082.1|,gi_238486958|ref|XP_002374717.1|,gi_238499017|ref|XP_002380743.1|,gi_238504376|ref|XP_002383419.1|,gi_238493243|ref|XP_002377858.1|,gi_238508418|ref|XP_002385403.1|,gi_238488000|ref|XP_002375238.1|,gi_238493689|ref|XP_002378081.1|,gi_238487974|ref|XP_002375225.1|,gi_…
5	GO:0018130	heterocycle biosynthetic process	Biological Process	GO:0046483, GO:0044249	heterocycle metabolic process, cellular biosynthetic process	2.86	10	gi_238502393|ref|XP_002382430.1|,gi_238491522|ref|XP_002376998.1|,gi_238508418|ref|XP_002385403.1|,gi_238486958|ref|XP_002374717.1|,gi_238499017|ref|XP_002380743.1|,gi_238504376|ref|XP_002383419.1|,gi_238493689|ref|XP_002378081.1|,gi_238487974|ref|XP_002375225.1|,gi_238493243|ref|XP_002377858.1|,gi_238502865|ref|XP_002382666.1|
6	GO:0006464	cellular protein modification process	Biological Process	GO:0036211, GO:0044267	protein modification process, cellular protein metabolic process	5.36	9	gi_238484733|ref|XP_002373605.1|,gi_238493705|ref|XP_002378089.1|,gi_238499699|ref|XP_002381084.1|,gi_238487002|ref|XP_002374739.1|,gi_238488000|ref|XP_002375238.1|,gi_238487890|ref|XP_002375183.1|,gi_238508562|ref|XP_002385472.1|,gi_238493243|ref|XP_002377858.1|,gi_238497157|ref|XP_002379814.1|
1	GO:0003674	molecular_function	Molecular Function			161.63	111	gi_238487770|ref|XP_002375123.1|,gi_238498308|ref|XP_002380389.1|,gi_238485984|ref|XP_002374230.1|,gi_238502123|ref|XP_002382295.1|,gi_238487890|ref|XP_002375183.1|,gi_238493669|ref|XP_002378071.1|,gi_238494816|ref|XP_002378644.1|,gi_238483793|ref|XP_002373135.1|,gi_238495680|ref|XP_002379076.1|,gi_238507389|ref|XP_002384896.1|,gi_238483137|ref|XP_002372807.1|,gi_238487704|ref|XP_002375090.1|,gi_…
2	GO:0005215	transporter activity	Molecular Function	GO:0003674	molecular_function	10.91	13	gi_238499567|ref|XP_002381018.1|,gi_238489637|ref|XP_002376056.1|,gi_238493669|ref|XP_002378071.1|,gi_238498670|ref|XP_002380570.1|,gi_238494816|ref|XP_002378644.1|,gi_238506925|ref|XP_002384664.1|,gi_238503347|ref|XP_002382907.1|,gi_238508418|ref|XP_002385403.1|,gi_238499173|ref|XP_002380821.1|,gi_238493689|ref|XP_002378081.1|,gi_238489325|ref|XP_002375900.1|,gi_238506605|ref|XP_002384504.1|,gi_…
2	GO:0003824	catalytic activity	Molecular Function	GO:0003674	molecular_function	194.21	92	gi_238487770|ref|XP_002375123.1|,gi_238498308|ref|XP_002380389.1|,gi_238485984|ref|XP_002374230.1|,gi_238502123|ref|XP_002382295.1|,gi_238487890|ref|XP_002375183.1|,gi_238483793|ref|XP_002373135.1|,gi_238507389|ref|XP_002384896.1|,gi_238483137|ref|XP_002372807.1|,gi_238487704|ref|XP_002375090.1|,gi_238485360|ref|XP_002373918.1|,gi_238504980|ref|XP_002383719.1|,gi_238498788|ref|XP_002380629.1|,gi_…
2	GO:0005488	binding	Molecular Function	GO:0003674	molecular_function	54.38	47	gi_238491928|ref|XP_002377201.1|,gi_238487770|ref|XP_002375123.1|,gi_238501696|ref|XP_002382082.1|,gi_238494538|ref|XP_002378505.1|,gi_238508284|ref|XP_002385339.1|,gi_238485984|ref|XP_002374230.1|,gi_238487686|ref|XP_002375081.1|,gi_238502123|ref|XP_002382295.1|,gi_238487890|ref|XP_002375183.1|,gi_238495230|ref|XP_002378851.1|,gi_238495680|ref|XP_002379076.1|,gi_238483793|ref|XP_002373135.1|,gi_…
3	GO:0048037	cofactor binding	Molecular Function	GO:0005488	binding	50.4	22	gi_238487770|ref|XP_002375123.1|,gi_238494538|ref|XP_002378505.1|,gi_238485984|ref|XP_002374230.1|,gi_238508284|ref|XP_002385339.1|,gi_238487686|ref|XP_002375081.1|,gi_238482049|ref|XP_002372263.1|,gi_238495230|ref|XP_002378851.1|,gi_238499309|ref|XP_002380889.1|,gi_238507389|ref|XP_002384896.1|,gi_238485360|ref|XP_002373918.1|,gi_238490396|ref|XP_002376435.1|,gi_238502353|ref|XP_002382410.1|,gi_…
3	GO:1901363	heterocyclic compound binding	Molecular Function	GO:0005488	binding	16.82	27	gi_238491928|ref|XP_002377201.1|,gi_238487770|ref|XP_002375123.1|,gi_238501696|ref|XP_002382082.1|,gi_238485984|ref|XP_002374230.1|,gi_238508284|ref|XP_002385339.1|,gi_238487686|ref|XP_002375081.1|,gi_238487890|ref|XP_002375183.1|,gi_238495230|ref|XP_002378851.1|,gi_238493243|ref|XP_002377858.1|,gi_238483793|ref|XP_002373135.1|,gi_238499309|ref|XP_002380889.1|,gi_238507389|ref|XP_002384896.1|,gi_…
3	GO:0140096	catalytic activity, acting on a protein	Molecular Function	GO:0003824	catalytic activity	16.17	18	gi_238505092|ref|XP_002383775.1|,gi_238507886|ref|XP_002385144.1|,gi_238502107|ref|XP_002382287.1|,gi_238500061|ref|XP_002381265.1|,gi_238493705|ref|XP_002378089.1|,gi_238505416|ref|XP_002383937.1|,gi_238502123|ref|XP_002382295.1|,gi_238487890|ref|XP_002375183.1|,gi_238483793|ref|XP_002373135.1|,gi_238484301|ref|XP_002373389.1|,gi_238502353|ref|XP_002382410.1|,gi_238487472|ref|XP_002374974.1|,gi_…
3	GO:0036094	small molecule binding	Molecular Function	GO:0005488	binding	14.54	15	gi_238491928|ref|XP_002377201.1|,gi_238491128|ref|XP_002376801.1|,gi_238485984|ref|XP_002374230.1|,gi_238487686|ref|XP_002375081.1|,gi_238487890|ref|XP_002375183.1|,gi_238495230|ref|XP_002378851.1|,gi_238498780|ref|XP_002380625.1|,gi_238483793|ref|XP_002373135.1|,gi_238508530|ref|XP_002385457.1|,gi_238499173|ref|XP_002380821.1|,gi_238502353|ref|XP_002382410.1|,gi_238485692|ref|XP_002374084.1|,gi_…
3	GO:0043167	ion binding	Molecular Function	GO:0005488	binding	17.98	33	gi_238502107|ref|XP_002382287.1|,gi_238487770|ref|XP_002375123.1|,gi_238493705|ref|XP_002378089.1|,gi_238494538|ref|XP_002378505.1|,gi_238508284|ref|XP_002385339.1|,gi_238485984|ref|XP_002374230.1|,gi_238487686|ref|XP_002375081.1|,gi_238482049|ref|XP_002372263.1|,gi_238502123|ref|XP_002382295.1|,gi_238487890|ref|XP_002375183.1|,gi_238493243|ref|XP_002377858.1|,gi_238492925|ref|XP_002377699.1|,gi_…
3	GO:0016491	oxidoreductase activity	Molecular Function	GO:0003824	catalytic activity	49.2	29	gi_238491928|ref|XP_002377201.1|,gi_238502107|ref|XP_002382287.1|,gi_238487770|ref|XP_002375123.1|,gi_238496625|ref|XP_002379548.1|,gi_238494538|ref|XP_002378505.1|,gi_238508284|ref|XP_002385339.1|,gi_238485984|ref|XP_002374230.1|,gi_238487686|ref|XP_002375081.1|,gi_238482049|ref|XP_002372263.1|,gi_238495230|ref|XP_002378851.1|,gi_238499309|ref|XP_002380889.1|,gi_238507389|ref|XP_002384896.1|,gi_…
3	GO:0022857	transmembrane transporter activity	Molecular Function	GO:0005215	transporter activity	17.18	12	gi_238499567|ref|XP_002381018.1|,gi_238489637|ref|XP_002376056.1|,gi_238493669|ref|XP_002378071.1|,gi_238494816|ref|XP_002378644.1|,gi_238506925|ref|XP_002384664.1|,gi_238503347|ref|XP_002382907.1|,gi_238508418|ref|XP_002385403.1|,gi_238499173|ref|XP_002380821.1|,gi_238493689|ref|XP_002378081.1|,gi_238489325|ref|XP_002375900.1|,gi_238506605|ref|XP_002384504.1|,gi_238499271|ref|XP_002380870.1|
3	GO:0016787	hydrolase activity	Molecular Function	GO:0003824	catalytic activity	75.11	42	gi_238502107|ref|XP_002382287.1|,gi_238486958|ref|XP_002374717.1|,gi_238499017|ref|XP_002380743.1|,gi_238498308|ref|XP_002380389.1|,gi_238505416|ref|XP_002383937.1|,gi_238508284|ref|XP_002385339.1|,gi_238502123|ref|XP_002382295.1|,gi_238483793|ref|XP_002373135.1|,gi_238493053|ref|XP_002377763.1|,gi_238483137|ref|XP_002372807.1|,gi_238487704|ref|XP_002375090.1|,gi_238495238|ref|XP_002378855.1|,gi_…
3	GO:0016740	transferase activity	Molecular Function	GO:0003824	catalytic activity	24.28	20	gi_238488561|ref|XP_002375518.1|,gi_238487770|ref|XP_002375123.1|,gi_238493705|ref|XP_002378089.1|,gi_238487002|ref|XP_002374739.1|,gi_238498308|ref|XP_002380389.1|,gi_238487156|ref|XP_002374816.1|,gi_238487890|ref|XP_002375183.1|,gi_238492393|ref|XP_002377433.1|,gi_238493243|ref|XP_002377858.1|,gi_238484733|ref|XP_002373605.1|,gi_238492062|ref|XP_002377268.1|,gi_238488000|ref|XP_002375238.1|,gi_…
3	GO:0097159	organic cyclic compound binding	Molecular Function	GO:0005488	binding	16.82	27	gi_238491928|ref|XP_002377201.1|,gi_238487770|ref|XP_002375123.1|,gi_238501696|ref|XP_002382082.1|,gi_238485984|ref|XP_002374230.1|,gi_238508284|ref|XP_002385339.1|,gi_238487686|ref|XP_002375081.1|,gi_238487890|ref|XP_002375183.1|,gi_238495230|ref|XP_002378851.1|,gi_238493243|ref|XP_002377858.1|,gi_238483793|ref|XP_002373135.1|,gi_238499309|ref|XP_002380889.1|,gi_238507389|ref|XP_002384896.1|,gi_…
4	GO:0043168	anion binding	Molecular Function	GO:0043167	ion binding	10.2	13	gi_238487686|ref|XP_002375081.1|,gi_238485984|ref|XP_002374230.1|,gi_238487890|ref|XP_002375183.1|,gi_238493243|ref|XP_002377858.1|,gi_238483793|ref|XP_002373135.1|,gi_238498780|ref|XP_002380625.1|,gi_238499173|ref|XP_002380821.1|,gi_238502353|ref|XP_002382410.1|,gi_238485692|ref|XP_002374084.1|,gi_238498788|ref|XP_002380629.1|,gi_238495298|ref|XP_002378885.1|,gi_238498044|ref|XP_002380257.1|,gi_…
4	GO:0008233	peptidase activity	Molecular Function	GO:0016787, GO:0140096	hydrolase activity, catalytic activity, acting on a protein	24.63	15	gi_238505092|ref|XP_002383775.1|,gi_238507886|ref|XP_002385144.1|,gi_238502107|ref|XP_002382287.1|,gi_238500061|ref|XP_002381265.1|,gi_238505416|ref|XP_002383937.1|,gi_238502123|ref|XP_002382295.1|,gi_238483793|ref|XP_002373135.1|,gi_238484301|ref|XP_002373389.1|,gi_238502353|ref|XP_002382410.1|,gi_238487472|ref|XP_002374974.1|,gi_238492183|ref|XP_002377328.1|,gi_238489487|ref|XP_002375981.1|,gi_…
4	GO:0043169	cation binding	Molecular Function	GO:0043167	ion binding	19.76	23	gi_238502107|ref|XP_002382287.1|,gi_238487770|ref|XP_002375123.1|,gi_238493705|ref|XP_002378089.1|,gi_238494538|ref|XP_002378505.1|,gi_238508284|ref|XP_002385339.1|,gi_238485984|ref|XP_002374230.1|,gi_238482049|ref|XP_002372263.1|,gi_238502123|ref|XP_002382295.1|,gi_238493243|ref|XP_002377858.1|,gi_238492925|ref|XP_002377699.1|,gi_238499309|ref|XP_002380889.1|,gi_238507389|ref|XP_002384896.1|,gi_…
4	GO:1901265	nucleoside phosphate binding	Molecular Function	GO:1901363, GO:0097159	heterocyclic compound binding, organic cyclic compound binding	14.74	12	gi_238491928|ref|XP_002377201.1|,gi_238491128|ref|XP_002376801.1|,gi_238485984|ref|XP_002374230.1|,gi_238487686|ref|XP_002375081.1|,gi_238487890|ref|XP_002375183.1|,gi_238495230|ref|XP_002378851.1|,gi_238498780|ref|XP_002380625.1|,gi_238483793|ref|XP_002373135.1|,gi_238499173|ref|XP_002380821.1|,gi_238502353|ref|XP_002382410.1|,gi_238485692|ref|XP_002374084.1|,gi_238489325|ref|XP_002375900.1|
4	GO:0000166	nucleotide binding	Molecular Function	GO:1901265, GO:0036094	nucleoside phosphate binding, small molecule binding	22.68	12	gi_238491928|ref|XP_002377201.1|,gi_238491128|ref|XP_002376801.1|,gi_238487686|ref|XP_002375081.1|,gi_238485984|ref|XP_002374230.1|,gi_238487890|ref|XP_002375183.1|,gi_238495230|ref|XP_002378851.1|,gi_238483793|ref|XP_002373135.1|,gi_238498780|ref|XP_002380625.1|,gi_238499173|ref|XP_002380821.1|,gi_238502353|ref|XP_002382410.1|,gi_238485692|ref|XP_002374084.1|,gi_238489325|ref|XP_002375900.1|
5	GO:0046872	metal ion binding	Molecular Function	GO:0043169	cation binding	32.94	23	gi_238502107|ref|XP_002382287.1|,gi_238487770|ref|XP_002375123.1|,gi_238493705|ref|XP_002378089.1|,gi_238494538|ref|XP_002378505.1|,gi_238508284|ref|XP_002385339.1|,gi_238485984|ref|XP_002374230.1|,gi_238482049|ref|XP_002372263.1|,gi_238502123|ref|XP_002382295.1|,gi_238493243|ref|XP_002377858.1|,gi_238492925|ref|XP_002377699.1|,gi_238499309|ref|XP_002380889.1|,gi_238507389|ref|XP_002384896.1|,gi_…
5	GO:0070011	peptidase activity, acting on L-amino acid peptides	Molecular Function	GO:0008233	peptidase activity	14.38	14	gi_238505092|ref|XP_002383775.1|,gi_238507886|ref|XP_002385144.1|,gi_238502107|ref|XP_002382287.1|,gi_238500061|ref|XP_002381265.1|,gi_238505416|ref|XP_002383937.1|,gi_238502123|ref|XP_002382295.1|,gi_238484301|ref|XP_002373389.1|,gi_238502353|ref|XP_002382410.1|,gi_238487472|ref|XP_002374974.1|,gi_238492183|ref|XP_002377328.1|,gi_238489487|ref|XP_002375981.1|,gi_238485692|ref|XP_002374084.1|,gi_…
6	GO:0046914	transition metal ion binding	Molecular Function	GO:0046872	metal ion binding	10.56	14	gi_238502393|ref|XP_002382430.1|,gi_238487770|ref|XP_002375123.1|,gi_238504376|ref|XP_002383419.1|,gi_238494538|ref|XP_002378505.1|,gi_238508284|ref|XP_002385339.1|,gi_238485984|ref|XP_002374230.1|,gi_238482049|ref|XP_002372263.1|,gi_238493243|ref|XP_002377858.1|,gi_238507389|ref|XP_002384896.1|,gi_238485360|ref|XP_002373918.1|,gi_238490396|ref|XP_002376435.1|,gi_238484301|ref|XP_002373389.1|,gi_…
1	GO:0005575	cellular_component	Cellular Component			74.54	81	gi_238491928|ref|XP_002377201.1|,gi_238491522|ref|XP_002376998.1|,gi_238487770|ref|XP_002375123.1|,gi_238501696|ref|XP_002382082.1|,gi_238486958|ref|XP_002374717.1|,gi_238487002|ref|XP_002374739.1|,gi_238498308|ref|XP_002380389.1|,gi_238502123|ref|XP_002382295.1|,gi_238487890|ref|XP_002375183.1|,gi_238489637|ref|XP_002376056.1|,gi_238493669|ref|XP_002378071.1|,gi_238494816|ref|XP_002378644.1|,gi_…
2	GO:0005623	cell	Cellular Component	GO:0005575	cellular_component	16.72	37	gi_238491928|ref|XP_002377201.1|,gi_238491522|ref|XP_002376998.1|,gi_238502107|ref|XP_002382287.1|,gi_238496625|ref|XP_002379548.1|,gi_238505926|ref|XP_002384165.1|,gi_238501696|ref|XP_002382082.1|,gi_238493705|ref|XP_002378089.1|,gi_238508818|ref|XP_002385592.1|,gi_238486958|ref|XP_002374717.1|,gi_238487002|ref|XP_002374739.1|,gi_238499567|ref|XP_002381018.1|,gi_238498308|ref|XP_002380389.1|,gi_…
2	GO:0005576	extracellular region	Cellular Component	GO:0005575	cellular_component	12.72	11	gi_238505092|ref|XP_002383775.1|,gi_238499309|ref|XP_002380889.1|,gi_238483137|ref|XP_002372807.1|,gi_238502107|ref|XP_002382287.1|,gi_238500061|ref|XP_002381265.1|,gi_238495238|ref|XP_002378855.1|,gi_238487472|ref|XP_002374974.1|,gi_238487362|ref|XP_002374919.1|,gi_238498742|ref|XP_002380606.1|,gi_238502123|ref|XP_002382295.1|,gi_238504964|ref|XP_002383711.1|
2	GO:0016020	membrane	Cellular Component	GO:0005575	cellular_component	74.43	54	gi_238491522|ref|XP_002376998.1|,gi_238487770|ref|XP_002375123.1|,gi_238486958|ref|XP_002374717.1|,gi_238498308|ref|XP_002380389.1|,gi_238489637|ref|XP_002376056.1|,gi_238502123|ref|XP_002382295.1|,gi_238493669|ref|XP_002378071.1|,gi_238494816|ref|XP_002378644.1|,gi_238495230|ref|XP_002378851.1|,gi_238495680|ref|XP_002379076.1|,gi_238483137|ref|XP_002372807.1|,gi_238503347|ref|XP_002382907.1|,gi_…
2	GO:0044422	organelle part	Cellular Component	GO:0043226, GO:0005575	organelle, cellular_component	4.68	17	gi_238502393|ref|XP_002382430.1|,gi_238491522|ref|XP_002376998.1|,gi_238507886|ref|XP_002385144.1|,gi_238496625|ref|XP_002379548.1|,gi_238505926|ref|XP_002384165.1|,gi_238501696|ref|XP_002382082.1|,gi_238508818|ref|XP_002385592.1|,gi_238486958|ref|XP_002374717.1|,gi_238487890|ref|XP_002375183.1|,gi_238500335|ref|XP_002381402.1|,gi_238493243|ref|XP_002377858.1|,gi_238484733|ref|XP_002373605.1|,gi_…
2	GO:0032991	protein-containing complex	Cellular Component	GO:0005575	cellular_component	4.47	12	gi_238491522|ref|XP_002376998.1|,gi_238496625|ref|XP_002379548.1|,gi_238501696|ref|XP_002382082.1|,gi_238486958|ref|XP_002374717.1|,gi_238487890|ref|XP_002375183.1|,gi_238493243|ref|XP_002377858.1|,gi_238484733|ref|XP_002373605.1|,gi_238508418|ref|XP_002385403.1|,gi_238491044|ref|XP_002376759.1|,gi_238487338|ref|XP_002374907.1|,gi_238498356|ref|XP_002380413.1|,gi_238497157|ref|XP_002379814.1|
2	GO:0043226	organelle	Cellular Component	GO:0005575	cellular_component	10.09	27	gi_238491522|ref|XP_002376998.1|,gi_238496625|ref|XP_002379548.1|,gi_238505926|ref|XP_002384165.1|,gi_238501696|ref|XP_002382082.1|,gi_238493705|ref|XP_002378089.1|,gi_238508818|ref|XP_002385592.1|,gi_238486958|ref|XP_002374717.1|,gi_238487002|ref|XP_002374739.1|,gi_238487890|ref|XP_002375183.1|,gi_238493243|ref|XP_002377858.1|,gi_238496391|ref|XP_002379431.1|,gi_238487974|ref|XP_002375225.1|,gi_…
2	GO:0044464	cell part	Cellular Component	GO:0005623, GO:0005575	cell, cellular_component	27.87	37	gi_238491928|ref|XP_002377201.1|,gi_238491522|ref|XP_002376998.1|,gi_238502107|ref|XP_002382287.1|,gi_238496625|ref|XP_002379548.1|,gi_238505926|ref|XP_002384165.1|,gi_238501696|ref|XP_002382082.1|,gi_238493705|ref|XP_002378089.1|,gi_238508818|ref|XP_002385592.1|,gi_238486958|ref|XP_002374717.1|,gi_238487002|ref|XP_002374739.1|,gi_238499567|ref|XP_002381018.1|,gi_238498308|ref|XP_002380389.1|,gi_…
2	GO:0044425	membrane part	Cellular Component	GO:0016020, GO:0005575	membrane, cellular_component	19.14	49	gi_238491522|ref|XP_002376998.1|,gi_238487770|ref|XP_002375123.1|,gi_238486958|ref|XP_002374717.1|,gi_238498308|ref|XP_002380389.1|,gi_238489637|ref|XP_002376056.1|,gi_238502123|ref|XP_002382295.1|,gi_238493669|ref|XP_002378071.1|,gi_238494816|ref|XP_002378644.1|,gi_238495230|ref|XP_002378851.1|,gi_238483137|ref|XP_002372807.1|,gi_238503347|ref|XP_002382907.1|,gi_238507389|ref|XP_002384896.1|,gi_…
2	GO:0031974	membrane-enclosed lumen	Cellular Component	GO:0005575	cellular_component	1.82	9	gi_238502393|ref|XP_002382430.1|,gi_238491522|ref|XP_002376998.1|,gi_238484733|ref|XP_002373605.1|,gi_238507886|ref|XP_002385144.1|,gi_238496625|ref|XP_002379548.1|,gi_238501696|ref|XP_002382082.1|,gi_238491898|ref|XP_002377186.1|,gi_238500335|ref|XP_002381402.1|,gi_238493243|ref|XP_002377858.1|
3	GO:0043227	membrane-bounded organelle	Cellular Component	GO:0043226	organelle	14.1	27	gi_238491522|ref|XP_002376998.1|,gi_238496625|ref|XP_002379548.1|,gi_238505926|ref|XP_002384165.1|,gi_238501696|ref|XP_002382082.1|,gi_238493705|ref|XP_002378089.1|,gi_238508818|ref|XP_002385592.1|,gi_238486958|ref|XP_002374717.1|,gi_238487002|ref|XP_002374739.1|,gi_238487890|ref|XP_002375183.1|,gi_238493243|ref|XP_002377858.1|,gi_238496391|ref|XP_002379431.1|,gi_238487974|ref|XP_002375225.1|,gi_…
3	GO:0005622	intracellular	Cellular Component	GO:0044464	cell part	23.93	33	gi_238491928|ref|XP_002377201.1|,gi_238491522|ref|XP_002376998.1|,gi_238496625|ref|XP_002379548.1|,gi_238505926|ref|XP_002384165.1|,gi_238501696|ref|XP_002382082.1|,gi_238493705|ref|XP_002378089.1|,gi_238508818|ref|XP_002385592.1|,gi_238486958|ref|XP_002374717.1|,gi_238487002|ref|XP_002374739.1|,gi_238487890|ref|XP_002375183.1|,gi_238493243|ref|XP_002377858.1|,gi_238496391|ref|XP_002379431.1|,gi_…
3	GO:0031224	intrinsic component of membrane	Cellular Component	GO:0044425	membrane part	30.6	46	gi_238491522|ref|XP_002376998.1|,gi_238487770|ref|XP_002375123.1|,gi_238498308|ref|XP_002380389.1|,gi_238489637|ref|XP_002376056.1|,gi_238502123|ref|XP_002382295.1|,gi_238493669|ref|XP_002378071.1|,gi_238494816|ref|XP_002378644.1|,gi_238495230|ref|XP_002378851.1|,gi_238483137|ref|XP_002372807.1|,gi_238503347|ref|XP_002382907.1|,gi_238507389|ref|XP_002384896.1|,gi_238485360|ref|XP_002373918.1|,gi_…
3	GO:0043229	intracellular organelle	Cellular Component	GO:0043226, GO:0044424	organelle, intracellular part	16.3	27	gi_238491522|ref|XP_002376998.1|,gi_238496625|ref|XP_002379548.1|,gi_238505926|ref|XP_002384165.1|,gi_238501696|ref|XP_002382082.1|,gi_238493705|ref|XP_002378089.1|,gi_238508818|ref|XP_002385592.1|,gi_238486958|ref|XP_002374717.1|,gi_238487002|ref|XP_002374739.1|,gi_238487890|ref|XP_002375183.1|,gi_238493243|ref|XP_002377858.1|,gi_238496391|ref|XP_002379431.1|,gi_238487974|ref|XP_002375225.1|,gi_…
3	GO:0044446	intracellular organelle part	Cellular Component	GO:0044422, GO:0043229, GO:0044424	organelle part, intracellular organelle, intracellular part	6.93	17	gi_238502393|ref|XP_002382430.1|,gi_238491522|ref|XP_002376998.1|,gi_238507886|ref|XP_002385144.1|,gi_238496625|ref|XP_002379548.1|,gi_238505926|ref|XP_002384165.1|,gi_238501696|ref|XP_002382082.1|,gi_238508818|ref|XP_002385592.1|,gi_238486958|ref|XP_002374717.1|,gi_238487890|ref|XP_002375183.1|,gi_238500335|ref|XP_002381402.1|,gi_238493243|ref|XP_002377858.1|,gi_238484733|ref|XP_002373605.1|,gi_…
3	GO:0043233	organelle lumen	Cellular Component	GO:0044422, GO:0031974	organelle part, membrane-enclosed lumen	3.03	9	gi_238502393|ref|XP_002382430.1|,gi_238491522|ref|XP_002376998.1|,gi_238484733|ref|XP_002373605.1|,gi_238507886|ref|XP_002385144.1|,gi_238496625|ref|XP_002379548.1|,gi_238501696|ref|XP_002382082.1|,gi_238491898|ref|XP_002377186.1|,gi_238500335|ref|XP_002381402.1|,gi_238493243|ref|XP_002377858.1|
3	GO:0044424	intracellular part	Cellular Component	GO:0005622, GO:0044464	intracellular, cell part	39.89	33	gi_238491928|ref|XP_002377201.1|,gi_238491522|ref|XP_002376998.1|,gi_238496625|ref|XP_002379548.1|,gi_238505926|ref|XP_002384165.1|,gi_238501696|ref|XP_002382082.1|,gi_238493705|ref|XP_002378089.1|,gi_238508818|ref|XP_002385592.1|,gi_238486958|ref|XP_002374717.1|,gi_238487002|ref|XP_002374739.1|,gi_238487890|ref|XP_002375183.1|,gi_238493243|ref|XP_002377858.1|,gi_238496391|ref|XP_002379431.1|,gi_…
4	GO:0044429	mitochondrial part	Cellular Component	GO:0005739, GO:0044446, GO:0044444	mitochondrion, intracellular organelle part, cytoplasmic part	7.01	8	gi_238496625|ref|XP_002379548.1|,gi_238508418|ref|XP_002385403.1|,gi_238505926|ref|XP_002384165.1|,gi_238501696|ref|XP_002382082.1|,gi_238486958|ref|XP_002374717.1|,gi_238508818|ref|XP_002385592.1|,gi_238491898|ref|XP_002377186.1|,gi_238500335|ref|XP_002381402.1|
4	GO:0016021	integral component of membrane	Cellular Component	GO:0031224	intrinsic component of membrane	51	46	gi_238491522|ref|XP_002376998.1|,gi_238487770|ref|XP_002375123.1|,gi_238498308|ref|XP_002380389.1|,gi_238489637|ref|XP_002376056.1|,gi_238502123|ref|XP_002382295.1|,gi_238493669|ref|XP_002378071.1|,gi_238494816|ref|XP_002378644.1|,gi_238495230|ref|XP_002378851.1|,gi_238483137|ref|XP_002372807.1|,gi_238503347|ref|XP_002382907.1|,gi_238507389|ref|XP_002384896.1|,gi_238485360|ref|XP_002373918.1|,gi_…
4	GO:0005737	cytoplasm	Cellular Component	GO:0044424	intracellular part	45.92	25	gi_238491928|ref|XP_002377201.1|,gi_238496625|ref|XP_002379548.1|,gi_238505926|ref|XP_002384165.1|,gi_238501696|ref|XP_002382082.1|,gi_238508818|ref|XP_002385592.1|,gi_238486958|ref|XP_002374717.1|,gi_238487002|ref|XP_002374739.1|,gi_238487890|ref|XP_002375183.1|,gi_238496391|ref|XP_002379431.1|,gi_238499309|ref|XP_002380889.1|,gi_238487974|ref|XP_002375225.1|,gi_238495298|ref|XP_002378885.1|,gi_…
4	GO:0043231	intracellular membrane-bounded organelle	Cellular Component	GO:0043229, GO:0043227	intracellular organelle, membrane-bounded organelle	21.32	27	gi_238491522|ref|XP_002376998.1|,gi_238496625|ref|XP_002379548.1|,gi_238505926|ref|XP_002384165.1|,gi_238501696|ref|XP_002382082.1|,gi_238493705|ref|XP_002378089.1|,gi_238508818|ref|XP_002385592.1|,gi_238486958|ref|XP_002374717.1|,gi_238487002|ref|XP_002374739.1|,gi_238487890|ref|XP_002375183.1|,gi_238493243|ref|XP_002377858.1|,gi_238496391|ref|XP_002379431.1|,gi_238487974|ref|XP_002375225.1|,gi_…
4	GO:0070013	intracellular organelle lumen	Cellular Component	GO:0043229, GO:0043233, GO:0044424	intracellular organelle, organelle lumen, intracellular part	5.04	9	gi_238502393|ref|XP_002382430.1|,gi_238491522|ref|XP_002376998.1|,gi_238484733|ref|XP_002373605.1|,gi_238507886|ref|XP_002385144.1|,gi_238496625|ref|XP_002379548.1|,gi_238501696|ref|XP_002382082.1|,gi_238491898|ref|XP_002377186.1|,gi_238500335|ref|XP_002381402.1|,gi_238493243|ref|XP_002377858.1|
4	GO:0044444	cytoplasmic part	Cellular Component	GO:0044424, GO:0005737	intracellular part, cytoplasm	22.73	23	gi_238491928|ref|XP_002377201.1|,gi_238496625|ref|XP_002379548.1|,gi_238505926|ref|XP_002384165.1|,gi_238501696|ref|XP_002382082.1|,gi_238508818|ref|XP_002385592.1|,gi_238486958|ref|XP_002374717.1|,gi_238487002|ref|XP_002374739.1|,gi_238496391|ref|XP_002379431.1|,gi_238499309|ref|XP_002380889.1|,gi_238487974|ref|XP_002375225.1|,gi_238495298|ref|XP_002378885.1|,gi_238497157|ref|XP_002379814.1|,gi_…
5	GO:0005634	nucleus	Cellular Component	GO:0043231	intracellular membrane-bounded organelle	11.24	10	gi_238502393|ref|XP_002382430.1|,gi_238491522|ref|XP_002376998.1|,gi_238484733|ref|XP_002373605.1|,gi_238493705|ref|XP_002378089.1|,gi_238504376|ref|XP_002383419.1|,gi_238487890|ref|XP_002375183.1|,gi_238493689|ref|XP_002378081.1|,gi_238487974|ref|XP_002375225.1|,gi_238508562|ref|XP_002385472.1|,gi_238493243|ref|XP_002377858.1|
5	GO:0005739	mitochondrion	Cellular Component	GO:0043231, GO:0044444	intracellular membrane-bounded organelle, cytoplasmic part	19.2	11	gi_238496625|ref|XP_002379548.1|,gi_238505926|ref|XP_002384165.1|,gi_238501696|ref|XP_002382082.1|,gi_238486958|ref|XP_002374717.1|,gi_238508818|ref|XP_002385592.1|,gi_238491128|ref|XP_002376801.1|,gi_238500335|ref|XP_002381402.1|,gi_238498780|ref|XP_002380625.1|,gi_238508418|ref|XP_002385403.1|,gi_238491898|ref|XP_002377186.1|,gi_238486022|ref|XP_002374249.1|

## Sheet: Table S3B
Table S3B. Gene ontology analysis of the down-regulated proteins according to biological process, molecular function and cellular component.
Level	GO ID	GO Name	GO Type	Parents (ACC)	Parents (Name)	Nodescore	#Seqs	Sequence Names
1	GO:0008150	biological_process	Biological Process			50.17	82	gi_238488517|ref|XP_002375496.1|,gi_238491752|ref|XP_002377113.1|,gi_238498884|ref|XP_002380677.1|,gi_238502281|ref|XP_002382374.1|,gi_238492797|ref|XP_002377635.1|,gi_238498666|ref|XP_002380568.1|,gi_238505675|ref|XP_002384050.1|,gi_238499831|ref|XP_002381150.1|,gi_238492703|ref|XP_002377588.1|,gi_238487546|ref|XP_002375011.1|,gi_238496567|ref|XP_002379519.1|,gi_238499589|ref|XP_002381029.1|,gi_…
2	GO:0071840	cellular component organization or biogenesis	Biological Process	GO:0008150	biological_process	3.13	14	gi_238482745|ref|XP_002372611.1|,gi_238491752|ref|XP_002377113.1|,gi_238499731|ref|XP_002381100.1|,gi_238492797|ref|XP_002377635.1|,gi_238485796|ref|XP_002374136.1|,gi_238498532|ref|XP_002380501.1|,gi_238507856|ref|XP_002385129.1|,gi_238490099|ref|XP_002376287.1|,gi_238492703|ref|XP_002377588.1|,gi_238487668|ref|XP_002375072.1|,gi_238499831|ref|XP_002381150.1|,gi_238487546|ref|XP_002375011.1|,gi_…
2	GO:0051179	localization	Biological Process	GO:0008150	biological_process	6.09	15	gi_238491752|ref|XP_002377113.1|,gi_238499731|ref|XP_002381100.1|,gi_238499761|ref|XP_002381115.1|,gi_238496075|ref|XP_002379273.1|,gi_238486268|ref|XP_002374372.1|,gi_238504584|ref|XP_002383523.1|,gi_238487668|ref|XP_002375072.1|,gi_238492703|ref|XP_002377588.1|,gi_238492775|ref|XP_002377624.1|,gi_238495162|ref|XP_002378817.1|,gi_238496899|ref|XP_002379685.1|,gi_238491386|ref|XP_002376930.1|,gi_…
2	GO:0050896	response to stimulus	Biological Process	GO:0008150	biological_process	4.97	13	gi_238502281|ref|XP_002382374.1|,gi_238504140|ref|XP_002383302.1|,gi_238483855|ref|XP_002373166.1|,gi_238490099|ref|XP_002376287.1|,gi_238484979|ref|XP_002373728.1|,gi_238487668|ref|XP_002375072.1|,gi_238492703|ref|XP_002377588.1|,gi_238495162|ref|XP_002378817.1|,gi_238496567|ref|XP_002379519.1|,gi_238499589|ref|XP_002381029.1|,gi_238493781|ref|XP_002378127.1|,gi_238494250|ref|XP_002378361.1|,gi_…
2	GO:0008152	metabolic process	Biological Process	GO:0008150	biological_process	63.22	71	gi_238488517|ref|XP_002375496.1|,gi_238498884|ref|XP_002380677.1|,gi_238492797|ref|XP_002377635.1|,gi_238502281|ref|XP_002382374.1|,gi_238498666|ref|XP_002380568.1|,gi_238505675|ref|XP_002384050.1|,gi_238492703|ref|XP_002377588.1|,gi_238499831|ref|XP_002381150.1|,gi_238487546|ref|XP_002375011.1|,gi_238496567|ref|XP_002379519.1|,gi_238499589|ref|XP_002381029.1|,gi_238488785|ref|XP_002375630.1|,gi_…
2	GO:0065007	biological regulation	Biological Process	GO:0008150	biological_process	1.98	9	gi_238492703|ref|XP_002377588.1|,gi_238495162|ref|XP_002378817.1|,gi_238499589|ref|XP_002381029.1|,gi_238495330|ref|XP_002378901.1|,gi_238499761|ref|XP_002381115.1|,gi_238494132|ref|XP_002378302.1|,gi_238483855|ref|XP_002373166.1|,gi_238490099|ref|XP_002376287.1|,gi_238486760|ref|XP_002374618.1|
2	GO:0009987	cellular process	Biological Process	GO:0008150	biological_process	21.2	55	gi_238488517|ref|XP_002375496.1|,gi_238491752|ref|XP_002377113.1|,gi_238498884|ref|XP_002380677.1|,gi_238502281|ref|XP_002382374.1|,gi_238492797|ref|XP_002377635.1|,gi_238505675|ref|XP_002384050.1|,gi_238492703|ref|XP_002377588.1|,gi_238499831|ref|XP_002381150.1|,gi_238487546|ref|XP_002375011.1|,gi_238496567|ref|XP_002379519.1|,gi_238499589|ref|XP_002381029.1|,gi_238490748|ref|XP_002376611.1|,gi_…
3	GO:0071704	organic substance metabolic process	Biological Process	GO:0008152	metabolic process	25.21	48	gi_238488517|ref|XP_002375496.1|,gi_238498884|ref|XP_002380677.1|,gi_238492797|ref|XP_002377635.1|,gi_238505675|ref|XP_002384050.1|,gi_238492703|ref|XP_002377588.1|,gi_238499831|ref|XP_002381150.1|,gi_238487546|ref|XP_002375011.1|,gi_238496567|ref|XP_002379519.1|,gi_238489495|ref|XP_002375985.1|,gi_238490748|ref|XP_002376611.1|,gi_238493781|ref|XP_002378127.1|,gi_238499731|ref|XP_002381100.1|,gi_…
3	GO:0051234	establishment of localization	Biological Process	GO:0051179	localization	8.41	14	gi_238491752|ref|XP_002377113.1|,gi_238499731|ref|XP_002381100.1|,gi_238499761|ref|XP_002381115.1|,gi_238496075|ref|XP_002379273.1|,gi_238486268|ref|XP_002374372.1|,gi_238504584|ref|XP_002383523.1|,gi_238487668|ref|XP_002375072.1|,gi_238492703|ref|XP_002377588.1|,gi_238492775|ref|XP_002377624.1|,gi_238495162|ref|XP_002378817.1|,gi_238496899|ref|XP_002379685.1|,gi_238491386|ref|XP_002376930.1|,gi_…
3	GO:0009056	catabolic process	Biological Process	GO:0008152	metabolic process	2.32	8	gi_238487668|ref|XP_002375072.1|,gi_238488341|ref|XP_002375408.1|,gi_238503043|ref|XP_002382755.1|,gi_238495330|ref|XP_002378901.1|,gi_238498884|ref|XP_002380677.1|,gi_238493781|ref|XP_002378127.1|,gi_238493245|ref|XP_002377859.1|,gi_238494250|ref|XP_002378361.1|
3	GO:0009058	biosynthetic process	Biological Process	GO:0008152	metabolic process	7.52	24	gi_238496155|ref|XP_002379313.1|,gi_238492797|ref|XP_002377635.1|,gi_238498884|ref|XP_002380677.1|,gi_238498912|ref|XP_002380691.1|,gi_238492703|ref|XP_002377588.1|,gi_238505667|ref|XP_002384047.1|,gi_238496567|ref|XP_002379519.1|,gi_238494006|ref|XP_002378239.1|,gi_238486926|ref|XP_002374701.1|,gi_238493781|ref|XP_002378127.1|,gi_238486016|ref|XP_002374246.1|,gi_238486276|ref|XP_002374376.1|,gi_…
3	GO:0051716	cellular response to stimulus	Biological Process	GO:0050896, GO:0009987	response to stimulus, cellular process	4.24	13	gi_238502281|ref|XP_002382374.1|,gi_238504140|ref|XP_002383302.1|,gi_238483855|ref|XP_002373166.1|,gi_238490099|ref|XP_002376287.1|,gi_238484979|ref|XP_002373728.1|,gi_238492703|ref|XP_002377588.1|,gi_238487668|ref|XP_002375072.1|,gi_238495162|ref|XP_002378817.1|,gi_238496567|ref|XP_002379519.1|,gi_238499589|ref|XP_002381029.1|,gi_238493781|ref|XP_002378127.1|,gi_238494250|ref|XP_002378361.1|,gi_…
3	GO:0006950	response to stress	Biological Process	GO:0050896	response to stimulus	5.23	9	gi_238487668|ref|XP_002375072.1|,gi_238492703|ref|XP_002377588.1|,gi_238496567|ref|XP_002379519.1|,gi_238504140|ref|XP_002383302.1|,gi_238483855|ref|XP_002373166.1|,gi_238490099|ref|XP_002376287.1|,gi_238484979|ref|XP_002373728.1|,gi_238494250|ref|XP_002378361.1|,gi_238487420|ref|XP_002374948.1|
3	GO:0044085	cellular component biogenesis	Biological Process	GO:0071840	cellular component organization or biogenesis	2.87	9	gi_238492703|ref|XP_002377588.1|,gi_238487668|ref|XP_002375072.1|,gi_238499831|ref|XP_002381150.1|,gi_238482745|ref|XP_002372611.1|,gi_238487546|ref|XP_002375011.1|,gi_238492797|ref|XP_002377635.1|,gi_238485796|ref|XP_002374136.1|,gi_238503265|ref|XP_002382866.1|,gi_238490099|ref|XP_002376287.1|
3	GO:0006807	nitrogen compound metabolic process	Biological Process	GO:0008152	metabolic process	52.32	44	gi_238488517|ref|XP_002375496.1|,gi_238482745|ref|XP_002372611.1|,gi_238505705|ref|XP_002384064.1|,gi_238496155|ref|XP_002379313.1|,gi_238498884|ref|XP_002380677.1|,gi_238492797|ref|XP_002377635.1|,gi_238498912|ref|XP_002380691.1|,gi_238507856|ref|XP_002385129.1|,gi_238505675|ref|XP_002384050.1|,gi_238505667|ref|XP_002384047.1|,gi_238492703|ref|XP_002377588.1|,gi_238499831|ref|XP_002381150.1|,gi_…
3	GO:0044238	primary metabolic process	Biological Process	GO:0008152	metabolic process	17.47	45	gi_238488517|ref|XP_002375496.1|,gi_238482745|ref|XP_002372611.1|,gi_238496155|ref|XP_002379313.1|,gi_238498884|ref|XP_002380677.1|,gi_238492797|ref|XP_002377635.1|,gi_238498912|ref|XP_002380691.1|,gi_238507856|ref|XP_002385129.1|,gi_238505667|ref|XP_002384047.1|,gi_238492703|ref|XP_002377588.1|,gi_238499831|ref|XP_002381150.1|,gi_238487546|ref|XP_002375011.1|,gi_238503043|ref|XP_002382755.1|,gi_…
3	GO:0055114	oxidation-reduction process	Biological Process	GO:0008152	metabolic process	28.58	26	gi_238498884|ref|XP_002380677.1|,gi_238502281|ref|XP_002382374.1|,gi_238498666|ref|XP_002380568.1|,gi_238505675|ref|XP_002384050.1|,gi_238501620|ref|XP_002382044.1|,gi_238491460|ref|XP_002376967.1|,gi_238489797|ref|XP_002376136.1|,gi_238507125|ref|XP_002384764.1|,gi_238499589|ref|XP_002381029.1|,gi_238488785|ref|XP_002375630.1|,gi_238492733|ref|XP_002377603.1|,gi_238482119|ref|XP_002372298.1|,gi_…
3	GO:0042221	response to chemical	Biological Process	GO:0050896	response to stimulus	1.84	7	gi_238487668|ref|XP_002375072.1|,gi_238492703|ref|XP_002377588.1|,gi_238502281|ref|XP_002382374.1|,gi_238504140|ref|XP_002383302.1|,gi_238484979|ref|XP_002373728.1|,gi_238494250|ref|XP_002378361.1|,gi_238487420|ref|XP_002374948.1|
3	GO:0033036	macromolecule localization	Biological Process	GO:0051179	localization	3.59	8	gi_238487668|ref|XP_002375072.1|,gi_238492703|ref|XP_002377588.1|,gi_238495162|ref|XP_002378817.1|,gi_238491752|ref|XP_002377113.1|,gi_238496075|ref|XP_002379273.1|,gi_238485782|ref|XP_002374129.1|,gi_238486268|ref|XP_002374372.1|,gi_238486760|ref|XP_002374618.1|
3	GO:0016043	cellular component organization	Biological Process	GO:0009987, GO:0071840	cellular process, cellular component organization or biogenesis	3.51	11	gi_238482745|ref|XP_002372611.1|,gi_238491752|ref|XP_002377113.1|,gi_238499731|ref|XP_002381100.1|,gi_238492797|ref|XP_002377635.1|,gi_238485796|ref|XP_002374136.1|,gi_238498532|ref|XP_002380501.1|,gi_238507856|ref|XP_002385129.1|,gi_238490099|ref|XP_002376287.1|,gi_238487668|ref|XP_002375072.1|,gi_238487546|ref|XP_002375011.1|,gi_238494006|ref|XP_002378239.1|
3	GO:0044281	small molecule metabolic process	Biological Process	GO:0008152	metabolic process	6.38	12	gi_238498884|ref|XP_002380677.1|,gi_238504723|ref|XP_002383592.1|,gi_238484401|ref|XP_002373439.1|,gi_238505675|ref|XP_002384050.1|,gi_238503043|ref|XP_002382755.1|,gi_238492733|ref|XP_002377603.1|,gi_238486926|ref|XP_002374701.1|,gi_238493781|ref|XP_002378127.1|,gi_238493245|ref|XP_002377859.1|,gi_238508209|ref|XP_002385305.1|,gi_238486016|ref|XP_002374246.1|,gi_238492737|ref|XP_002377605.1|
3	GO:0044237	cellular metabolic process	Biological Process	GO:0009987, GO:0008152	cellular process, metabolic process	19.47	49	gi_238488517|ref|XP_002375496.1|,gi_238498884|ref|XP_002380677.1|,gi_238492797|ref|XP_002377635.1|,gi_238505675|ref|XP_002384050.1|,gi_238492703|ref|XP_002377588.1|,gi_238499831|ref|XP_002381150.1|,gi_238487546|ref|XP_002375011.1|,gi_238496567|ref|XP_002379519.1|,gi_238490748|ref|XP_002376611.1|,gi_238493781|ref|XP_002378127.1|,gi_238499731|ref|XP_002381100.1|,gi_238504723|ref|XP_002383592.1|,gi_…
4	GO:0033554	cellular response to stress	Biological Process	GO:0051716, GO:0006950	cellular response to stimulus, response to stress	2.12	8	gi_238487668|ref|XP_002375072.1|,gi_238492703|ref|XP_002377588.1|,gi_238496567|ref|XP_002379519.1|,gi_238504140|ref|XP_002383302.1|,gi_238483855|ref|XP_002373166.1|,gi_238490099|ref|XP_002376287.1|,gi_238484979|ref|XP_002373728.1|,gi_238494250|ref|XP_002378361.1|
4	GO:0034641	cellular nitrogen compound metabolic process	Biological Process	GO:0006807, GO:0044237	nitrogen compound metabolic process, cellular metabolic process	6.13	33	gi_238488517|ref|XP_002375496.1|,gi_238482745|ref|XP_002372611.1|,gi_238496155|ref|XP_002379313.1|,gi_238492797|ref|XP_002377635.1|,gi_238498884|ref|XP_002380677.1|,gi_238498912|ref|XP_002380691.1|,gi_238507856|ref|XP_002385129.1|,gi_238492703|ref|XP_002377588.1|,gi_238499831|ref|XP_002381150.1|,gi_238496567|ref|XP_002379519.1|,gi_238487546|ref|XP_002375011.1|,gi_238503043|ref|XP_002382755.1|,gi_…
4	GO:0006139	nucleobase-containing compound metabolic process	Biological Process	GO:1901360, GO:0044238, GO:0006725, GO:0034641, GO:0046483	organic cyclic compound metabolic process, primary metabolic process, cellular aromatic compound metabolic process, cellular nitrogen compound metabolic process, heterocycle metabolic process	5.48	21	gi_238488517|ref|XP_002375496.1|,gi_238482745|ref|XP_002372611.1|,gi_238499731|ref|XP_002381100.1|,gi_238498884|ref|XP_002380677.1|,gi_238504723|ref|XP_002383592.1|,gi_238485796|ref|XP_002374136.1|,gi_238484401|ref|XP_002373439.1|,gi_238507856|ref|XP_002385129.1|,gi_238490099|ref|XP_002376287.1|,gi_238492703|ref|XP_002377588.1|,gi_238488341|ref|XP_002375408.1|,gi_238499831|ref|XP_002381150.1|,gi_…
4	GO:0044260	cellular macromolecule metabolic process	Biological Process	GO:0043170, GO:0044237	macromolecule metabolic process, cellular metabolic process	12.01	23	gi_238499747|ref|XP_002381108.1|,gi_238486276|ref|XP_002374376.1|,gi_238496155|ref|XP_002379313.1|,gi_238492797|ref|XP_002377635.1|,gi_238503416|ref|XP_002382941.1|,gi_238508759|ref|XP_002385564.1|,gi_238498912|ref|XP_002380691.1|,gi_238484401|ref|XP_002373439.1|,gi_238507856|ref|XP_002385129.1|,gi_238487450|ref|XP_002374963.1|,gi_238483855|ref|XP_002373166.1|,gi_238490099|ref|XP_002376287.1|,gi_…
4	GO:0006810	transport	Biological Process	GO:0051234	establishment of localization	10.38	14	gi_238491752|ref|XP_002377113.1|,gi_238499731|ref|XP_002381100.1|,gi_238499761|ref|XP_002381115.1|,gi_238496075|ref|XP_002379273.1|,gi_238486268|ref|XP_002374372.1|,gi_238504584|ref|XP_002383523.1|,gi_238487668|ref|XP_002375072.1|,gi_238492703|ref|XP_002377588.1|,gi_238492775|ref|XP_002377624.1|,gi_238495162|ref|XP_002378817.1|,gi_238496899|ref|XP_002379685.1|,gi_238491386|ref|XP_002376930.1|,gi_…
4	GO:1901575	organic substance catabolic process	Biological Process	GO:0071704, GO:0009056	organic substance metabolic process, catabolic process	3.37	7	gi_238487668|ref|XP_002375072.1|,gi_238488341|ref|XP_002375408.1|,gi_238503043|ref|XP_002382755.1|,gi_238495330|ref|XP_002378901.1|,gi_238498884|ref|XP_002380677.1|,gi_238493781|ref|XP_002378127.1|,gi_238493245|ref|XP_002377859.1|
4	GO:1901564	organonitrogen compound metabolic process	Biological Process	GO:0006807, GO:0071704	nitrogen compound metabolic process, organic substance metabolic process	8.66	27	gi_238496155|ref|XP_002379313.1|,gi_238492797|ref|XP_002377635.1|,gi_238498884|ref|XP_002380677.1|,gi_238498912|ref|XP_002380691.1|,gi_238505667|ref|XP_002384047.1|,gi_238492703|ref|XP_002377588.1|,gi_238503043|ref|XP_002382755.1|,gi_238492733|ref|XP_002377603.1|,gi_238486926|ref|XP_002374701.1|,gi_238493781|ref|XP_002378127.1|,gi_238486016|ref|XP_002374246.1|,gi_238499747|ref|XP_002381108.1|,gi_…
4	GO:0006793	phosphorus metabolic process	Biological Process	GO:0044237	cellular metabolic process	2.51	8	gi_238505667|ref|XP_002384047.1|,gi_238499747|ref|XP_002381108.1|,gi_238486018|ref|XP_002374247.1|,gi_238505705|ref|XP_002384064.1|,gi_238498884|ref|XP_002380677.1|,gi_238486926|ref|XP_002374701.1|,gi_238493781|ref|XP_002378127.1|,gi_238501620|ref|XP_002382044.1|
4	GO:0019538	protein metabolic process	Biological Process	GO:0044238, GO:0043170, GO:1901564	primary metabolic process, macromolecule metabolic process, organonitrogen compound metabolic process	8.95	18	gi_238499747|ref|XP_002381108.1|,gi_238486276|ref|XP_002374376.1|,gi_238496155|ref|XP_002379313.1|,gi_238492797|ref|XP_002377635.1|,gi_238503416|ref|XP_002382941.1|,gi_238508759|ref|XP_002385564.1|,gi_238484401|ref|XP_002373439.1|,gi_238498912|ref|XP_002380691.1|,gi_238487450|ref|XP_002374963.1|,gi_238483855|ref|XP_002373166.1|,gi_238501558|ref|XP_002382013.1|,gi_238505667|ref|XP_002384047.1|,gi_…
4	GO:0006725	cellular aromatic compound metabolic process	Biological Process	GO:0044237	cellular metabolic process	3.98	22	gi_238488517|ref|XP_002375496.1|,gi_238482745|ref|XP_002372611.1|,gi_238499731|ref|XP_002381100.1|,gi_238498884|ref|XP_002380677.1|,gi_238504723|ref|XP_002383592.1|,gi_238485796|ref|XP_002374136.1|,gi_238484401|ref|XP_002373439.1|,gi_238507856|ref|XP_002385129.1|,gi_238490099|ref|XP_002376287.1|,gi_238492703|ref|XP_002377588.1|,gi_238488341|ref|XP_002375408.1|,gi_238499831|ref|XP_002381150.1|,gi_…
4	GO:0043170	macromolecule metabolic process	Biological Process	GO:0071704	organic substance metabolic process	15.89	33	gi_238488517|ref|XP_002375496.1|,gi_238482745|ref|XP_002372611.1|,gi_238496155|ref|XP_002379313.1|,gi_238492797|ref|XP_002377635.1|,gi_238498912|ref|XP_002380691.1|,gi_238507856|ref|XP_002385129.1|,gi_238492703|ref|XP_002377588.1|,gi_238505667|ref|XP_002384047.1|,gi_238499831|ref|XP_002381150.1|,gi_238496567|ref|XP_002379519.1|,gi_238487546|ref|XP_002375011.1|,gi_238494006|ref|XP_002378239.1|,gi_…
4	GO:0009636	response to toxic substance	Biological Process	GO:0042221	response to chemical	2.49	6	gi_238492703|ref|XP_002377588.1|,gi_238502281|ref|XP_002382374.1|,gi_238504140|ref|XP_002383302.1|,gi_238484979|ref|XP_002373728.1|,gi_238494250|ref|XP_002378361.1|,gi_238487420|ref|XP_002374948.1|
4	GO:0070887	cellular response to chemical stimulus	Biological Process	GO:0051716, GO:0042221	cellular response to stimulus, response to chemical	2.49	6	gi_238492703|ref|XP_002377588.1|,gi_238502281|ref|XP_002382374.1|,gi_238504140|ref|XP_002383302.1|,gi_238484979|ref|XP_002373728.1|,gi_238494250|ref|XP_002378361.1|,gi_238487420|ref|XP_002374948.1|
4	GO:1901360	organic cyclic compound metabolic process	Biological Process	GO:0071704	organic substance metabolic process	5.05	24	gi_238488517|ref|XP_002375496.1|,gi_238482745|ref|XP_002372611.1|,gi_238498884|ref|XP_002380677.1|,gi_238507856|ref|XP_002385129.1|,gi_238492703|ref|XP_002377588.1|,gi_238505667|ref|XP_002384047.1|,gi_238499831|ref|XP_002381150.1|,gi_238496567|ref|XP_002379519.1|,gi_238487546|ref|XP_002375011.1|,gi_238503043|ref|XP_002382755.1|,gi_238494006|ref|XP_002378239.1|,gi_238486926|ref|XP_002374701.1|,gi_…
4	GO:0006629	lipid metabolic process	Biological Process	GO:0044238, GO:0071704	primary metabolic process, organic substance metabolic process	11.49	7	gi_238488341|ref|XP_002375408.1|,gi_238486018|ref|XP_002374247.1|,gi_238493781|ref|XP_002378127.1|,gi_238493245|ref|XP_002377859.1|,gi_238497692|ref|XP_002380081.1|,gi_238508209|ref|XP_002385305.1|,gi_238486016|ref|XP_002374246.1|
4	GO:1901576	organic substance biosynthetic process	Biological Process	GO:0009058, GO:0071704	biosynthetic process, organic substance metabolic process	8.01	24	gi_238496155|ref|XP_002379313.1|,gi_238492797|ref|XP_002377635.1|,gi_238498884|ref|XP_002380677.1|,gi_238498912|ref|XP_002380691.1|,gi_238492703|ref|XP_002377588.1|,gi_238505667|ref|XP_002384047.1|,gi_238496567|ref|XP_002379519.1|,gi_238494006|ref|XP_002378239.1|,gi_238486926|ref|XP_002374701.1|,gi_238493781|ref|XP_002378127.1|,gi_238486016|ref|XP_002374246.1|,gi_238486276|ref|XP_002374376.1|,gi_…
4	GO:0006996	organelle organization	Biological Process	GO:0016043	cellular component organization	2.94	7	gi_238487668|ref|XP_002375072.1|,gi_238499731|ref|XP_002381100.1|,gi_238491752|ref|XP_002377113.1|,gi_238494006|ref|XP_002378239.1|,gi_238498532|ref|XP_002380501.1|,gi_238507856|ref|XP_002385129.1|,gi_238490099|ref|XP_002376287.1|
4	GO:0046483	heterocycle metabolic process	Biological Process	GO:0044237	cellular metabolic process	4.56	23	gi_238488517|ref|XP_002375496.1|,gi_238482745|ref|XP_002372611.1|,gi_238498884|ref|XP_002380677.1|,gi_238507856|ref|XP_002385129.1|,gi_238492703|ref|XP_002377588.1|,gi_238505667|ref|XP_002384047.1|,gi_238499831|ref|XP_002381150.1|,gi_238496567|ref|XP_002379519.1|,gi_238487546|ref|XP_002375011.1|,gi_238503043|ref|XP_002382755.1|,gi_238494006|ref|XP_002378239.1|,gi_238486926|ref|XP_002374701.1|,gi_…
4	GO:0044249	cellular biosynthetic process	Biological Process	GO:0009058, GO:0044237	biosynthetic process, cellular metabolic process	11.58	24	gi_238496155|ref|XP_002379313.1|,gi_238492797|ref|XP_002377635.1|,gi_238498884|ref|XP_002380677.1|,gi_238498912|ref|XP_002380691.1|,gi_238492703|ref|XP_002377588.1|,gi_238505667|ref|XP_002384047.1|,gi_238496567|ref|XP_002379519.1|,gi_238494006|ref|XP_002378239.1|,gi_238486926|ref|XP_002374701.1|,gi_238493781|ref|XP_002378127.1|,gi_238486016|ref|XP_002374246.1|,gi_238486276|ref|XP_002374376.1|,gi_…
4	GO:0006082	organic acid metabolic process	Biological Process	GO:0071704, GO:0044281, GO:0044237	organic substance metabolic process, small molecule metabolic process, cellular metabolic process	8.62	8	gi_238503043|ref|XP_002382755.1|,gi_238498884|ref|XP_002380677.1|,gi_238492733|ref|XP_002377603.1|,gi_238486926|ref|XP_002374701.1|,gi_238493245|ref|XP_002377859.1|,gi_238484401|ref|XP_002373439.1|,gi_238505675|ref|XP_002384050.1|,gi_238492737|ref|XP_002377605.1|
4	GO:0044248	cellular catabolic process	Biological Process	GO:0009056, GO:0044237	catabolic process, cellular metabolic process	1.44	7	gi_238487668|ref|XP_002375072.1|,gi_238503043|ref|XP_002382755.1|,gi_238495330|ref|XP_002378901.1|,gi_238498884|ref|XP_002380677.1|,gi_238493781|ref|XP_002378127.1|,gi_238493245|ref|XP_002377859.1|,gi_238494250|ref|XP_002378361.1|
5	GO:1901362	organic cyclic compound biosynthetic process	Biological Process	GO:1901360, GO:1901576	organic cyclic compound metabolic process, organic substance biosynthetic process	2.77	8	gi_238505667|ref|XP_002384047.1|,gi_238492703|ref|XP_002377588.1|,gi_238488341|ref|XP_002375408.1|,gi_238498884|ref|XP_002380677.1|,gi_238486926|ref|XP_002374701.1|,gi_238493781|ref|XP_002378127.1|,gi_238508209|ref|XP_002385305.1|,gi_238490099|ref|XP_002376287.1|
5	GO:0006518	peptide metabolic process	Biological Process	GO:1901564, GO:0043603	organonitrogen compound metabolic process, cellular amide metabolic process	6.28	13	gi_238496155|ref|XP_002379313.1|,gi_238486276|ref|XP_002374376.1|,gi_238492797|ref|XP_002377635.1|,gi_238503416|ref|XP_002382941.1|,gi_238508759|ref|XP_002385564.1|,gi_238498912|ref|XP_002380691.1|,gi_238484401|ref|XP_002373439.1|,gi_238483855|ref|XP_002373166.1|,gi_238487450|ref|XP_002374963.1|,gi_238492703|ref|XP_002377588.1|,gi_238491742|ref|XP_002377108.1|,gi_238492467|ref|XP_002377470.1|,gi_…
5	GO:0044267	cellular protein metabolic process	Biological Process	GO:0019538, GO:0044260	protein metabolic process, cellular macromolecule metabolic process	12.78	17	gi_238499747|ref|XP_002381108.1|,gi_238486276|ref|XP_002374376.1|,gi_238496155|ref|XP_002379313.1|,gi_238492797|ref|XP_002377635.1|,gi_238503416|ref|XP_002382941.1|,gi_238508759|ref|XP_002385564.1|,gi_238484401|ref|XP_002373439.1|,gi_238498912|ref|XP_002380691.1|,gi_238487450|ref|XP_002374963.1|,gi_238483855|ref|XP_002373166.1|,gi_238501558|ref|XP_002382013.1|,gi_238505667|ref|XP_002384047.1|,gi_…
5	GO:0044271	cellular nitrogen compound biosynthetic process	Biological Process	GO:0034641, GO:0044249	cellular nitrogen compound metabolic process, cellular biosynthetic process	4.85	17	gi_238486276|ref|XP_002374376.1|,gi_238496155|ref|XP_002379313.1|,gi_238492797|ref|XP_002377635.1|,gi_238498884|ref|XP_002380677.1|,gi_238503416|ref|XP_002382941.1|,gi_238508759|ref|XP_002385564.1|,gi_238498912|ref|XP_002380691.1|,gi_238484401|ref|XP_002373439.1|,gi_238487450|ref|XP_002374963.1|,gi_238483855|ref|XP_002373166.1|,gi_238490099|ref|XP_002376287.1|,gi_238492703|ref|XP_002377588.1|,gi_…
5	GO:0090304	nucleic acid metabolic process	Biological Process	GO:0006139, GO:0043170	nucleobase-containing compound metabolic process, macromolecule metabolic process	7.63	17	gi_238488517|ref|XP_002375496.1|,gi_238482745|ref|XP_002372611.1|,gi_238499731|ref|XP_002381100.1|,gi_238485796|ref|XP_002374136.1|,gi_238484401|ref|XP_002373439.1|,gi_238507856|ref|XP_002385129.1|,gi_238490099|ref|XP_002376287.1|,gi_238492703|ref|XP_002377588.1|,gi_238488341|ref|XP_002375408.1|,gi_238499831|ref|XP_002381150.1|,gi_238496567|ref|XP_002379519.1|,gi_238487546|ref|XP_002375011.1|,gi_…
5	GO:0010467	gene expression	Biological Process	GO:0043170	macromolecule metabolic process	18.84	22	gi_238488517|ref|XP_002375496.1|,gi_238482745|ref|XP_002372611.1|,gi_238499731|ref|XP_002381100.1|,gi_238486276|ref|XP_002374376.1|,gi_238496155|ref|XP_002379313.1|,gi_238492797|ref|XP_002377635.1|,gi_238485796|ref|XP_002374136.1|,gi_238503416|ref|XP_002382941.1|,gi_238508759|ref|XP_002385564.1|,gi_238484401|ref|XP_002373439.1|,gi_238498912|ref|XP_002380691.1|,gi_238487450|ref|XP_002374963.1|,gi_…
5	GO:0097237	cellular response to toxic substance	Biological Process	GO:0009636, GO:0070887	response to toxic substance, cellular response to chemical stimulus	4.15	6	gi_238492703|ref|XP_002377588.1|,gi_238502281|ref|XP_002382374.1|,gi_238504140|ref|XP_002383302.1|,gi_238484979|ref|XP_002373728.1|,gi_238494250|ref|XP_002378361.1|,gi_238487420|ref|XP_002374948.1|
5	GO:1901566	organonitrogen compound biosynthetic process	Biological Process	GO:1901576, GO:1901564	organic substance biosynthetic process, organonitrogen compound metabolic process	8.73	18	gi_238486276|ref|XP_002374376.1|,gi_238496155|ref|XP_002379313.1|,gi_238498884|ref|XP_002380677.1|,gi_238492797|ref|XP_002377635.1|,gi_238503416|ref|XP_002382941.1|,gi_238508759|ref|XP_002385564.1|,gi_238484401|ref|XP_002373439.1|,gi_238498912|ref|XP_002380691.1|,gi_238487450|ref|XP_002374963.1|,gi_238483855|ref|XP_002373166.1|,gi_238505667|ref|XP_002384047.1|,gi_238492703|ref|XP_002377588.1|,gi_…
5	GO:0006796	phosphate-containing compound metabolic process	Biological Process	GO:0006793	phosphorus metabolic process	4.04	8	gi_238505667|ref|XP_002384047.1|,gi_238499747|ref|XP_002381108.1|,gi_238486018|ref|XP_002374247.1|,gi_238505705|ref|XP_002384064.1|,gi_238498884|ref|XP_002380677.1|,gi_238486926|ref|XP_002374701.1|,gi_238493781|ref|XP_002378127.1|,gi_238501620|ref|XP_002382044.1|
5	GO:0043603	cellular amide metabolic process	Biological Process	GO:0034641	cellular nitrogen compound metabolic process	3.98	14	gi_238486276|ref|XP_002374376.1|,gi_238496155|ref|XP_002379313.1|,gi_238492797|ref|XP_002377635.1|,gi_238503416|ref|XP_002382941.1|,gi_238508759|ref|XP_002385564.1|,gi_238484401|ref|XP_002373439.1|,gi_238498912|ref|XP_002380691.1|,gi_238487450|ref|XP_002374963.1|,gi_238483855|ref|XP_002373166.1|,gi_238492703|ref|XP_002377588.1|,gi_238491742|ref|XP_002377108.1|,gi_238486926|ref|XP_002374701.1|,gi_…
5	GO:0018130	heterocycle biosynthetic process	Biological Process	GO:0046483, GO:0044249	heterocycle metabolic process, cellular biosynthetic process	2.56	7	gi_238505667|ref|XP_002384047.1|,gi_238492703|ref|XP_002377588.1|,gi_238488341|ref|XP_002375408.1|,gi_238498884|ref|XP_002380677.1|,gi_238486926|ref|XP_002374701.1|,gi_238493781|ref|XP_002378127.1|,gi_238490099|ref|XP_002376287.1|
5	GO:0034645	cellular macromolecule biosynthetic process	Biological Process	GO:0009059, GO:0044249, GO:0044260	macromolecule biosynthetic process, cellular biosynthetic process, cellular macromolecule metabolic process	14.61	17	gi_238486276|ref|XP_002374376.1|,gi_238496155|ref|XP_002379313.1|,gi_238492797|ref|XP_002377635.1|,gi_238503416|ref|XP_002382941.1|,gi_238508759|ref|XP_002385564.1|,gi_238484401|ref|XP_002373439.1|,gi_238498912|ref|XP_002380691.1|,gi_238487450|ref|XP_002374963.1|,gi_238483855|ref|XP_002373166.1|,gi_238490099|ref|XP_002376287.1|,gi_238492703|ref|XP_002377588.1|,gi_238488341|ref|XP_002375408.1|,gi_…
5	GO:0009059	macromolecule biosynthetic process	Biological Process	GO:1901576, GO:0043170	organic substance biosynthetic process, macromolecule metabolic process	8.88	17	gi_238486276|ref|XP_002374376.1|,gi_238496155|ref|XP_002379313.1|,gi_238492797|ref|XP_002377635.1|,gi_238503416|ref|XP_002382941.1|,gi_238508759|ref|XP_002385564.1|,gi_238498912|ref|XP_002380691.1|,gi_238484401|ref|XP_002373439.1|,gi_238487450|ref|XP_002374963.1|,gi_238483855|ref|XP_002373166.1|,gi_238490099|ref|XP_002376287.1|,gi_238492703|ref|XP_002377588.1|,gi_238488341|ref|XP_002375408.1|,gi_…
6	GO:0043043	peptide biosynthetic process	Biological Process	GO:0006518, GO:0043604, GO:1901566	peptide metabolic process, amide biosynthetic process, organonitrogen compound biosynthetic process	9.47	12	gi_238496155|ref|XP_002379313.1|,gi_238486276|ref|XP_002374376.1|,gi_238492797|ref|XP_002377635.1|,gi_238503416|ref|XP_002382941.1|,gi_238508759|ref|XP_002385564.1|,gi_238498912|ref|XP_002380691.1|,gi_238484401|ref|XP_002373439.1|,gi_238483855|ref|XP_002373166.1|,gi_238487450|ref|XP_002374963.1|,gi_238492703|ref|XP_002377588.1|,gi_238491742|ref|XP_002377108.1|,gi_238508209|ref|XP_002385305.1|
6	GO:0016070	RNA metabolic process	Biological Process	GO:0090304	nucleic acid metabolic process	10.19	14	gi_238488517|ref|XP_002375496.1|,gi_238482745|ref|XP_002372611.1|,gi_238499731|ref|XP_002381100.1|,gi_238485796|ref|XP_002374136.1|,gi_238484401|ref|XP_002373439.1|,gi_238490099|ref|XP_002376287.1|,gi_238492703|ref|XP_002377588.1|,gi_238488341|ref|XP_002375408.1|,gi_238499831|ref|XP_002381150.1|,gi_238487546|ref|XP_002375011.1|,gi_238495330|ref|XP_002378901.1|,gi_238490748|ref|XP_002376611.1|,gi_…
6	GO:0006412	translation	Biological Process	GO:0034645, GO:0010467, GO:0043043, GO:0044267	cellular macromolecule biosynthetic process, gene expression, peptide biosynthetic process, cellular protein metabolic process	15.18	11	gi_238492703|ref|XP_002377588.1|,gi_238491742|ref|XP_002377108.1|,gi_238486276|ref|XP_002374376.1|,gi_238496155|ref|XP_002379313.1|,gi_238492797|ref|XP_002377635.1|,gi_238503416|ref|XP_002382941.1|,gi_238508759|ref|XP_002385564.1|,gi_238484401|ref|XP_002373439.1|,gi_238498912|ref|XP_002380691.1|,gi_238487450|ref|XP_002374963.1|,gi_238483855|ref|XP_002373166.1|
6	GO:0006396	RNA processing	Biological Process	GO:0010467, GO:0016070	gene expression, RNA metabolic process	12.17	9	gi_238492703|ref|XP_002377588.1|,gi_238499831|ref|XP_002381150.1|,gi_238488517|ref|XP_002375496.1|,gi_238482745|ref|XP_002372611.1|,gi_238487546|ref|XP_002375011.1|,gi_238499731|ref|XP_002381100.1|,gi_238485796|ref|XP_002374136.1|,gi_238503265|ref|XP_002382866.1|,gi_238486760|ref|XP_002374618.1|
6	GO:0043604	amide biosynthetic process	Biological Process	GO:0044271, GO:0043603	cellular nitrogen compound biosynthetic process, cellular amide metabolic process	6.04	13	gi_238486276|ref|XP_002374376.1|,gi_238496155|ref|XP_002379313.1|,gi_238492797|ref|XP_002377635.1|,gi_238503416|ref|XP_002382941.1|,gi_238508759|ref|XP_002385564.1|,gi_238484401|ref|XP_002373439.1|,gi_238498912|ref|XP_002380691.1|,gi_238487450|ref|XP_002374963.1|,gi_238483855|ref|XP_002373166.1|,gi_238492703|ref|XP_002377588.1|,gi_238491742|ref|XP_002377108.1|,gi_238486926|ref|XP_002374701.1|,gi_…
1	GO:0003674	molecular_function	Molecular Function			111.33	95	gi_238484287|ref|XP_002373382.1|,gi_238498884|ref|XP_002380677.1|,gi_238496567|ref|XP_002379519.1|,gi_238487546|ref|XP_002375011.1|,gi_238491386|ref|XP_002376930.1|,gi_238489495|ref|XP_002375985.1|,gi_238485782|ref|XP_002374129.1|,gi_238493781|ref|XP_002378127.1|,gi_238484811|ref|XP_002373644.1|,gi_238487420|ref|XP_002374948.1|,gi_238490366|ref|XP_002376420.1|,gi_238504723|ref|XP_002383592.1|,gi_…
2	GO:0003824	catalytic activity	Molecular Function	GO:0003674	molecular_function	128.71	65	gi_238484287|ref|XP_002373382.1|,gi_238498884|ref|XP_002380677.1|,gi_238502281|ref|XP_002382374.1|,gi_238498666|ref|XP_002380568.1|,gi_238505675|ref|XP_002384050.1|,gi_238495068|ref|XP_002378770.1|,gi_238496567|ref|XP_002379519.1|,gi_238499589|ref|XP_002381029.1|,gi_238488785|ref|XP_002375630.1|,gi_238489495|ref|XP_002375985.1|,gi_238490748|ref|XP_002376611.1|,gi_238493781|ref|XP_002378127.1|,gi_…
2	GO:0005488	binding	Molecular Function	GO:0003674	molecular_function	46.51	55	gi_238488517|ref|XP_002375496.1|,gi_238484287|ref|XP_002373382.1|,gi_238506052|ref|XP_002384228.1|,gi_238498884|ref|XP_002380677.1|,gi_238502281|ref|XP_002382374.1|,gi_238492797|ref|XP_002377635.1|,gi_238502727|ref|XP_002382597.1|,gi_238505675|ref|XP_002384050.1|,gi_238492703|ref|XP_002377588.1|,gi_238496567|ref|XP_002379519.1|,gi_238487546|ref|XP_002375011.1|,gi_238488785|ref|XP_002375630.1|,gi_…
3	GO:1901363	heterocyclic compound binding	Molecular Function	GO:0005488	binding	37.2	38	gi_238488517|ref|XP_002375496.1|,gi_238482745|ref|XP_002372611.1|,gi_238484287|ref|XP_002373382.1|,gi_238492797|ref|XP_002377635.1|,gi_238498884|ref|XP_002380677.1|,gi_238502281|ref|XP_002382374.1|,gi_238498532|ref|XP_002380501.1|,gi_238507856|ref|XP_002385129.1|,gi_238501620|ref|XP_002382044.1|,gi_238505667|ref|XP_002384047.1|,gi_238496567|ref|XP_002379519.1|,gi_238487546|ref|XP_002375011.1|,gi_…
3	GO:0048037	cofactor binding	Molecular Function	GO:0005488	binding	12.17	13	gi_238486276|ref|XP_002374376.1|,gi_238498884|ref|XP_002380677.1|,gi_238502281|ref|XP_002382374.1|,gi_238495582|ref|XP_002379027.1|,gi_238501620|ref|XP_002382044.1|,gi_238491460|ref|XP_002376967.1|,gi_238505852|ref|XP_002384128.1|,gi_238488785|ref|XP_002375630.1|,gi_238485248|ref|XP_002373862.1|,gi_238483483|ref|XP_002372980.1|,gi_238495006|ref|XP_002378739.1|,gi_238494250|ref|XP_002378361.1|,gi_…
3	GO:0043167	ion binding	Molecular Function	GO:0005488	binding	15.44	36	gi_238506052|ref|XP_002384228.1|,gi_238484287|ref|XP_002373382.1|,gi_238498884|ref|XP_002380677.1|,gi_238502727|ref|XP_002382597.1|,gi_238498532|ref|XP_002380501.1|,gi_238505675|ref|XP_002384050.1|,gi_238507856|ref|XP_002385129.1|,gi_238491460|ref|XP_002376967.1|,gi_238496567|ref|XP_002379519.1|,gi_238488785|ref|XP_002375630.1|,gi_238494006|ref|XP_002378239.1|,gi_238486926|ref|XP_002374701.1|,gi_…
3	GO:0008144	drug binding	Molecular Function	GO:0005488	binding	6	10	gi_238487668|ref|XP_002375072.1|,gi_238499747|ref|XP_002381108.1|,gi_238496567|ref|XP_002379519.1|,gi_238484287|ref|XP_002373382.1|,gi_238499731|ref|XP_002381100.1|,gi_238494006|ref|XP_002378239.1|,gi_238486926|ref|XP_002374701.1|,gi_238498532|ref|XP_002380501.1|,gi_238484401|ref|XP_002373439.1|,gi_238507856|ref|XP_002385129.1|
3	GO:0016491	oxidoreductase activity	Molecular Function	GO:0003824	catalytic activity	37.28	25	gi_238498884|ref|XP_002380677.1|,gi_238502281|ref|XP_002382374.1|,gi_238498666|ref|XP_002380568.1|,gi_238505675|ref|XP_002384050.1|,gi_238501620|ref|XP_002382044.1|,gi_238491460|ref|XP_002376967.1|,gi_238489797|ref|XP_002376136.1|,gi_238507125|ref|XP_002384764.1|,gi_238499589|ref|XP_002381029.1|,gi_238488785|ref|XP_002375630.1|,gi_238492733|ref|XP_002377603.1|,gi_238482119|ref|XP_002372298.1|,gi_…
3	GO:0097367	carbohydrate derivative binding	Molecular Function	GO:0005488	binding	1.92	13	gi_238499747|ref|XP_002381108.1|,gi_238501532|ref|XP_002382000.1|,gi_238484287|ref|XP_002373382.1|,gi_238499731|ref|XP_002381100.1|,gi_238486276|ref|XP_002374376.1|,gi_238498532|ref|XP_002380501.1|,gi_238484401|ref|XP_002373439.1|,gi_238507856|ref|XP_002385129.1|,gi_238487668|ref|XP_002375072.1|,gi_238496567|ref|XP_002379519.1|,gi_238494006|ref|XP_002378239.1|,gi_238486926|ref|XP_002374701.1|,gi_…
3	GO:0016787	hydrolase activity	Molecular Function	GO:0003824	catalytic activity	25.58	20	gi_238505705|ref|XP_002384064.1|,gi_238499731|ref|XP_002381100.1|,gi_238484287|ref|XP_002373382.1|,gi_238486276|ref|XP_002374376.1|,gi_238499761|ref|XP_002381115.1|,gi_238496075|ref|XP_002379273.1|,gi_238498532|ref|XP_002380501.1|,gi_238507856|ref|XP_002385129.1|,gi_238487668|ref|XP_002375072.1|,gi_238488341|ref|XP_002375408.1|,gi_238496567|ref|XP_002379519.1|,gi_238503043|ref|XP_002382755.1|,gi_…
3	GO:0005515	protein binding	Molecular Function	GO:0005488	binding	12.16	10	gi_238487668|ref|XP_002375072.1|,gi_238488517|ref|XP_002375496.1|,gi_238492797|ref|XP_002377635.1|,gi_238494084|ref|XP_002378278.1|,gi_238485782|ref|XP_002374129.1|,gi_238487450|ref|XP_002374963.1|,gi_238490099|ref|XP_002376287.1|,gi_238486760|ref|XP_002374618.1|,gi_238489937|ref|XP_002376206.1|,gi_238490105|ref|XP_002376290.1|
3	GO:0097159	organic cyclic compound binding	Molecular Function	GO:0005488	binding	37.2	38	gi_238488517|ref|XP_002375496.1|,gi_238482745|ref|XP_002372611.1|,gi_238484287|ref|XP_002373382.1|,gi_238492797|ref|XP_002377635.1|,gi_238498884|ref|XP_002380677.1|,gi_238502281|ref|XP_002382374.1|,gi_238498532|ref|XP_002380501.1|,gi_238507856|ref|XP_002385129.1|,gi_238501620|ref|XP_002382044.1|,gi_238505667|ref|XP_002384047.1|,gi_238496567|ref|XP_002379519.1|,gi_238487546|ref|XP_002375011.1|,gi_…
3	GO:0036094	small molecule binding	Molecular Function	GO:0005488	binding	15.46	20	gi_238499747|ref|XP_002381108.1|,gi_238501532|ref|XP_002382000.1|,gi_238484287|ref|XP_002373382.1|,gi_238499731|ref|XP_002381100.1|,gi_238486276|ref|XP_002374376.1|,gi_238495582|ref|XP_002379027.1|,gi_238498532|ref|XP_002380501.1|,gi_238484401|ref|XP_002373439.1|,gi_238507856|ref|XP_002385129.1|,gi_238501620|ref|XP_002382044.1|,gi_238491460|ref|XP_002376967.1|,gi_238487668|ref|XP_002375072.1|,gi_…
3	GO:0016740	transferase activity	Molecular Function	GO:0003824	catalytic activity	19.74	12	gi_238499747|ref|XP_002381108.1|,gi_238505705|ref|XP_002384064.1|,gi_238506537|ref|XP_002384470.1|,gi_238498666|ref|XP_002380568.1|,gi_238497508|ref|XP_002379989.1|,gi_238487450|ref|XP_002374963.1|,gi_238505667|ref|XP_002384047.1|,gi_238486018|ref|XP_002374247.1|,gi_238486926|ref|XP_002374701.1|,gi_238493781|ref|XP_002378127.1|,gi_238508209|ref|XP_002385305.1|,gi_238486016|ref|XP_002374246.1|
4	GO:0043168	anion binding	Molecular Function	GO:0043167	ion binding	9.36	18	gi_238499747|ref|XP_002381108.1|,gi_238501532|ref|XP_002382000.1|,gi_238484287|ref|XP_002373382.1|,gi_238499731|ref|XP_002381100.1|,gi_238486276|ref|XP_002374376.1|,gi_238495582|ref|XP_002379027.1|,gi_238498532|ref|XP_002380501.1|,gi_238484401|ref|XP_002373439.1|,gi_238507856|ref|XP_002385129.1|,gi_238491460|ref|XP_002376967.1|,gi_238487668|ref|XP_002375072.1|,gi_238496567|ref|XP_002379519.1|,gi_…
4	GO:0003676	nucleic acid binding	Molecular Function	GO:0097159, GO:1901363	organic cyclic compound binding, heterocyclic compound binding	40.01	23	gi_238488517|ref|XP_002375496.1|,gi_238482745|ref|XP_002372611.1|,gi_238499731|ref|XP_002381100.1|,gi_238484287|ref|XP_002373382.1|,gi_238486276|ref|XP_002374376.1|,gi_238492797|ref|XP_002377635.1|,gi_238485796|ref|XP_002374136.1|,gi_238494084|ref|XP_002378278.1|,gi_238498532|ref|XP_002380501.1|,gi_238486268|ref|XP_002374372.1|,gi_238484401|ref|XP_002373439.1|,gi_238507856|ref|XP_002385129.1|,gi_…
4	GO:0032553	ribonucleotide binding	Molecular Function	GO:0000166, GO:0097367	nucleotide binding, carbohydrate derivative binding	3.19	13	gi_238499747|ref|XP_002381108.1|,gi_238501532|ref|XP_002382000.1|,gi_238484287|ref|XP_002373382.1|,gi_238499731|ref|XP_002381100.1|,gi_238486276|ref|XP_002374376.1|,gi_238498532|ref|XP_002380501.1|,gi_238484401|ref|XP_002373439.1|,gi_238507856|ref|XP_002385129.1|,gi_238487668|ref|XP_002375072.1|,gi_238496567|ref|XP_002379519.1|,gi_238494006|ref|XP_002378239.1|,gi_238486926|ref|XP_002374701.1|,gi_…
4	GO:0005524	ATP binding	Molecular Function	GO:0032559, GO:0008144, GO:0035639	adenyl ribonucleotide binding, drug binding, purine ribonucleoside triphosphate binding	10	10	gi_238487668|ref|XP_002375072.1|,gi_238499747|ref|XP_002381108.1|,gi_238496567|ref|XP_002379519.1|,gi_238484287|ref|XP_002373382.1|,gi_238499731|ref|XP_002381100.1|,gi_238494006|ref|XP_002378239.1|,gi_238486926|ref|XP_002374701.1|,gi_238498532|ref|XP_002380501.1|,gi_238484401|ref|XP_002373439.1|,gi_238507856|ref|XP_002385129.1|
4	GO:0000166	nucleotide binding	Molecular Function	GO:1901265, GO:0036094	nucleoside phosphate binding, small molecule binding	25	19	gi_238499747|ref|XP_002381108.1|,gi_238501532|ref|XP_002382000.1|,gi_238484287|ref|XP_002373382.1|,gi_238499731|ref|XP_002381100.1|,gi_238486276|ref|XP_002374376.1|,gi_238495582|ref|XP_002379027.1|,gi_238498532|ref|XP_002380501.1|,gi_238484401|ref|XP_002373439.1|,gi_238507856|ref|XP_002385129.1|,gi_238501620|ref|XP_002382044.1|,gi_238487668|ref|XP_002375072.1|,gi_238505667|ref|XP_002384047.1|,gi_…
4	GO:1901265	nucleoside phosphate binding	Molecular Function	GO:0097159, GO:1901363	organic cyclic compound binding, heterocyclic compound binding	18.38	19	gi_238499747|ref|XP_002381108.1|,gi_238501532|ref|XP_002382000.1|,gi_238484287|ref|XP_002373382.1|,gi_238499731|ref|XP_002381100.1|,gi_238486276|ref|XP_002374376.1|,gi_238495582|ref|XP_002379027.1|,gi_238498532|ref|XP_002380501.1|,gi_238484401|ref|XP_002373439.1|,gi_238507856|ref|XP_002385129.1|,gi_238501620|ref|XP_002382044.1|,gi_238487668|ref|XP_002375072.1|,gi_238505667|ref|XP_002384047.1|,gi_…
4	GO:0043169	cation binding	Molecular Function	GO:0043167	ion binding	16.37	20	gi_238506052|ref|XP_002384228.1|,gi_238498884|ref|XP_002380677.1|,gi_238502727|ref|XP_002382597.1|,gi_238496595|ref|XP_002379533.1|,gi_238497508|ref|XP_002379989.1|,gi_238505675|ref|XP_002384050.1|,gi_238483855|ref|XP_002373166.1|,gi_238487450|ref|XP_002374963.1|,gi_238491460|ref|XP_002376967.1|,gi_238503275|ref|XP_002382871.1|,gi_238484979|ref|XP_002373728.1|,gi_238488341|ref|XP_002375408.1|,gi_…
5	GO:0035639	purine ribonucleoside triphosphate binding	Molecular Function	GO:0043168, GO:1901265	anion binding, nucleoside phosphate binding	7.2	12	gi_238499747|ref|XP_002381108.1|,gi_238501532|ref|XP_002382000.1|,gi_238484287|ref|XP_002373382.1|,gi_238499731|ref|XP_002381100.1|,gi_238486276|ref|XP_002374376.1|,gi_238498532|ref|XP_002380501.1|,gi_238484401|ref|XP_002373439.1|,gi_238507856|ref|XP_002385129.1|,gi_238487668|ref|XP_002375072.1|,gi_238496567|ref|XP_002379519.1|,gi_238494006|ref|XP_002378239.1|,gi_238486926|ref|XP_002374701.1|
5	GO:0003677	DNA binding	Molecular Function	GO:0003676	nucleic acid binding	11.2	9	gi_238488341|ref|XP_002375408.1|,gi_238496567|ref|XP_002379519.1|,gi_238499731|ref|XP_002381100.1|,gi_238494006|ref|XP_002378239.1|,gi_238494084|ref|XP_002378278.1|,gi_238498532|ref|XP_002380501.1|,gi_238493245|ref|XP_002377859.1|,gi_238507856|ref|XP_002385129.1|,gi_238490105|ref|XP_002376290.1|
5	GO:0032555	purine ribonucleotide binding	Molecular Function	GO:0032553, GO:0017076	ribonucleotide binding, purine nucleotide binding	4.32	12	gi_238499747|ref|XP_002381108.1|,gi_238501532|ref|XP_002382000.1|,gi_238484287|ref|XP_002373382.1|,gi_238499731|ref|XP_002381100.1|,gi_238486276|ref|XP_002374376.1|,gi_238498532|ref|XP_002380501.1|,gi_238484401|ref|XP_002373439.1|,gi_238507856|ref|XP_002385129.1|,gi_238487668|ref|XP_002375072.1|,gi_238496567|ref|XP_002379519.1|,gi_238494006|ref|XP_002378239.1|,gi_238486926|ref|XP_002374701.1|
5	GO:0017076	purine nucleotide binding	Molecular Function	GO:0000166	nucleotide binding	2.59	12	gi_238499747|ref|XP_002381108.1|,gi_238501532|ref|XP_002382000.1|,gi_238484287|ref|XP_002373382.1|,gi_238499731|ref|XP_002381100.1|,gi_238486276|ref|XP_002374376.1|,gi_238498532|ref|XP_002380501.1|,gi_238484401|ref|XP_002373439.1|,gi_238507856|ref|XP_002385129.1|,gi_238487668|ref|XP_002375072.1|,gi_238496567|ref|XP_002379519.1|,gi_238494006|ref|XP_002378239.1|,gi_238486926|ref|XP_002374701.1|
5	GO:0003723	RNA binding	Molecular Function	GO:0003676	nucleic acid binding	15.48	12	gi_238487546|ref|XP_002375011.1|,gi_238482745|ref|XP_002372611.1|,gi_238499731|ref|XP_002381100.1|,gi_238486276|ref|XP_002374376.1|,gi_238492797|ref|XP_002377635.1|,gi_238485782|ref|XP_002374129.1|,gi_238485796|ref|XP_002374136.1|,gi_238490748|ref|XP_002376611.1|,gi_238486268|ref|XP_002374372.1|,gi_238484401|ref|XP_002373439.1|,gi_238487450|ref|XP_002374963.1|,gi_238486760|ref|XP_002374618.1|
5	GO:0046872	metal ion binding	Molecular Function	GO:0043169	cation binding	27.28	20	gi_238506052|ref|XP_002384228.1|,gi_238498884|ref|XP_002380677.1|,gi_238502727|ref|XP_002382597.1|,gi_238496595|ref|XP_002379533.1|,gi_238497508|ref|XP_002379989.1|,gi_238505675|ref|XP_002384050.1|,gi_238483855|ref|XP_002373166.1|,gi_238487450|ref|XP_002374963.1|,gi_238491460|ref|XP_002376967.1|,gi_238503275|ref|XP_002382871.1|,gi_238484979|ref|XP_002373728.1|,gi_238488341|ref|XP_002375408.1|,gi_…
6	GO:0030554	adenyl nucleotide binding	Molecular Function	GO:0017076	purine nucleotide binding	3.6	10	gi_238487668|ref|XP_002375072.1|,gi_238499747|ref|XP_002381108.1|,gi_238496567|ref|XP_002379519.1|,gi_238484287|ref|XP_002373382.1|,gi_238499731|ref|XP_002381100.1|,gi_238494006|ref|XP_002378239.1|,gi_238486926|ref|XP_002374701.1|,gi_238498532|ref|XP_002380501.1|,gi_238484401|ref|XP_002373439.1|,gi_238507856|ref|XP_002385129.1|
6	GO:0032559	adenyl ribonucleotide binding	Molecular Function	GO:0032555, GO:0030554	purine ribonucleotide binding, adenyl nucleotide binding	6	10	gi_238487668|ref|XP_002375072.1|,gi_238499747|ref|XP_002381108.1|,gi_238496567|ref|XP_002379519.1|,gi_238484287|ref|XP_002373382.1|,gi_238499731|ref|XP_002381100.1|,gi_238494006|ref|XP_002378239.1|,gi_238486926|ref|XP_002374701.1|,gi_238498532|ref|XP_002380501.1|,gi_238484401|ref|XP_002373439.1|,gi_238507856|ref|XP_002385129.1|
1	GO:0005575	cellular_component	Cellular Component			57.13	55	gi_238491752|ref|XP_002377113.1|,gi_238492797|ref|XP_002377635.1|,gi_238498884|ref|XP_002380677.1|,gi_238499831|ref|XP_002381150.1|,gi_238492703|ref|XP_002377588.1|,gi_238496567|ref|XP_002379519.1|,gi_238487546|ref|XP_002375011.1|,gi_238485782|ref|XP_002374129.1|,gi_238491386|ref|XP_002376930.1|,gi_238493781|ref|XP_002378127.1|,gi_238494132|ref|XP_002378302.1|,gi_238499731|ref|XP_002381100.1|,gi_…
2	GO:0031974	membrane-enclosed lumen	Cellular Component	GO:0005575	cellular_component	0.77	5	gi_238487668|ref|XP_002375072.1|,gi_238499831|ref|XP_002381150.1|,gi_238492703|ref|XP_002377588.1|,gi_238490099|ref|XP_002376287.1|,gi_238489937|ref|XP_002376206.1|
2	GO:0032991	protein-containing complex	Cellular Component	GO:0005575	cellular_component	18.82	27	gi_238482745|ref|XP_002372611.1|,gi_238496155|ref|XP_002379313.1|,gi_238492797|ref|XP_002377635.1|,gi_238499761|ref|XP_002381115.1|,gi_238498912|ref|XP_002380691.1|,gi_238492703|ref|XP_002377588.1|,gi_238505667|ref|XP_002384047.1|,gi_238499831|ref|XP_002381150.1|,gi_238487546|ref|XP_002375011.1|,gi_238496567|ref|XP_002379519.1|,gi_238494006|ref|XP_002378239.1|,gi_238485782|ref|XP_002374129.1|,gi_…
2	GO:0044464	cell part	Cellular Component	GO:0005623, GO:0005575	cell, cellular_component	56.69	43	gi_238482745|ref|XP_002372611.1|,gi_238491752|ref|XP_002377113.1|,gi_238496155|ref|XP_002379313.1|,gi_238492797|ref|XP_002377635.1|,gi_238498884|ref|XP_002380677.1|,gi_238499761|ref|XP_002381115.1|,gi_238498532|ref|XP_002380501.1|,gi_238498912|ref|XP_002380691.1|,gi_238499831|ref|XP_002381150.1|,gi_238492703|ref|XP_002377588.1|,gi_238505667|ref|XP_002384047.1|,gi_238496567|ref|XP_002379519.1|,gi_…
2	GO:0016020	membrane	Cellular Component	GO:0005575	cellular_component	24.5	19	gi_238499747|ref|XP_002381108.1|,gi_238491752|ref|XP_002377113.1|,gi_238495582|ref|XP_002379027.1|,gi_238499761|ref|XP_002381115.1|,gi_238496075|ref|XP_002379273.1|,gi_238496809|ref|XP_002379640.1|,gi_238497149|ref|XP_002379810.1|,gi_238494698|ref|XP_002378585.1|,gi_238504584|ref|XP_002383523.1|,gi_238491742|ref|XP_002377108.1|,gi_238492775|ref|XP_002377624.1|,gi_238495162|ref|XP_002378817.1|,gi_…
2	GO:0044422	organelle part	Cellular Component	GO:0005575, GO:0043226	cellular_component, organelle	8.91	20	gi_238482745|ref|XP_002372611.1|,gi_238499731|ref|XP_002381100.1|,gi_238491752|ref|XP_002377113.1|,gi_238499761|ref|XP_002381115.1|,gi_238485796|ref|XP_002374136.1|,gi_238494084|ref|XP_002378278.1|,gi_238496075|ref|XP_002379273.1|,gi_238497149|ref|XP_002379810.1|,gi_238483855|ref|XP_002373166.1|,gi_238490099|ref|XP_002376287.1|,gi_238499831|ref|XP_002381150.1|,gi_238492703|ref|XP_002377588.1|,gi_…
2	GO:0005623	cell	Cellular Component	GO:0005575	cellular_component	34.02	43	gi_238482745|ref|XP_002372611.1|,gi_238491752|ref|XP_002377113.1|,gi_238496155|ref|XP_002379313.1|,gi_238492797|ref|XP_002377635.1|,gi_238498884|ref|XP_002380677.1|,gi_238499761|ref|XP_002381115.1|,gi_238498532|ref|XP_002380501.1|,gi_238498912|ref|XP_002380691.1|,gi_238499831|ref|XP_002381150.1|,gi_238492703|ref|XP_002377588.1|,gi_238505667|ref|XP_002384047.1|,gi_238496567|ref|XP_002379519.1|,gi_…
2	GO:0044425	membrane part	Cellular Component	GO:0016020, GO:0005575	membrane, cellular_component	8.58	17	gi_238499747|ref|XP_002381108.1|,gi_238491752|ref|XP_002377113.1|,gi_238495582|ref|XP_002379027.1|,gi_238499761|ref|XP_002381115.1|,gi_238496075|ref|XP_002379273.1|,gi_238497149|ref|XP_002379810.1|,gi_238494698|ref|XP_002378585.1|,gi_238504584|ref|XP_002383523.1|,gi_238491742|ref|XP_002377108.1|,gi_238492775|ref|XP_002377624.1|,gi_238495162|ref|XP_002378817.1|,gi_238486018|ref|XP_002374247.1|,gi_…
2	GO:0043226	organelle	Cellular Component	GO:0005575	cellular_component	13.8	33	gi_238482745|ref|XP_002372611.1|,gi_238491752|ref|XP_002377113.1|,gi_238496155|ref|XP_002379313.1|,gi_238499761|ref|XP_002381115.1|,gi_238498532|ref|XP_002380501.1|,gi_238498912|ref|XP_002380691.1|,gi_238499831|ref|XP_002381150.1|,gi_238492703|ref|XP_002377588.1|,gi_238496567|ref|XP_002379519.1|,gi_238487546|ref|XP_002375011.1|,gi_238494006|ref|XP_002378239.1|,gi_238494132|ref|XP_002378302.1|,gi_…
3	GO:1990904	ribonucleoprotein complex	Cellular Component	GO:0032991	protein-containing complex	15.57	17	gi_238482745|ref|XP_002372611.1|,gi_238496155|ref|XP_002379313.1|,gi_238492797|ref|XP_002377635.1|,gi_238485796|ref|XP_002374136.1|,gi_238503416|ref|XP_002382941.1|,gi_238486268|ref|XP_002374372.1|,gi_238508759|ref|XP_002385564.1|,gi_238498912|ref|XP_002380691.1|,gi_238484979|ref|XP_002373728.1|,gi_238492703|ref|XP_002377588.1|,gi_238499831|ref|XP_002381150.1|,gi_238491742|ref|XP_002377108.1|,gi_…
3	GO:0043227	membrane-bounded organelle	Cellular Component	GO:0043226	organelle	14.36	24	gi_238482745|ref|XP_002372611.1|,gi_238491752|ref|XP_002377113.1|,gi_238499761|ref|XP_002381115.1|,gi_238498532|ref|XP_002380501.1|,gi_238499831|ref|XP_002381150.1|,gi_238492703|ref|XP_002377588.1|,gi_238496567|ref|XP_002379519.1|,gi_238487546|ref|XP_002375011.1|,gi_238494006|ref|XP_002378239.1|,gi_238494132|ref|XP_002378302.1|,gi_238486016|ref|XP_002374246.1|,gi_238494084|ref|XP_002378278.1|,gi_…
3	GO:0031090	organelle membrane	Cellular Component	GO:0043227, GO:0016020, GO:0044422	membrane-bounded organelle, membrane, organelle part	3.41	5	gi_238486018|ref|XP_002374247.1|,gi_238491752|ref|XP_002377113.1|,gi_238499761|ref|XP_002381115.1|,gi_238494132|ref|XP_002378302.1|,gi_238497149|ref|XP_002379810.1|
3	GO:0043233	organelle lumen	Cellular Component	GO:0031974, GO:0044422	membrane-enclosed lumen, organelle part	1.28	5	gi_238487668|ref|XP_002375072.1|,gi_238499831|ref|XP_002381150.1|,gi_238492703|ref|XP_002377588.1|,gi_238490099|ref|XP_002376287.1|,gi_238489937|ref|XP_002376206.1|
3	GO:0044446	intracellular organelle part	Cellular Component	GO:0044422, GO:0044424, GO:0043229	organelle part, intracellular part, intracellular organelle	13.46	20	gi_238482745|ref|XP_002372611.1|,gi_238499731|ref|XP_002381100.1|,gi_238491752|ref|XP_002377113.1|,gi_238499761|ref|XP_002381115.1|,gi_238485796|ref|XP_002374136.1|,gi_238494084|ref|XP_002378278.1|,gi_238496075|ref|XP_002379273.1|,gi_238497149|ref|XP_002379810.1|,gi_238483855|ref|XP_002373166.1|,gi_238490099|ref|XP_002376287.1|,gi_238499831|ref|XP_002381150.1|,gi_238492703|ref|XP_002377588.1|,gi_…
3	GO:1902494	catalytic complex	Cellular Component	GO:0032991	protein-containing complex	2.74	6	gi_238487546|ref|XP_002375011.1|,gi_238499731|ref|XP_002381100.1|,gi_238494006|ref|XP_002378239.1|,gi_238492797|ref|XP_002377635.1|,gi_238485796|ref|XP_002374136.1|,gi_238486016|ref|XP_002374246.1|
3	GO:0005622	intracellular	Cellular Component	GO:0044464	cell part	72.06	43	gi_238482745|ref|XP_002372611.1|,gi_238491752|ref|XP_002377113.1|,gi_238496155|ref|XP_002379313.1|,gi_238492797|ref|XP_002377635.1|,gi_238498884|ref|XP_002380677.1|,gi_238499761|ref|XP_002381115.1|,gi_238498532|ref|XP_002380501.1|,gi_238498912|ref|XP_002380691.1|,gi_238499831|ref|XP_002381150.1|,gi_238492703|ref|XP_002377588.1|,gi_238505667|ref|XP_002384047.1|,gi_238496567|ref|XP_002379519.1|,gi_…
3	GO:0044424	intracellular part	Cellular Component	GO:0005622, GO:0044464	intracellular, cell part	45.1	42	gi_238482745|ref|XP_002372611.1|,gi_238491752|ref|XP_002377113.1|,gi_238496155|ref|XP_002379313.1|,gi_238492797|ref|XP_002377635.1|,gi_238498884|ref|XP_002380677.1|,gi_238499761|ref|XP_002381115.1|,gi_238498532|ref|XP_002380501.1|,gi_238498912|ref|XP_002380691.1|,gi_238499831|ref|XP_002381150.1|,gi_238492703|ref|XP_002377588.1|,gi_238505667|ref|XP_002384047.1|,gi_238496567|ref|XP_002379519.1|,gi_…
3	GO:0043229	intracellular organelle	Cellular Component	GO:0043226, GO:0044424	organelle, intracellular part	22.16	33	gi_238482745|ref|XP_002372611.1|,gi_238491752|ref|XP_002377113.1|,gi_238496155|ref|XP_002379313.1|,gi_238499761|ref|XP_002381115.1|,gi_238498532|ref|XP_002380501.1|,gi_238498912|ref|XP_002380691.1|,gi_238499831|ref|XP_002381150.1|,gi_238492703|ref|XP_002377588.1|,gi_238496567|ref|XP_002379519.1|,gi_238487546|ref|XP_002375011.1|,gi_238494006|ref|XP_002378239.1|,gi_238494132|ref|XP_002378302.1|,gi_…
3	GO:0031224	intrinsic component of membrane	Cellular Component	GO:0044425	membrane part	9.43	15	gi_238499747|ref|XP_002381108.1|,gi_238491752|ref|XP_002377113.1|,gi_238495582|ref|XP_002379027.1|,gi_238497149|ref|XP_002379810.1|,gi_238494698|ref|XP_002378585.1|,gi_238504584|ref|XP_002383523.1|,gi_238491742|ref|XP_002377108.1|,gi_238492775|ref|XP_002377624.1|,gi_238486018|ref|XP_002374247.1|,gi_238495162|ref|XP_002378817.1|,gi_238496899|ref|XP_002379685.1|,gi_238491386|ref|XP_002376930.1|,gi_…
3	GO:0012505	endomembrane system	Cellular Component	GO:0044464	cell part	6.12	6	gi_238487668|ref|XP_002375072.1|,gi_238486018|ref|XP_002374247.1|,gi_238491752|ref|XP_002377113.1|,gi_238494132|ref|XP_002378302.1|,gi_238497149|ref|XP_002379810.1|,gi_238486016|ref|XP_002374246.1|
3	GO:0043228	non-membrane-bounded organelle	Cellular Component	GO:0043226	organelle	6.67	19	gi_238499731|ref|XP_002381100.1|,gi_238496155|ref|XP_002379313.1|,gi_238494084|ref|XP_002378278.1|,gi_238496075|ref|XP_002379273.1|,gi_238503416|ref|XP_002382941.1|,gi_238508759|ref|XP_002385564.1|,gi_238498912|ref|XP_002380691.1|,gi_238483855|ref|XP_002373166.1|,gi_238490099|ref|XP_002376287.1|,gi_238484979|ref|XP_002373728.1|,gi_238492703|ref|XP_002377588.1|,gi_238499831|ref|XP_002381150.1|,gi_…
4	GO:0016021	integral component of membrane	Cellular Component	GO:0031224	intrinsic component of membrane	15.72	15	gi_238499747|ref|XP_002381108.1|,gi_238491752|ref|XP_002377113.1|,gi_238495582|ref|XP_002379027.1|,gi_238497149|ref|XP_002379810.1|,gi_238494698|ref|XP_002378585.1|,gi_238504584|ref|XP_002383523.1|,gi_238491742|ref|XP_002377108.1|,gi_238492775|ref|XP_002377624.1|,gi_238486018|ref|XP_002374247.1|,gi_238495162|ref|XP_002378817.1|,gi_238496899|ref|XP_002379685.1|,gi_238491386|ref|XP_002376930.1|,gi_…
4	GO:0005783	endoplasmic reticulum	Cellular Component	GO:0012505, GO:0044444, GO:0043231	endomembrane system, cytoplasmic part, intracellular membrane-bounded organelle	8.23	6	gi_238487668|ref|XP_002375072.1|,gi_238486018|ref|XP_002374247.1|,gi_238491752|ref|XP_002377113.1|,gi_238494132|ref|XP_002378302.1|,gi_238497149|ref|XP_002379810.1|,gi_238486016|ref|XP_002374246.1|
4	GO:0043232	intracellular non-membrane-bounded organelle	Cellular Component	GO:0043228, GO:0043229	non-membrane-bounded organelle, intracellular organelle	11.12	19	gi_238499731|ref|XP_002381100.1|,gi_238496155|ref|XP_002379313.1|,gi_238494084|ref|XP_002378278.1|,gi_238496075|ref|XP_002379273.1|,gi_238503416|ref|XP_002382941.1|,gi_238508759|ref|XP_002385564.1|,gi_238498912|ref|XP_002380691.1|,gi_238483855|ref|XP_002373166.1|,gi_238490099|ref|XP_002376287.1|,gi_238484979|ref|XP_002373728.1|,gi_238492703|ref|XP_002377588.1|,gi_238499831|ref|XP_002381150.1|,gi_…
4	GO:0005840	ribosome	Cellular Component	GO:1990904, GO:0044444, GO:0043232	ribonucleoprotein complex, cytoplasmic part, intracellular non-membrane-bounded organelle	10.04	8	gi_238492703|ref|XP_002377588.1|,gi_238491742|ref|XP_002377108.1|,gi_238496155|ref|XP_002379313.1|,gi_238503416|ref|XP_002382941.1|,gi_238508759|ref|XP_002385564.1|,gi_238498912|ref|XP_002380691.1|,gi_238508209|ref|XP_002385305.1|,gi_238484979|ref|XP_002373728.1|
4	GO:0043231	intracellular membrane-bounded organelle	Cellular Component	GO:0043227, GO:0043229	membrane-bounded organelle, intracellular organelle	21.87	24	gi_238482745|ref|XP_002372611.1|,gi_238491752|ref|XP_002377113.1|,gi_238499761|ref|XP_002381115.1|,gi_238498532|ref|XP_002380501.1|,gi_238499831|ref|XP_002381150.1|,gi_238492703|ref|XP_002377588.1|,gi_238496567|ref|XP_002379519.1|,gi_238487546|ref|XP_002375011.1|,gi_238494006|ref|XP_002378239.1|,gi_238494132|ref|XP_002378302.1|,gi_238486016|ref|XP_002374246.1|,gi_238494084|ref|XP_002378278.1|,gi_…
4	GO:0044444	cytoplasmic part	Cellular Component	GO:0044424, GO:0005737	intracellular part, cytoplasm	25.94	28	gi_238491752|ref|XP_002377113.1|,gi_238496155|ref|XP_002379313.1|,gi_238492797|ref|XP_002377635.1|,gi_238499761|ref|XP_002381115.1|,gi_238498912|ref|XP_002380691.1|,gi_238492703|ref|XP_002377588.1|,gi_238505667|ref|XP_002384047.1|,gi_238487546|ref|XP_002375011.1|,gi_238494006|ref|XP_002378239.1|,gi_238485782|ref|XP_002374129.1|,gi_238493781|ref|XP_002378127.1|,gi_238494132|ref|XP_002378302.1|,gi_…
4	GO:0044427	chromosomal part	Cellular Component	GO:0044446, GO:0005694	intracellular organelle part, chromosome	5.52	5	gi_238496567|ref|XP_002379519.1|,gi_238494006|ref|XP_002378239.1|,gi_238494084|ref|XP_002378278.1|,gi_238496075|ref|XP_002379273.1|,gi_238490099|ref|XP_002376287.1|
4	GO:0044428	nuclear part	Cellular Component	GO:0044446, GO:0005634	intracellular organelle part, nucleus	10.08	7	gi_238499831|ref|XP_002381150.1|,gi_238492703|ref|XP_002377588.1|,gi_238482745|ref|XP_002372611.1|,gi_238487546|ref|XP_002375011.1|,gi_238485796|ref|XP_002374136.1|,gi_238490099|ref|XP_002376287.1|,gi_238489937|ref|XP_002376206.1|
4	GO:0070013	intracellular organelle lumen	Cellular Component	GO:0044424, GO:0043229, GO:0043233	intracellular part, intracellular organelle, organelle lumen	2.14	5	gi_238487668|ref|XP_002375072.1|,gi_238499831|ref|XP_002381150.1|,gi_238492703|ref|XP_002377588.1|,gi_238490099|ref|XP_002376287.1|,gi_238489937|ref|XP_002376206.1|
4	GO:0005737	cytoplasm	Cellular Component	GO:0044424	intracellular part	47.57	31	gi_238491752|ref|XP_002377113.1|,gi_238496155|ref|XP_002379313.1|,gi_238492797|ref|XP_002377635.1|,gi_238498884|ref|XP_002380677.1|,gi_238499761|ref|XP_002381115.1|,gi_238498912|ref|XP_002380691.1|,gi_238492703|ref|XP_002377588.1|,gi_238505667|ref|XP_002384047.1|,gi_238487546|ref|XP_002375011.1|,gi_238494006|ref|XP_002378239.1|,gi_238485782|ref|XP_002374129.1|,gi_238493781|ref|XP_002378127.1|,gi_…
4	GO:0044432	endoplasmic reticulum part	Cellular Component	GO:0044446, GO:0044444, GO:0005783	intracellular organelle part, cytoplasmic part, endoplasmic reticulum	3.72	5	gi_238487668|ref|XP_002375072.1|,gi_238486018|ref|XP_002374247.1|,gi_238491752|ref|XP_002377113.1|,gi_238494132|ref|XP_002378302.1|,gi_238497149|ref|XP_002379810.1|
5	GO:0005634	nucleus	Cellular Component	GO:0043231	intracellular membrane-bounded organelle	23.05	16	gi_238482745|ref|XP_002372611.1|,gi_238485796|ref|XP_002374136.1|,gi_238494084|ref|XP_002378278.1|,gi_238498532|ref|XP_002380501.1|,gi_238483855|ref|XP_002373166.1|,gi_238490099|ref|XP_002376287.1|,gi_238501558|ref|XP_002382013.1|,gi_238499831|ref|XP_002381150.1|,gi_238492703|ref|XP_002377588.1|,gi_238488341|ref|XP_002375408.1|,gi_238487546|ref|XP_002375011.1|,gi_238496567|ref|XP_002379519.1|,gi_…
5	GO:0005694	chromosome	Cellular Component	GO:0043232	intracellular non-membrane-bounded organelle	3.31	5	gi_238496567|ref|XP_002379519.1|,gi_238494006|ref|XP_002378239.1|,gi_238494084|ref|XP_002378278.1|,gi_238496075|ref|XP_002379273.1|,gi_238490099|ref|XP_002376287.1|
5	GO:0005829	cytosol	Cellular Component	GO:0044444	cytoplasmic part	8.36	7	gi_238505667|ref|XP_002384047.1|,gi_238491742|ref|XP_002377108.1|,gi_238487546|ref|XP_002375011.1|,gi_238494006|ref|XP_002378239.1|,gi_238492467|ref|XP_002377470.1|,gi_238493781|ref|XP_002378127.1|,gi_238494250|ref|XP_002378361.1|
