# Supplementary material for: A novel phosphoinositide kinase Fab1 regulates biosynthesis of pathogenic aflatoxin in Aspergillus flavus
Source: Virulence. 2020 Dec 29;12(1):96–113. doi: 10.1080/21505594.2020.1859820 (PMC7781676; doi:10.1080/21505594.2020.1859820)
Supplement: Supplemental Material [file KVIR_A_1859820_SM9208.xlsx]

## Sheet: Table S1
Table S1. List of all the identified differentially expressed proteins in TMT-based quantitative proteomic analysis.
Protein IDs	Majority protein IDs	Unique peptides	Sequence coverage [%]	Mol. weight [kDa]	Q-value	Score	Intensity	Peptide counts (all)	MS/MS count	126:WT1	127:WT2	128:WT3	129:KO1	130:KO2	131:KO3	Normalized 126:WT1	Normalized 127:WT2	Normalized 128:WT3	Normalized 129:KO1	Normalized 130:KO2	Normalized 131:KO3	KO/WT	p value	Regulatory type	Subcellular localization
gi|238493781|ref|XP_002378127.1|orotidine5'-phosphatedecarboxylasePyrG[AspergillusflavusNRRL3357]	gi|238493781|ref|XP_002378127.1|orotidine5'-phosphatedecarboxylasePyrG[AspergillusflavusNRRL3357]	7	38.5	25.286	0	91.327	1376600000	7	10	119690	126800	128620	45559	41411	38440	127643	126109	125173	44287.7	40549	39251.2	0.327359	2.53147e-05	Down	cytoplasmic
gi|238487420|ref|XP_002374948.1|catalase,putative[AspergillusflavusNRRL3357]	gi|238487420|ref|XP_002374948.1|catalase,putative[AspergillusflavusNRRL3357]	14	35.3	55.951	0	131.45	3323500000	14;14;13	23	92464	97615	101190	41978	39195	36320	98608.3	97083.3	98478.2	40806.7	38379.2	37086.4	0.395248	3.6021e-05	Down	cytoplasmic
gi|238505675|ref|XP_002384050.1|NADH-cytochromeB5reductase,putative[AspergillusflavusNRRL3357]	gi|238505675|ref|XP_002384050.1|NADH-cytochromeB5reductase,putative[AspergillusflavusNRRL3357]	20	37.1	70.783	0	107.53	3995300000	20	30	155570	165160	168590	83392	79536	74749	165908	164260	164072	81065	77880.5	76326.4	0.475981	3.27954e-05	Down	peroxisomal
gi|238492797|ref|XP_002377635.1|eukaryotictranslationinitiationfactor3subunitEifCc,putative[AspergillusflavusNRRL3357]	gi|238492797|ref|XP_002377635.1|eukaryotictranslationinitiationfactor3subunitEifCc,putative[AspergillusflavusNRRL3357]	30	38.6	97.164	0	290.68	15236000000	30	46	187210	197010	198970	99890	93116	92035	199650	195937	193638	97102.7	91177.8	93977.1	0.47901	1.97189e-06	Down	nuclear
gi|238492775|ref|XP_002377624.1|aquaporin,putative[AspergillusflavusNRRL3357]	gi|238492775|ref|XP_002377624.1|aquaporin,putative[AspergillusflavusNRRL3357]	4	14.4	36.53	0	18.74	500060000	4	5	19744	20518	21707	11638	12006	10961	21056	20406.2	21125.3	11313.3	11756.1	11192.3	0.547734	1.03091e-05	Down	mitochondrial
gi|238504723|ref|XP_002383592.1|conservedhypotheticalprotein[AspergillusflavusNRRL3357]	gi|238504723|ref|XP_002383592.1|conservedhypotheticalprotein[AspergillusflavusNRRL3357]	11	51.6	24.991	0	323.31	11827000000	11	21	115490	122330	118060	70094	67973	63674	123164	121664	114896	68138.1	66558.2	65017.7	0.555393	0.000833544	Down	extracellular
gi|238504140|ref|XP_002383302.1|conservedhypotheticalprotein[AspergillusflavusNRRL3357]	gi|238504140|ref|XP_002383302.1|conservedhypotheticalprotein[AspergillusflavusNRRL3357]	3	2	156.26	0	3.5919	207410000	3	3	26498	28889	29605	17672	16438	15836	28258.8	28731.6	28811.6	17178.9	16095.8	16170.2	0.576455	8.92395e-05	Down	nuclear
gi|238490324|ref|XP_002376399.1|conservedhypotheticalprotein[AspergillusflavusNRRL3357]	gi|238490324|ref|XP_002376399.1|conservedhypotheticalprotein[AspergillusflavusNRRL3357]	6	53.1	15.943	0	153.61	5973700000	6	7	29828	31637	32128	19770	18644	18116	31810.1	31464.7	31267	19218.3	18255.9	18498.3	0.591995	2.77699e-05	Down	extracellular
gi|238490754|ref|XP_002376614.1|hypotheticalproteinAFLA_107430[AspergillusflavusNRRL3357]	gi|238490754|ref|XP_002376614.1|hypotheticalproteinAFLA_107430[AspergillusflavusNRRL3357]	4	39.5	14.051	0	323.31	2525700000	4	6	38513	48004	41902	29539	26480	24688	41072.2	47742.5	40779.1	28714.7	25928.8	25209	0.620137	0.00835322	Down	extracellular
gi|238488341|ref|XP_002375408.1|lipase2precursor,putative[AspergillusflavusNRRL3357]	gi|238488341|ref|XP_002375408.1|lipase2precursor,putative[AspergillusflavusNRRL3357]	9	22.9	48.377	0	54.812	3849500000	9	17	58560	62405	67415	40547	41085	39020	62451.4	62065.1	65608.3	39415.6	40229.8	39843.4	0.628873	0.00156663	Down	extracellular
gi|238482745|ref|XP_002372611.1|smallnuclearribonucleoproteinSmE,putative[AspergillusflavusNRRL3357]	gi|238482745|ref|XP_002372611.1|smallnuclearribonucleoproteinSmE,putative[AspergillusflavusNRRL3357]	2	29.5	10.64	0	49.225	639520000	2	4	8850.8	10653	10414	6721.6	6025.7	6408.1	9438.94	10595	10134.9	6534.04	5900.28	6543.33	0.631586	0.00154907	Down	nuclear
gi|238486276|ref|XP_002374376.1|mitochondrialtranslationinitiationfactorIF-2,putative[AspergillusflavusNRRL3357]	gi|238486276|ref|XP_002374376.1|mitochondrialtranslationinitiationfactorIF-2,putative[AspergillusflavusNRRL3357]	25	25.9	118.75	0	161.63	5185400000	25	35	120450	124660	128300	84718	80526	78968	128454	123981	124862	82354	78849.9	80634.4	0.640964	2.42148e-05	Down	nuclear
gi|238507856|ref|XP_002385129.1|DNAtopoisomeraseII[AspergillusflavusNRRL3357]	gi|238507856|ref|XP_002385129.1|DNAtopoisomeraseII[AspergillusflavusNRRL3357]	7	4.3	191.51	0	15.795	182830000	7	7	3236.5	3268.2	3165	2012.7	2065	2234.9	3451.57	3250.4	3080.18	1956.54	2022.02	2282.06	0.643275	0.00134161	Down	nuclear
gi|238499831|ref|XP_002381150.1|rRNAprocessingprotein(Ebp2),putative[AspergillusflavusNRRL3357]	gi|238499831|ref|XP_002381150.1|rRNAprocessingprotein(Ebp2),putative[AspergillusflavusNRRL3357]	8	16.7	41.861	0	23.189	828930000	8	10	12759	13634	13638	9084.3	8783.4	9094.7	13606.8	13559.7	13272.5	8830.81	8600.58	9286.62	0.660986	0.00026616	Down	nuclear
gi|238491366|ref|XP_002376920.1|GPIanchoredcellwallprotein,putative[AspergillusflavusNRRL3357]	gi|238491366|ref|XP_002376920.1|GPIanchoredcellwallprotein,putative[AspergillusflavusNRRL3357]	4	14.4	43.782	0	82.116	3265900000	4	7	17730	18511	18808	13508	12586	11711	18908.2	18410.2	18304	13131.1	12324	11958.1	0.672396	0.000523432	Down	mitochondrial
gi|238503085|ref|XP_002382776.1|conservedhypotheticalprotein[AspergillusflavusNRRL3357]	gi|238503085|ref|XP_002382776.1|conservedhypotheticalprotein[AspergillusflavusNRRL3357]	3	18	25.673	0	18.148	342610000	3	5	44710	48663	49379	32846	33386	31836	47681	48397.9	48055.7	31929.5	32691.1	32507.8	0.673858	1.02055e-06	Down	cytoplasmic
gi|238491460|ref|XP_002376967.1|conservedhypotheticalprotein[AspergillusflavusNRRL3357]	gi|238491460|ref|XP_002376967.1|conservedhypotheticalprotein[AspergillusflavusNRRL3357]	11	38.6	38.171	0	211.12	11645000000	11	21	88085	91570	94154	65397	63449	60197	93938.3	91071.2	91630.8	63572.2	62128.3	61467.3	0.676585	2.47809e-05	Down	cytoplasmic
gi|238488785|ref|XP_002375630.1|glucose-methanol-choline(gmc)oxidoreductase,putative[AspergillusflavusNRRL3357]	gi|238488785|ref|XP_002375630.1|glucose-methanol-choline(gmc)oxidoreductase,putative[AspergillusflavusNRRL3357]	3	9.2	30.488	0	3.3034	188000000	3	3	18836	18544	19136	13689	12976	12412	20087.7	18443	18623.2	13307	12705.9	12673.9	0.677307	0.00294916	Down	peroxisomal
gi|238487506|ref|XP_002374991.1|hypotheticalproteinAFLA_034810[AspergillusflavusNRRL3357]	gi|238487506|ref|XP_002374991.1|hypotheticalproteinAFLA_034810[AspergillusflavusNRRL3357]	3	26.5	12.155	0	10.189	2417200000	3	5	12580	12904	13238	9170.1	9489.6	8273.5	13415.9	12833.7	12883.2	8914.22	9292.08	8448.09	0.68141	0.000257864	Down	extracellular
gi|238497325|ref|XP_002379898.1|conservedhypotheticalprotein[AspergillusflavusNRRL3357]	gi|238497325|ref|XP_002379898.1|conservedhypotheticalprotein[AspergillusflavusNRRL3357]	4	34.3	12.311	0	15.501	10777000000	4	7	103930	108870	109750	77881	75811	72001	110836	108277	106809	75707.8	74233	73520.4	0.68566	0.000105436	Down	cytoplasmic
gi|238497692|ref|XP_002380081.1|conservedhypotheticalprotein[AspergillusflavusNRRL3357]	gi|238497692|ref|XP_002380081.1|conservedhypotheticalprotein[AspergillusflavusNRRL3357]	4	51.8	13.178	0	24.54	2843400000	4	7	22939	23913	25095	17589	16807	15973	24463.3	23782.7	24422.5	17098.2	16457.2	16310.1	0.686247	2.18707e-05	Down	cytoplasmic
gi|238484401|ref|XP_002373439.1|RNAbindingprotein,putative[AspergillusflavusNRRL3357]	gi|238484401|ref|XP_002373439.1|RNAbindingprotein,putative[AspergillusflavusNRRL3357]	5	7.2	113.86	0	26.001	255730000	5	5	18213	20840	19778	14423	14373	12817	19423.3	20726.5	19248	14020.5	14073.8	13087.5	0.693603	0.000792854	Down	nuclear
gi|238494084|ref|XP_002378278.1|centromereproteinCse4,putative[AspergillusflavusNRRL3357]	gi|238494084|ref|XP_002378278.1|centromereproteinCse4,putative[AspergillusflavusNRRL3357]	3	17.1	18.916	0	17.427	374930000	3	5	8844.6	9446.3	9410.6	7995.4	5854.1	5932.9	9432.33	9394.84	9158.4	7772.3	5732.25	6058.1	0.698545	0.0449677	Down	nuclear
gi|238497508|ref|XP_002379989.1|O-methyltransferase,putative[AspergillusflavusNRRL3357]	gi|238497508|ref|XP_002379989.1|O-methyltransferase,putative[AspergillusflavusNRRL3357]	3	12.6	27.358	0	9.0239	361330000	3	4	11568	13449	13207	8997.5	9212	9016.3	12336.7	13375.7	12853.1	8746.44	9020.25	9206.56	0.699881	0.00192411	Down	cytoplasmic
gi|238486760|ref|XP_002374618.1|FHAdomainproteinSNIP1,putative[AspergillusflavusNRRL3357]	gi|238486760|ref|XP_002374618.1|FHAdomainproteinSNIP1,putative[AspergillusflavusNRRL3357]	5	13.2	38.943	0	7.494	357070000	5	5	7165.9	9068.7	7813.7	5913.1	5916.8	5335.4	7642.08	9019.3	7604.3	5748.1	5793.64	5447.99	0.703654	0.0295639	Down	nuclear
gi|238482081|ref|XP_002372279.1|conservedhypotheticalprotein[AspergillusflavusNRRL3357]	gi|238482081|ref|XP_002372279.1|conservedhypotheticalprotein[AspergillusflavusNRRL3357]	6	28.6	28.62	0	126.64	725230000	6	5	23650	25714	25433	18562	17352	17784	25221.6	25573.9	24751.4	18044	16990.8	18159.3	0.70449	0.000210853	Down	extracellular
gi|238495068|ref|XP_002378770.1|heatshockproteinHsp30/Hsp42,putative[AspergillusflavusNRRL3357]	gi|238495068|ref|XP_002378770.1|heatshockproteinHsp30/Hsp42,putative[AspergillusflavusNRRL3357]	12	71.1	18.917	0	260.23	145920000000	12	89	222130	244980	239370	174580	173110	163860	236891	243646	232955	169709	169507	167318	0.710117	0.00122319	Down	cytoplasmic
gi|238498662|ref|XP_002380566.1|conservedhypotheticalprotein[AspergillusflavusNRRL3357]	gi|238498662|ref|XP_002380566.1|conservedhypotheticalprotein[AspergillusflavusNRRL3357]	4	42.1	14.806	0	12.372	134200000	4	4	13103	13061	13733	9455.7	10269	9441.8	13973.7	12989.9	13365	9191.85	10055.3	9641.04	0.717749	0.000609307	Down	peroxisomal
gi|238490099|ref|XP_002376287.1|transcriptionelongationcomplexsubunit(Cdc68)[AspergillusflavusNRRL3357]	gi|238490099|ref|XP_002376287.1|transcriptionelongationcomplexsubunit(Cdc68)[AspergillusflavusNRRL3357]	16	20.8	117.53	0	137.29	2600500000	17	21	78230	85368	85989	63860	60662	58913	83428.4	84903	83684.6	62078.1	59399.3	60156.2	0.720849	8.70969e-05	Down	nuclear
gi|238494132|ref|XP_002378302.1|DUF1183domainprotein[AspergillusflavusNRRL3357]	gi|238494132|ref|XP_002378302.1|DUF1183domainprotein[AspergillusflavusNRRL3357]	4	15.4	26.026	0	5.9397	499700000	4	5	9717	9475.6	10551	7757.6	7547.5	6542.7	10362.7	9423.98	10268.2	7541.13	7390.4	6680.77	0.720852	0.00224791	Down	cytoplasmic
gi|238495929|ref|XP_002379200.1|conservedhypotheticalprotein[AspergillusflavusNRRL3357]	gi|238495929|ref|XP_002379200.1|conservedhypotheticalprotein[AspergillusflavusNRRL3357]	4	40.5	12.685	0	29.176	956960000	4	5	28177	30317	28256	22203	21432	20359	30049.4	30151.9	27498.8	21583.5	20985.9	20788.6	0.723419	0.00763874	Down	cytoplasmic
gi|238499747|ref|XP_002381108.1|proteinkinase,putative[AspergillusflavusNRRL3357]	gi|238499747|ref|XP_002381108.1|proteinkinase,putative[AspergillusflavusNRRL3357]	11	13.9	94.937	0	40.151	832940000	11	12	29891	31558	31380	23749	22835	21965	31877.3	31386.1	30539	23086.3	22359.7	22428.5	0.723684	0.000191333	Down	cytoplasmic
gi|238494698|ref|XP_002378585.1|GPIanchoredprotein,putative[AspergillusflavusNRRL3357]	gi|238494698|ref|XP_002378585.1|GPIanchoredprotein,putative[AspergillusflavusNRRL3357]	6	29.4	36.796	0	176.53	848350000	6	9	43080	43888	44705	33594	33049	31100	45942.7	43648.9	43506.9	32656.6	32361.1	31756.3	0.727373	0.00195733	Down	extracellular
gi|238490748|ref|XP_002376611.1|conservedhypotheticalprotein[AspergillusflavusNRRL3357]	gi|238490748|ref|XP_002376611.1|conservedhypotheticalprotein[AspergillusflavusNRRL3357]	9	27.9	50.275	0	50.994	2474900000	10	15	62862	66854	67396	52301	49020	46057	67039.2	66489.8	65589.8	50841.6	47999.7	47028.9	0.732437	0.00164559	Down	cytoplasmic
gi|238490105|ref|XP_002376290.1|SWIRMdomainproteinFun19,putative[AspergillusflavusNRRL3357]	gi|238490105|ref|XP_002376290.1|SWIRMdomainproteinFun19,putative[AspergillusflavusNRRL3357]	2	7.6	44.391	0	6.1592	109170000	2	2	1523.7	1449.5	1588.8	1200.6	1190.8	1017.6	1624.95	1441.6	1546.22	1167.1	1166.01	1039.07	0.733025	0.00430052	Down	nuclear
gi|238489937|ref|XP_002376206.1|nucleolarproteinJip5,putative[AspergillusflavusNRRL3357]	gi|238489937|ref|XP_002376206.1|nucleolarproteinJip5,putative[AspergillusflavusNRRL3357]	2	4.3	44.439	0	5.8227	144400000	2	3	4477.6	4797.2	4729.2	3756.4	3195.8	3529.5	4775.14	4771.07	4602.46	3651.58	3129.28	3603.98	0.734549	0.0106542	Down	nuclear
gi|238508209|ref|XP_002385305.1|siderophorebiosynthesisacetylaseAceI,putative[AspergillusflavusNRRL3357]	gi|238508209|ref|XP_002385305.1|siderophorebiosynthesisacetylaseAceI,putative[AspergillusflavusNRRL3357]	2	3.4	54.048	0.0016383	1.9152	59498000	2	2	3933.9	4047.6	3993.9	2915.4	3084.5	3026.6	4195.31	4025.55	3886.87	2834.05	3020.3	3090.47	0.740305	0.000948508	Down	peroxisomal
gi|238485504|ref|XP_002373990.1|conservedhypotheticalprotein[AspergillusflavusNRRL3357]	gi|238485504|ref|XP_002373990.1|conservedhypotheticalprotein[AspergillusflavusNRRL3357]	2	2.7	58.915	0.0047837	1.5967	99266000	2	2	5373.2	5828.1	6891.7	5186.7	4244.8	4130.2	5730.25	5796.35	6707.01	5041.97	4156.45	4217.36	0.741921	0.0198431	Down	mitochondrial
gi|238498884|ref|XP_002380677.1|indoleamine2,3-dioxygenasefamilyprotein[AspergillusflavusNRRL3357]	gi|238498884|ref|XP_002380677.1|indoleamine2,3-dioxygenasefamilyprotein[AspergillusflavusNRRL3357]	17	42.5	55.939	0	100.88	9091200000	17	31	109500	119570	119850	90184	88885	85188	116776	118919	116638	87667.5	87034.9	86985.7	0.742797	0.000229324	Down	cytoplasmic
gi|238487768|ref|XP_002375122.1|conservedhypotheticalprotein[AspergillusflavusNRRL3357]	gi|238487768|ref|XP_002375122.1|conservedhypotheticalprotein[AspergillusflavusNRRL3357]	21	38.6	76.392	0	177.55	5279100000	21	30	89731	95783	96872	73787	73462	67566	95693.7	95261.2	94275.9	71728.1	71932.9	68991.8	0.745493	0.000301264	Down	cytoplasmic
gi|238496567|ref|XP_002379519.1|DNAreplicationfactorCsubunitRfc1,putative[AspergillusflavusNRRL3357]	gi|238496567|ref|XP_002379519.1|DNAreplicationfactorCsubunitRfc1,putative[AspergillusflavusNRRL3357]	6	8.7	94.926	0	41.655	432100000	6	6	26278	27263	28027	21213	19945	20976	28024.2	27114.5	27275.9	20621.1	19529.8	21418.6	0.747121	0.00153159	Down	nuclear
gi|238485796|ref|XP_002374136.1|smallnuclearribonucleoproteinSmD3,putative[AspergillusflavusNRRL3357]	gi|238485796|ref|XP_002374136.1|smallnuclearribonucleoproteinSmD3,putative[AspergillusflavusNRRL3357]	4	36.2	12.867	0	30.001	2256200000	4	9	60343	65505	65297	50065	48320	47463	64352.8	65148.2	63547.1	48668	47314.2	48464.6	0.748393	1.42042e-05	Down	nuclear
gi|238491386|ref|XP_002376930.1|highaffinitymethioninepermease[AspergillusflavusNRRL3357]	gi|238491386|ref|XP_002376930.1|highaffinitymethioninepermease[AspergillusflavusNRRL3357]	3	5.3	59.631	0	11.315	119860000	3	4	1050.2	1296.3	1068.7	981.52	847.61	766.02	1119.99	1289.24	1040.06	954.132	829.967	782.185	0.749245	0.0357966	Down	ER
gi|238499731|ref|XP_002381100.1|dyneinheavychain[AspergillusflavusNRRL3357]	gi|238499731|ref|XP_002381100.1|dyneinheavychain[AspergillusflavusNRRL3357]	17	6.6	372.19	0	82.455	1121200000	17	17	31324	33328	33682	25334	26209	23699	33405.5	33146.5	32779.4	24627.1	25663.5	24199.1	0.749901	0.000764835	Down	cytoplasmic
gi|238505552|ref|XP_002383997.1|shortchaindehydrogenase/reductasefamilyprotein[AspergillusflavusNRRL3357]	gi|238505552|ref|XP_002383997.1|shortchaindehydrogenase/reductasefamilyprotein[AspergillusflavusNRRL3357]	4	23.5	25.945	0	16.775	2586200000	5	8	3128.6	2841.8	3141.8	2323	2310.1	2314.5	3336.5	2826.32	3057.6	2258.18	2262.02	2363.34	0.75003	0.0287176	Down	peroxisomal
gi|238486016|ref|XP_002374246.1|prenyltransferase,putative[AspergillusflavusNRRL3357]	gi|238486016|ref|XP_002374246.1|prenyltransferase,putative[AspergillusflavusNRRL3357]	3	13.9	45	0	69.119	297450000	3	2	14940	16830	16688	11930	13005	12116	15932.8	16738.3	16240.8	11597.1	12734.3	12371.7	0.750144	0.000983886	Down	cytoplasmic
gi|238501408|ref|XP_002381938.1|nuclearlocalizationproteinNPL6,putative[AspergillusflavusNRRL3357]	gi|238501408|ref|XP_002381938.1|nuclearlocalizationproteinNPL6,putative[AspergillusflavusNRRL3357]	5	8.2	62.629	0	16.819	851690000	5	8	22173	22401	23053	17587	17603	16649	23646.4	22279	22435.2	17096.3	17236.6	17000.3	0.751473	0.00486254	Down	nuclear
gi|238505852|ref|XP_002384128.1|monooxygenase,putative[AspergillusflavusNRRL3357]	gi|238505852|ref|XP_002384128.1|monooxygenase,putative[AspergillusflavusNRRL3357]	5	10.5	57.967	0	12.503	279020000	5	5	7933.1	8187	7769.6	6174.1	6260.1	5893.4	8460.26	8142.4	7561.38	6001.82	6129.8	6017.76	0.752697	0.015099	Down	vacuolar
gi|238487546|ref|XP_002375011.1|smallnuclearribonucleoproteinSmD1,putative[AspergillusflavusNRRL3357]	gi|238487546|ref|XP_002375011.1|smallnuclearribonucleoproteinSmD1,putative[AspergillusflavusNRRL3357]	3	37.4	13.43	0	71.914	1911300000	3	8	27858	27665	30079	23559	21197	21207	29709.2	27514.3	29272.9	22901.6	20755.8	21654.5	0.75499	0.00155231	Down	nuclear
gi|238489093|ref|XP_002375784.1|C2H2transcriptionfactor(Rpn4),putative[AspergillusflavusNRRL3357]	gi|238489093|ref|XP_002375784.1|C2H2transcriptionfactor(Rpn4),putative[AspergillusflavusNRRL3357]	2	3.5	60.819	0	3.1235	44717000	2	1	4500.4	4224	4548.5	3476.9	3326.9	3416.6	4799.45	4200.99	4426.6	3379.88	3257.65	3488.7	0.75593	0.0148202	Down	cytoplasmic
gi|238504584|ref|XP_002383523.1|DUF636domainprotein[AspergillusflavusNRRL3357]	gi|238504584|ref|XP_002383523.1|DUF636domainprotein[AspergillusflavusNRRL3357]	6	40.6	15.131	0	31.776	751570000	6	7	17513	18675	18411	14779	13978	13396	18676.8	18573.3	17917.6	14366.6	13687.1	13678.7	0.756523	0.000171116	Down	cytoplasmic
gi|238485212|ref|XP_002373844.1|conservedhypotheticalprotein[AspergillusflavusNRRL3357]	gi|238485212|ref|XP_002373844.1|conservedhypotheticalprotein[AspergillusflavusNRRL3357]	7	43	26.356	0	71.761	1075400000	7	9	39743	43935	41100	32333	31450	32534	42384	43695.7	39998.6	31430.8	30795.4	33220.5	0.758962	0.00244934	Down	extracellular
gi|238507125|ref|XP_002384764.1|short-chaindehydrogenase,putative[AspergillusflavusNRRL3357]	gi|238507125|ref|XP_002384764.1|short-chaindehydrogenase,putative[AspergillusflavusNRRL3357]	5	19.7	33.565	0	45.989	2979300000	5	9	37003	38742	39797	29748	30154	29775	39461.9	38531	38730.5	28917.9	29526.4	30403.3	0.761369	0.000154229	Down	peroxisomal
gi|238498666|ref|XP_002380568.1|conservedhypotheticalprotein[AspergillusflavusNRRL3357]	gi|238498666|ref|XP_002380568.1|conservedhypotheticalprotein[AspergillusflavusNRRL3357]	4	16.5	28.278	0	140.94	5917900000	4	10	35951	38289	42150	31643	29692	29002	38340	38080.4	41020.4	30760	29074	29614	0.762573	0.00296606	Down	cytoplasmic
gi|238503043|ref|XP_002382755.1|conservedhypotheticalprotein[AspergillusflavusNRRL3357]	gi|238503043|ref|XP_002382755.1|conservedhypotheticalprotein[AspergillusflavusNRRL3357]	10	47.9	29.907	0	29.047	2796900000	11	18	58655	63823	61887	47859	48269	47334	62552.7	63475.3	60228.5	46523.5	47264.3	48332.9	0.763617	0.000778542	Down	peroxisomal
gi|238502727|ref|XP_002382597.1|hypotheticalproteinAFLA_003960[AspergillusflavusNRRL3357]	gi|238502727|ref|XP_002382597.1|hypotheticalproteinAFLA_003960[AspergillusflavusNRRL3357]	4	70.5	10.579	0	46.981	851760000	4	7	29374	33205	31539	24912	25682	22751	31325.9	33024.1	30693.8	24216.9	25147.4	23231.1	0.763805	0.0013508	Down	cytoplasmic
gi|238487668|ref|XP_002375072.1|Hsp70chaperoneBiP/Kar2,putative[AspergillusflavusNRRL3357]	gi|238487668|ref|XP_002375072.1|Hsp70chaperoneBiP/Kar2,putative[AspergillusflavusNRRL3357]	36	56	73.449	0	323.31	63106000000	37	63	183750	194830	201930	154870	152600	146390	195960	193769	196518	150549	149424	149479	0.766681	3.98246e-05	Down	ER
gi|238484287|ref|XP_002373382.1|conservedhypotheticalprotein[AspergillusflavusNRRL3357]	gi|238484287|ref|XP_002373382.1|conservedhypotheticalprotein[AspergillusflavusNRRL3357]	6	10.8	65.5	0	11.228	4337400000	6	8	20557	21560	23122	17021	17285	16678	21923	21442.6	22502.4	16546	16925.2	17029.9	0.766956	0.000797515	Down	cytoplasmic
gi|238495006|ref|XP_002378739.1|oxidoreductase,FAD-binding,putative[AspergillusflavusNRRL3357]	gi|238495006|ref|XP_002378739.1|oxidoreductase,FAD-binding,putative[AspergillusflavusNRRL3357]	2	3.5	56.375	0	11.378	199890000	2	3	18949	18857	21034	16391	15185	14456	20208.2	18754.3	20470.3	15933.6	14868.9	14761.1	0.767466	0.00312702	Down	vacuolar
gi|238483855|ref|XP_002373166.1|TCTPfamilyprotein[AspergillusflavusNRRL3357]	gi|238483855|ref|XP_002373166.1|TCTPfamilyprotein[AspergillusflavusNRRL3357]	14	75.1	19.708	0	308.14	45021000000	14	25	261920	277800	290450	220830	223180	207960	279325	276287	282666	214668	218535	212348	0.770243	1.54671e-05	Down	cytoplasmic
gi|238485248|ref|XP_002373862.1|UDP-galactose4-epimerase,putative[AspergillusflavusNRRL3357]	gi|238485248|ref|XP_002373862.1|UDP-galactose4-epimerase,putative[AspergillusflavusNRRL3357]	8	40	30.59	0	138.68	2783200000	8	11	79961	84011	86942	65338	67588	64125	85274.5	83553.4	84612	63514.8	66181.2	65478.2	0.770258	0.000116357	Down	cytoplasmic
gi|238503265|ref|XP_002382866.1|rRNAprocessingproteinRRP15[AspergillusflavusNRRL3357]	gi|238503265|ref|XP_002382866.1|rRNAprocessingproteinRRP15[AspergillusflavusNRRL3357]	3	10.8	32.535	0	14.283	944440000	3	3	11955	13711	13200	10630	9968.8	10023	12749.4	13636.3	12846.3	10333.4	9761.3	10234.5	0.774341	0.00184376	Down	nuclear
gi|238503872|ref|XP_002383168.1|myosinheavychain,clone,putative[AspergillusflavusNRRL3357]	gi|238503872|ref|XP_002383168.1|myosinheavychain,clone,putative[AspergillusflavusNRRL3357]	5	10.4	77.859	0	24.402	601000000	5	7	5530.9	6216.6	5673.4	4171	4746.7	4807.1	5898.43	6182.74	5521.36	4054.61	4647.9	4908.54	0.776056	0.0159109	Down	cytoplasmic
gi|238496155|ref|XP_002379313.1|60SribosomalproteinL34[AspergillusflavusNRRL3357]	gi|238496155|ref|XP_002379313.1|60SribosomalproteinL34[AspergillusflavusNRRL3357]	4	26.5	13.309	0	8.4467	22975000000	4	6	42083	46045	44472	35077	35608	34310	44879.4	45794.2	43280.2	34098.2	34866.8	35034	0.776875	0.0020863	Down	cytoplasmic
gi|238495162|ref|XP_002378817.1|endosomalsortingcomplexproteinTSG101,putative[AspergillusflavusNRRL3357]	gi|238495162|ref|XP_002378817.1|endosomalsortingcomplexproteinTSG101,putative[AspergillusflavusNRRL3357]	5	12.4	63.53	0	6.5928	190340000	5	5	3056	2913.6	3400	2399.1	2469.5	2538.9	3259.07	2897.73	3308.88	2332.16	2418.1	2592.48	0.777853	0.0152265	Down	cytoplasmic
gi|238489797|ref|XP_002376136.1|aldehydereductase(AKR1),putative[AspergillusflavusNRRL3357]	gi|238489797|ref|XP_002376136.1|aldehydereductase(AKR1),putative[AspergillusflavusNRRL3357]	15	50.6	34.545	0	129.83	30481000000	15	28	197950	218940	218930	173010	171510	159930	211104	217747	213063	168182	167940	163305	0.778135	6.57091e-05	Down	cytoplasmic
gi|238486926|ref|XP_002374701.1|acetatekinase,putative[AspergillusflavusNRRL3357]	gi|238486926|ref|XP_002374701.1|acetatekinase,putative[AspergillusflavusNRRL3357]	4	9.2	48.443	0	16.872	758220000	4	6	21689	24568	23651	18709	18425	18492	23130.2	24434.2	23017.2	18186.9	18041.5	18882.2	0.78167	0.00173829	Down	cytoplasmic
gi|238495582|ref|XP_002379027.1|monoxygenase,putative[AspergillusflavusNRRL3357]	gi|238495582|ref|XP_002379027.1|monoxygenase,putative[AspergillusflavusNRRL3357]	7	19.5	51.673	0	128.63	3914100000	7	17	58667	64095	64526	52590	49919	46820	62565.5	63745.9	62796.8	51122.5	48879.9	47808	0.781737	0.00208877	Down	cytoplasmic
gi|238492467|ref|XP_002377470.1|hydantoinutilizationproteinA,putative[AspergillusflavusNRRL3357]	gi|238492467|ref|XP_002377470.1|hydantoinutilizationproteinA,putative[AspergillusflavusNRRL3357]	32	29.7	149.16	0	323.31	9621900000	32	45	163260	178240	179030	140400	138730	136530	174109	177269	174232	136482	135842	139411	0.783448	1.52809e-05	Down	peroxisomal
gi|238481835|ref|XP_002372156.1|conservedhypotheticalprotein[AspergillusflavusNRRL3357]	gi|238481835|ref|XP_002372156.1|conservedhypotheticalprotein[AspergillusflavusNRRL3357]	9	31.4	36.25	0	77.631	4734100000	9	16	70905	80273	78010	63651	60784	59142	75616.7	79835.7	75919.4	61874.9	59518.8	60390	0.786412	0.00177194	Down	cytoplasmic
gi|238493211|ref|XP_002377842.1|arginase,putative[AspergillusflavusNRRL3357]	gi|238493211|ref|XP_002377842.1|arginase,putative[AspergillusflavusNRRL3357]	2	6.8	32.651	0	2.6902	136770000	2	2	2580.1	2764.5	2438.5	2149.9	1920.2	2132.8	2751.55	2749.44	2373.15	2089.91	1880.23	2177.81	0.787028	0.0243614	Down	cytoplasmic
gi|238497149|ref|XP_002379810.1|NADH-cytochromeb5reductase[AspergillusflavusNRRL3357]	gi|238497149|ref|XP_002379810.1|NADH-cytochromeb5reductase[AspergillusflavusNRRL3357]	12	40.1	31.925	0	307.84	5005400000	12	14	23136	24190	24107	18901	19515	18930	24673.4	24058.2	23461	18373.6	19108.8	19329.5	0.787615	0.000423686	Down	vacuolar
gi|238491752|ref|XP_002377113.1|endosomalcargoreceptor(Erp5),putative[AspergillusflavusNRRL3357]	gi|238491752|ref|XP_002377113.1|endosomalcargoreceptor(Erp5),putative[AspergillusflavusNRRL3357]	5	22.9	25.632	0	40.245	2548700000	5	10	16805	19685	19297	15176	14349	15194	17921.7	19577.8	18779.9	14752.5	14050.3	15514.6	0.788988	0.00351751	Down	ER
gi|238491742|ref|XP_002377108.1|60SribosomalproteinL36[AspergillusflavusNRRL3357]	gi|238491742|ref|XP_002377108.1|60SribosomalproteinL36[AspergillusflavusNRRL3357]	4	32.4	11.978	0	10.183	14329000000	4	13	22804	21957	22167	18932	18538	16496	24319.3	21837.4	21572.9	18403.7	18152.1	16844.1	0.789597	0.0159449	Down	cytoplasmic
gi|238492737|ref|XP_002377605.1|glutaminesynthetase,putative[AspergillusflavusNRRL3357]	gi|238492737|ref|XP_002377605.1|glutaminesynthetase,putative[AspergillusflavusNRRL3357]	10	26.9	52.992	0	243.58	5602500000	10	17	103300	118440	116760	93641	89532	88852	110164	117795	113631	91028.1	87668.4	90727	0.789658	0.00260734	Down	cytoplasmic
gi|238501620|ref|XP_002382044.1|6-phosphogluconatedehydrogenase,decarboxylating[AspergillusflavusNRRL3357]	gi|238501620|ref|XP_002382044.1|6-phosphogluconatedehydrogenase,decarboxylating[AspergillusflavusNRRL3357]	18	35.7	57.303	0	160.53	4817400000	18	27	141110	142990	155390	119610	119430	115880	150487	142211	151226	116272	116944	118325	0.79247	0.0067614	Down	cytoplasmic
gi|238503416|ref|XP_002382941.1|60SribosomalproteinL25[AspergillusflavusNRRL3357]	gi|238503416|ref|XP_002382941.1|60SribosomalproteinL25[AspergillusflavusNRRL3357]	9	37.7	16.959	0	77.471	8124500000	9	13	62400	66193	65253	51971	55515	49859	66546.5	65832.4	63504.3	50520.8	54359.5	50911.1	0.795534	0.00130166	Down	cytoplasmic
gi|238488385|ref|XP_002375430.1|conservedhypotheticalprotein[AspergillusflavusNRRL3357]	gi|238488385|ref|XP_002375430.1|conservedhypotheticalprotein[AspergillusflavusNRRL3357]	4	59.6	11.991	0	256.56	15742000000	4	12	46178	49675	48265	39205	39866	37922	49246.6	49404.4	46971.5	38111	39036.2	38722.2	0.796132	0.00302513	Down	cytoplasmic
gi|238492733|ref|XP_002377603.1|aldehydedehydrogenasefamilyprotein,putative[AspergillusflavusNRRL3357]	gi|238492733|ref|XP_002377603.1|aldehydedehydrogenasefamilyprotein,putative[AspergillusflavusNRRL3357]	17	42.9	50.921	0	235.89	16876000000	17	34	109010	119550	119970	97558	93422	92147	116254	118899	116755	94835.8	91477.4	94091.5	0.797009	7.4473e-05	Down	cytoplasmic
gi|238486018|ref|XP_002374247.1|glycerol-3-phosphateacyltransferaseSct1,putative[AspergillusflavusNRRL3357]	gi|238486018|ref|XP_002374247.1|glycerol-3-phosphateacyltransferaseSct1,putative[AspergillusflavusNRRL3357]	15	21.6	83.04	0	102.48	3953000000	15	15	97337	105610	102370	84731	81586	81888	103805	105035	99626.6	82366.7	79887.8	83616	0.797784	0.000889304	Down	vacuolar
gi|238488517|ref|XP_002375496.1|rRNAbiogenesisproteinRRP5,putative[AspergillusflavusNRRL3357]	gi|238488517|ref|XP_002375496.1|rRNAbiogenesisproteinRRP5,putative[AspergillusflavusNRRL3357]	14	8.6	200.15	0	49.301	5652500000	14	18	42853	45354	45859	37713	36965	34662	45700.6	45106.9	44630	36660.7	36195.6	35393.4	0.799224	5.93146e-05	Down	nuclear
gi|238492537|ref|XP_002377505.1|tripeptidyl-peptidase(TppA),putative[AspergillusflavusNRRL3357]	gi|238492537|ref|XP_002377505.1|tripeptidyl-peptidase(TppA),putative[AspergillusflavusNRRL3357]	5	34.3	50.7	0	219.7	3338100000	10	12	41785	44205	43666	34927	36277	34635	44561.6	43964.2	42495.8	33952.4	35521.9	35365.9	0.800705	0.000476691	Down	vacuolar
gi|238493245|ref|XP_002377859.1|enoyl-CoAhydratase[AspergillusflavusNRRL3357]	gi|238493245|ref|XP_002377859.1|enoyl-CoAhydratase[AspergillusflavusNRRL3357]	7	21.2	29.932	0	15.083	331270000	7	7	32599	38850	39659	30087	31090	29286	34765.2	38638.4	38596.2	29247.5	30442.9	29904	0.801323	0.0221623	Down	peroxisomal
gi|238495330|ref|XP_002378901.1|decappingenzymeDcp1,putative[AspergillusflavusNRRL3357]	gi|238495330|ref|XP_002378901.1|decappingenzymeDcp1,putative[AspergillusflavusNRRL3357]	4	16.1	34.91	0	12.991	549200000	4	4	36445	34347	39745	29754	31598	28953	38866.8	34159.9	38679.9	28923.7	30940.3	29564	0.80475	0.0279237	Down	cytoplasmic
gi|238506537|ref|XP_002384470.1|conservedhypotheticalprotein[AspergillusflavusNRRL3357]	gi|238506537|ref|XP_002384470.1|conservedhypotheticalprotein[AspergillusflavusNRRL3357]	2	17.2	24.544	0	6.6261	81623000	2	2	5086.3	5191.4	5209.1	4224.3	3968.1	4494.2	5424.29	5163.12	5069.5	4106.43	3885.5	4589.04	0.80494	0.022162	Down	cytoplasmic
gi|238498370|ref|XP_002380420.1|conservedhypotheticalprotein[AspergillusflavusNRRL3357]	gi|238498370|ref|XP_002380420.1|conservedhypotheticalprotein[AspergillusflavusNRRL3357]	4	25.8	18.445	0	22.929	358000000	4	4	26516	26991	29081	23573	22722	21516	28278	26844	28301.7	22915.2	22249	21970	0.805155	0.00171402	Down	mitochondrial
gi|238496899|ref|XP_002379685.1|conservedhypotheticalprotein[AspergillusflavusNRRL3357]	gi|238496899|ref|XP_002379685.1|conservedhypotheticalprotein[AspergillusflavusNRRL3357]	7	9.9	87.97	0	36.523	282170000	7	10	27409	33668	31897	26126	26503	23604	29230.3	33484.6	31042.2	25397	25951.3	24102.1	0.80677	0.0240868	Down	peroxisomal
gi|238503684|ref|XP_002383074.1|conservedhypotheticalprotein[AspergillusflavusNRRL3357]	gi|238503684|ref|XP_002383074.1|conservedhypotheticalprotein[AspergillusflavusNRRL3357]	3	35.5	10.658	0	31.539	4223900000	3	7	54496	60363	60056	49932	47012	47107	58117.3	60034.2	58446.6	48538.7	46033.5	48101.1	0.808322	0.000448871	Down	cytoplasmic
gi|238504838|ref|XP_002383648.1|conservedhypotheticalprotein[AspergillusflavusNRRL3357]	gi|238504838|ref|XP_002383648.1|conservedhypotheticalprotein[AspergillusflavusNRRL3357]	9	50.5	33.08	0	323.31	4506800000	9	10	49479	52436	51890	42887	43060	40923	52766.9	52150.4	50499.4	41690.3	42163.7	41786.6	0.808684	0.00336244	Down	cytoplasmic
gi|238505667|ref|XP_002384047.1|molybdopterinsynthasesmallsubunitCnxG[AspergillusflavusNRRL3357]	gi|238505667|ref|XP_002384047.1|molybdopterinsynthasesmallsubunitCnxG[AspergillusflavusNRRL3357]	3	25.7	11.402	0	3.8097	367760000	3	3	22703	26586	25445	21297	21431	18885	24211.6	26441.2	24763.1	20702.7	20984.9	19283.5	0.809146	0.00569391	Down	cytoplasmic
gi|238499761|ref|XP_002381115.1|vacuolarATPsynthasesubunitD,putative[AspergillusflavusNRRL3357]	gi|238499761|ref|XP_002381115.1|vacuolarATPsynthasesubunitD,putative[AspergillusflavusNRRL3357]	6	37.8	29.298	0	95.077	2171000000	6	8	34571	40739	39099	33349	30161	30543	36868.3	40517.1	38051.2	32418.4	29533.2	31187.5	0.809277	0.00648025	Down	mitochondrial
gi|238490366|ref|XP_002376420.1|DUF636domainprotein[AspergillusflavusNRRL3357]	gi|238490366|ref|XP_002376420.1|DUF636domainprotein[AspergillusflavusNRRL3357]	4	42.1	15.579	0	20.691	570340000	4	4	16183	17676	18157	14849	14300	13761	17258.4	17579.7	17670.4	14434.7	14002.3	14051.4	0.809362	5.8858e-05	Down	cytoplasmic
gi|238485558|ref|XP_002374017.1|GPIanchoredprotein,putative[AspergillusflavusNRRL3357]	gi|238485558|ref|XP_002374017.1|GPIanchoredprotein,putative[AspergillusflavusNRRL3357]	2	13.2	21.22	0	4.9781	209850000	2	3	11886	13001	13458	10633	11319	9705.4	12675.8	12930.2	13097.3	10336.3	11083.4	9910.21	0.809755	0.0115002	Down	extracellular
gi|238491272|ref|XP_002376873.1|cupindomainprotein[AspergillusflavusNRRL3357]	gi|238491272|ref|XP_002376873.1|cupindomainprotein[AspergillusflavusNRRL3357]	4	37	14.819	0	22.431	403900000	4	5	21634	23168	24644	19038	19645	18686	23071.6	23041.8	23983.6	18506.8	19236.1	19080.3	0.810846	0.000530454	Down	cytoplasmic
gi|238506052|ref|XP_002384228.1|ZZtypezincfingerdomainprotein[AspergillusflavusNRRL3357]	gi|238506052|ref|XP_002384228.1|ZZtypezincfingerdomainprotein[AspergillusflavusNRRL3357]	20	28.1	89.655	0	130.94	3484400000	20	27	152700	161760	164520	133630	133610	129080	162847	160879	160111	129901	130829	131804	0.811369	2.10623e-05	Down	cytoplasmic
gi|238496809|ref|XP_002379640.1|conservedhypotheticalprotein[AspergillusflavusNRRL3357]	gi|238496809|ref|XP_002379640.1|conservedhypotheticalprotein[AspergillusflavusNRRL3357]	2	14.5	18.789	0	29.801	188460000	2	2	4092.1	3904.9	4344.5	3285.6	3453.5	3443.7	4364.02	3883.63	4228.07	3193.92	3381.62	3516.37	0.811428	0.0137002	Down	extracellular
gi|238484979|ref|XP_002373728.1|Fesuperoxidedismutase,putative[AspergillusflavusNRRL3357]	gi|238484979|ref|XP_002373728.1|Fesuperoxidedismutase,putative[AspergillusflavusNRRL3357]	2	11.4	33.532	0	37.594	260260000	2	2	23560	26083	26132	21352	21085	20342	25125.6	25940.9	25431.7	20756.2	20646.1	20771.3	0.812912	0.00196702	Down	mitochondrial
gi|238484811|ref|XP_002373644.1|conservedhypotheticalprotein[AspergillusflavusNRRL3357]	gi|238484811|ref|XP_002373644.1|conservedhypotheticalprotein[AspergillusflavusNRRL3357]	15	51.6	47.261	0	306.81	22065000000	15	31	161720	174040	178520	145920	145320	135900	172466	173092	173736	141848	142295	138768	0.814425	0.000429371	Down	cytoplasmic
gi|238496075|ref|XP_002379273.1|AP-3adaptorcomplexsubunitbeta,putative[AspergillusflavusNRRL3357]	gi|238496075|ref|XP_002379273.1|AP-3adaptorcomplexsubunitbeta,putative[AspergillusflavusNRRL3357]	5	6.7	90.324	0	9.6508	189970000	5	5	12342	12681	13038	10276	11139	10191	13162.1	12611.9	12688.6	9989.26	10907.1	10406.1	0.814626	0.002986	Down	cytoplasmic
gi|238493071|ref|XP_002377772.1|GrpBdomainprotein[AspergillusflavusNRRL3357]	gi|238493071|ref|XP_002377772.1|GrpBdomainprotein[AspergillusflavusNRRL3357]	6	36.4	22.458	0	136.81	5779800000	6	20	108300	111620	110810	97094	90535	87521	115497	111012	107840	94384.7	88650.5	89367.9	0.814827	0.0022859	Down	cytoplasmic
gi|238496213|ref|XP_002379342.1|alcoholdehydrogenase,zinc-containing,putative[AspergillusflavusNRRL3357]	gi|238496213|ref|XP_002379342.1|alcoholdehydrogenase,zinc-containing,putative[AspergillusflavusNRRL3357]	7	22.7	46.646	0	52.379	1143800000	7	8	38105	39955	40528	34028	32724	32004	40637.1	39737.4	39441.9	33078.5	32042.9	32679.4	0.816303	0.000118942	Down	cytoplasmic
gi|238492703|ref|XP_002377588.1|ribosomeassociatedDnaJchaperoneZuotin,putative[AspergillusflavusNRRL3357]	gi|238492703|ref|XP_002377588.1|ribosomeassociatedDnaJchaperoneZuotin,putative[AspergillusflavusNRRL3357]	18	42.9	51.2	0	168.4	11310000000	18	36	153830	156310	166780	138320	133240	125860	164052	155459	162310	134460	130467	128516	0.816883	0.00137419	Down	nuclear
gi|238496595|ref|XP_002379533.1|conservedhypotheticalprotein[AspergillusflavusNRRL3357]	gi|238496595|ref|XP_002379533.1|conservedhypotheticalprotein[AspergillusflavusNRRL3357]	8	62.6	16.235	0	59.911	5181800000	8	12	53215	56943	59302	47259	48043	45983	56751.2	56632.8	57712.8	45940.3	47043	46953.3	0.817913	2.9996e-05	Down	cytoplasmic
gi|238498532|ref|XP_002380501.1|chromodomainhelicase(Chd1),putative[AspergillusflavusNRRL3357]	gi|238498532|ref|XP_002380501.1|chromodomainhelicase(Chd1),putative[AspergillusflavusNRRL3357]	17	11.1	164.51	0	39.467	1053000000	17	20	39990	41386	42132	34232	35213	33625	42647.4	41160.6	41002.9	33276.8	34480	34334.6	0.818448	0.000505497	Down	nuclear
gi|238483483|ref|XP_002372980.1|NADH-quinoneoxidoreductasePst2,putative[AspergillusflavusNRRL3357]	gi|238483483|ref|XP_002372980.1|NADH-quinoneoxidoreductasePst2,putative[AspergillusflavusNRRL3357]	5	26.1	21.813	0	52.284	5425800000	5	10	27957	31373	30749	25531	24914	24662	29814.8	31202.1	29925	24818.6	24395.4	25182.4	0.818599	0.00165175	Down	peroxisomal
gi|238501532|ref|XP_002382000.1|conservedhypotheticalprotein[AspergillusflavusNRRL3357]	gi|238501532|ref|XP_002382000.1|conservedhypotheticalprotein[AspergillusflavusNRRL3357]	7	16.9	46.045	0	13.854	493500000	7	7	5979.2	6115.7	6186.8	5463.4	5096.6	4737.7	6376.52	6082.39	6021	5310.95	4990.52	4837.68	0.818948	0.00393418	Down	cytoplasmic
gi|238502281|ref|XP_002382374.1|conservedhypotheticalprotein[AspergillusflavusNRRL3357]	gi|238502281|ref|XP_002382374.1|conservedhypotheticalprotein[AspergillusflavusNRRL3357]	6	20.8	42.13	0	182.1	929880000	6	8	32196	37078	35371	29170	30535	27762	34335.4	36876	34423.1	28356	29899.4	28347.8	0.820058	0.00534913	Down	mitochondrial
gi|238487450|ref|XP_002374963.1|translationinitiationfactoreif-2bepsilonsubunit,putative[AspergillusflavusNRRL3357]	gi|238487450|ref|XP_002374963.1|translationinitiationfactoreif-2bepsilonsubunit,putative[AspergillusflavusNRRL3357]	19	28.8	78.257	0	105.32	6356900000	19	25	108310	115060	117080	98437	95644	91037	115507	114433	113942	95690.2	93653.2	92958.1	0.820893	0.000151029	Down	cytoplasmic
gi|238505705|ref|XP_002384064.1|extracellulardevelopmentalsignalbiosynthesisproteinFluG[AspergillusflavusNRRL3357]	gi|238505705|ref|XP_002384064.1|extracellulardevelopmentalsignalbiosynthesisproteinFluG[AspergillusflavusNRRL3357]	19	25.1	96.454	0	139.79	3184500000	19	22	71325	73943	74609	62795	61653	59934	76064.6	73540.2	72609.5	61042.8	60369.7	61198.7	0.822089	0.00411442	Down	cytoplasmic
gi|238491680|ref|XP_002377077.1|smallnuclearribonucleoproteinSmB,putative[AspergillusflavusNRRL3357]	gi|238491680|ref|XP_002377077.1|smallnuclearribonucleoproteinSmB,putative[AspergillusflavusNRRL3357]	7	44.8	19.836	0	64.354	1717800000	7	14	24572	26449	25507	22671	20898	20603	26204.8	26304.9	24823.4	22038.4	20463	21037.8	0.822139	0.00228957	Down	nuclear
gi|238500499|ref|XP_002381484.1|conservedhypotheticalprotein[AspergillusflavusNRRL3357]	gi|238500499|ref|XP_002381484.1|conservedhypotheticalprotein[AspergillusflavusNRRL3357]	4	27.5	15.21	0	4.6503	2239200000	4	4	22529	25970	24394	20549	20380	20155	24026.1	25828.5	23740.3	19975.6	19955.8	20580.3	0.823645	0.0150195	Down	extracellular
gi|238497770|ref|XP_002380120.1|conservedhypotheticalprotein[AspergillusflavusNRRL3357]	gi|238497770|ref|XP_002380120.1|conservedhypotheticalprotein[AspergillusflavusNRRL3357]	6	27.4	41.748	0	56.025	878170000	6	8	7135.6	7470.1	8534.6	6882.1	6542	5975.8	7609.77	7429.41	8305.88	6690.06	6405.83	6101.9	0.825339	0.0172075	Down	cytoplasmic
gi|238499589|ref|XP_002381029.1|oxidoreductase,short-chaindehydrogenase/reductasefamily[AspergillusflavusNRRL3357]	gi|238499589|ref|XP_002381029.1|oxidoreductase,short-chaindehydrogenase/reductasefamily[AspergillusflavusNRRL3357]	12	51.9	32.166	0	165.22	3919400000	12	22	92319	97095	97135	81501	82591	77231	98453.7	96566.1	94531.9	79226.8	80871.9	78860.7	0.825471	0.000824708	Down	cytoplasmic
gi|238494006|ref|XP_002378239.1|DNAreplicationfactorCsubunitRfc4,putative[AspergillusflavusNRRL3357]	gi|238494006|ref|XP_002378239.1|DNAreplicationfactorCsubunitRfc4,putative[AspergillusflavusNRRL3357]	4	15.9	32.675	0	22.395	435930000	4	4	12813	13640	13518	11974	11286	10474	13664.4	13565.7	13155.7	11639.9	11051.1	10695	0.826476	0.00431341	Down	nuclear
gi|238489495|ref|XP_002375985.1|phosphoketolase,putative[AspergillusflavusNRRL3357]	gi|238489495|ref|XP_002375985.1|phosphoketolase,putative[AspergillusflavusNRRL3357]	31	41.5	91.568	0	285.85	19828000000	31	45	109750	115360	118530	98055	99368	92308	117043	114732	115354	95318.9	97299.7	94255.9	0.82652	8.99197e-05	Down	cytoplasmic
gi|238485572|ref|XP_002374024.1|BYS1domainprotein,putative[AspergillusflavusNRRL3357]	gi|238485572|ref|XP_002374024.1|BYS1domainprotein,putative[AspergillusflavusNRRL3357]	3	16.2	16.148	0	4.8906	2271100000	3	8	11179	13193	12184	10901	10472	9399.7	11921.9	13121.1	11857.5	10596.8	10254	9598.05	0.826599	0.0161558	Down	extracellular
gi|238502495|ref|XP_002382481.1|conservedhypotheticalprotein[AspergillusflavusNRRL3357]	gi|238502495|ref|XP_002382481.1|conservedhypotheticalprotein[AspergillusflavusNRRL3357]	4	8.8	69.171	0	25.67	114860000	4	4	2968.1	3006.3	3437.7	2682.3	2607.8	2634.7	3165.33	2989.92	3345.57	2607.45	2553.52	2690.3	0.827311	0.0217779	Down	cytoplasmic
gi|238485782|ref|XP_002374129.1|signalrecognitionparticleprotein,putative[AspergillusflavusNRRL3357]	gi|238485782|ref|XP_002374129.1|signalrecognitionparticleprotein,putative[AspergillusflavusNRRL3357]	19	37.5	71.219	0	263.27	5249700000	19	37	66868	72290	71451	60299	58583	58909	71311.4	71896.2	69536.2	58616.4	57363.6	60152.1	0.828298	0.000373549	Down	cytoplasmic
gi|238486268|ref|XP_002374372.1|signalrecognitionparticle,putative[AspergillusflavusNRRL3357]	gi|238486268|ref|XP_002374372.1|signalrecognitionparticle,putative[AspergillusflavusNRRL3357]	14	31.9	67.022	0	120.16	3528900000	14	25	39652	44424	44028	37936	35622	34580	42286.9	44182	42848.1	36877.4	34880.5	35309.7	0.828539	0.000879513	Down	peroxisomal
gi|238482119|ref|XP_002372298.1|shortchaindehydrogenase/reductasefamily[AspergillusflavusNRRL3357]	gi|238482119|ref|XP_002372298.1|shortchaindehydrogenase/reductasefamily[AspergillusflavusNRRL3357]	11	31.9	38.82	0	88.877	17067000000	11	19	94199	107030	103800	89665	86226	82047	100459	106447	101018	87163	84431.2	83778.4	0.830055	0.00359998	Down	mitochondrial
gi|238492959|ref|XP_002377716.1|conservedhypotheticalprotein[AspergillusflavusNRRL3357]	gi|238492959|ref|XP_002377716.1|conservedhypotheticalprotein[AspergillusflavusNRRL3357]	3	43.6	10.034	0	37.129	1267100000	3	6	20758	20192	20448	18004	17293	16739	22137.4	20082	19900	17501.6	16933.1	17092.2	0.830897	0.0331391	Down	cytoplasmic
gi|238508759|ref|XP_002385564.1|60SribosomalproteinL13[AspergillusflavusNRRL3357]	gi|238508759|ref|XP_002385564.1|60SribosomalproteinL13[AspergillusflavusNRRL3357]	19	58.8	25.677	0	107.86	71129000000	19	38	145440	151930	153620	130330	131040	121260	155105	151102	149503	126693	128312	123819	0.831401	0.000362898	Down	cytoplasmic
gi|238494250|ref|XP_002378361.1|spore-specificcatalaseCatA[AspergillusflavusNRRL3357]	gi|238494250|ref|XP_002378361.1|spore-specificcatalaseCatA[AspergillusflavusNRRL3357]	32	55.3	83.859	0	287.38	22975000000	33	53	166140	175090	178670	153800	145990	141450	177180	174136	173882	149508	142951	144435	0.831796	0.00088174	Down	cytoplasmic
gi|238503275|ref|XP_002382871.1|alcoholdehydrogenase,putative[AspergillusflavusNRRL3357]	gi|238503275|ref|XP_002382871.1|alcoholdehydrogenase,putative[AspergillusflavusNRRL3357]	10	58.6	24.912	0	57.8	1001500000	10	12	25209	26133	26887	22640	22310	21433	26884.2	25990.6	26166.5	22008.3	21845.6	21885.3	0.831846	0.00297618	Down	cytoplasmic
gi|238498912|ref|XP_002380691.1|40SribosomalproteinS24[AspergillusflavusNRRL3357]	gi|238498912|ref|XP_002380691.1|40SribosomalproteinS24[AspergillusflavusNRRL3357]	9	45.9	15.246	0	74.366	17842000000	9	17	56659	58938	60343	50483	50666	48233	60424	58616.9	58725.9	49074.3	49611.4	49250.8	0.832396	0.00200398	Down	cytoplasmic
gi|238501558|ref|XP_002382013.1|FKBP-typepeptidyl-prolylisomerase,putative[AspergillusflavusNRRL3357]	gi|238501558|ref|XP_002382013.1|FKBP-typepeptidyl-prolylisomerase,putative[AspergillusflavusNRRL3357]	13	32.3	51.306	0	99.838	5099000000	13	17	88067	89599	91228	78728	75457	74341	93919.1	89110.9	88783.2	76531.2	73886.4	75909.8	0.833005	0.00436961	Down	ER
gi|238487218|ref|XP_002374847.1|conservedhypotheticalprotein[AspergillusflavusNRRL3357]	gi|238487218|ref|XP_002374847.1|conservedhypotheticalprotein[AspergillusflavusNRRL3357]	5	40.3	15.331	0	28.921	1342800000	5	6	10709	11065	10331	13133	13219	12882	11420.6	11004.7	10054.1	12766.5	12943.8	13153.8	1.20079	0.0271875	Up	nuclear
gi|238507151|ref|XP_002384777.1|conservedhypotheticalprotein[AspergillusflavusNRRL3357]	gi|238507151|ref|XP_002384777.1|conservedhypotheticalprotein[AspergillusflavusNRRL3357]	2	19.4	38.597	0	18.862	369400000	5	6	11391	12055	12012	14828	14686	13928	12147.9	11989.3	11690.1	14414.2	14380.3	14221.9	1.20085	0.000805198	Up	cytoplasmic
gi|238508701|ref|XP_002385536.1|aminopeptidase,putative[AspergillusflavusNRRL3357]	gi|238508701|ref|XP_002385536.1|aminopeptidase,putative[AspergillusflavusNRRL3357]	8	23.8	43.147	0	115.54	3481100000	8	16	61713	64865	67409	83048	79913	74887	65813.9	64511.7	65602.5	80730.6	78249.6	76467.3	1.20174	0.00486082	Up	mitochondrial
gi|238497550|ref|XP_002380010.1|conservedhypotheticalprotein[AspergillusflavusNRRL3357]	gi|238497550|ref|XP_002380010.1|conservedhypotheticalprotein[AspergillusflavusNRRL3357]	4	12.7	34.031	0	14.564	427270000	4	5	11930	13734	13916	15779	17199	15477	12722.8	13659.2	13543.1	15338.7	16841	15803.6	1.20182	0.0104722	Up	cytoplasmic
gi|238501130|ref|XP_002381799.1|conservedhypotheticalprotein[AspergillusflavusNRRL3357]	gi|238501130|ref|XP_002381799.1|conservedhypotheticalprotein[AspergillusflavusNRRL3357]	6	14.1	52.15	0	22.648	352180000	6	7	24694	24275	25326	30844	30613	29627	26334.9	24142.8	24647.3	29983.3	29975.8	30252.2	1.20252	0.0155433	Up	cytoplasmic
gi|238485472|ref|XP_002373974.1|conservedhypotheticalprotein[AspergillusflavusNRRL3357]	gi|238485472|ref|XP_002373974.1|conservedhypotheticalprotein[AspergillusflavusNRRL3357]	2	4.8	50.222	0	3.7465	45520000	2	3	10125	11372	11632	14392	13871	12357	10797.8	11310.1	11320.3	13990.4	13582.3	12617.8	1.20373	0.0188173	Up	extracellular
gi|238491456|ref|XP_002376965.1|lysophospholipasePlb1[AspergillusflavusNRRL3357]	gi|238491456|ref|XP_002376965.1|lysophospholipasePlb1[AspergillusflavusNRRL3357]	5	8.9	69.165	0	63.744	633090000	5	6	29520	31700	33310	38938	39178	37857	31481.6	31527.3	32417.3	37851.5	38362.5	38655.9	1.20386	0.00011163	Up	extracellular
gi|238483033|ref|XP_002372755.1|acetyl-coAhydrolaseAch1,putative[AspergillusflavusNRRL3357]	gi|238483033|ref|XP_002372755.1|acetyl-coAhydrolaseAch1,putative[AspergillusflavusNRRL3357]	22	51.8	58.058	0	323.31	23354000000	22	41	136300	140520	147340	175830	178200	166930	145357	139755	143391	170924	174491	170453	1.20439	0.000217168	Up	mitochondrial
gi|238493247|ref|XP_002377860.1|mannitol-1-phosphatedehydrogenase[AspergillusflavusNRRL3357]	gi|238493247|ref|XP_002377860.1|mannitol-1-phosphatedehydrogenase[AspergillusflavusNRRL3357]	13	41.4	43.479	0	88.934	2329100000	13	19	61800	67530	69796	82010	83818	78612	65906.7	67162.1	67925.5	79721.6	82073.3	80270.9	1.20446	0.000149381	Up	cytoplasmic
gi|238489615|ref|XP_002376045.1|vacuolarsegregationproteinpep7,putative[AspergillusflavusNRRL3357]	gi|238489615|ref|XP_002376045.1|vacuolarsegregationproteinpep7,putative[AspergillusflavusNRRL3357]	2	2.8	75.984	0	4.4474	25282000	2	2	3957.1	4128	4438.5	4950.6	5281.6	5142.4	4220.05	4105.51	4319.55	4812.46	5171.66	5250.92	1.20523	0.012151	Up	nuclear
gi|238487770|ref|XP_002375123.1|14-alphasteroldemethylaseCyp51A[AspergillusflavusNRRL3357];gi|238505404|ref|XP_002383931.1|cytochromeP450,putative[AspergillusflavusNRRL3357]	gi|238487770|ref|XP_002375123.1|14-alphasteroldemethylaseCyp51A[AspergillusflavusNRRL3357]	12	34.9	58.222	0	111.23	4182500000	12;1	19	32563	35968	36518	44060	42503	42530	34726.8	35772.1	35539.4	42830.6	41618.3	43427.5	1.20625	0.000886183	Up	ER
gi|238487890|ref|XP_002375183.1|celldivisioncontrolprotein2kinase,putative[AspergillusflavusNRRL3357]	gi|238487890|ref|XP_002375183.1|celldivisioncontrolprotein2kinase,putative[AspergillusflavusNRRL3357]	6	27.5	36.357	0	17.721	432890000	8	6	11570	12308	12637	14723	15164	15021	12338.8	12241	12298.3	14312.2	14848.4	15338	1.2067	0.012724	Up	cytoplasmic
gi|238498670|ref|XP_002380570.1|patchedsphingolipidtransporter(Ncr1),putative[AspergillusflavusNRRL3357]	gi|238498670|ref|XP_002380570.1|patchedsphingolipidtransporter(Ncr1),putative[AspergillusflavusNRRL3357]	13	13.9	126.33	0	90.592	2611100000	13	23	96748	101510	108540	127080	129270	121290	103177	100957	105631	123534	126579	123849	1.20786	0.000370182	Up	peroxisomal
gi|238498650|ref|XP_002380560.1|conservedhypotheticalprotein[AspergillusflavusNRRL3357]	gi|238498650|ref|XP_002380560.1|conservedhypotheticalprotein[AspergillusflavusNRRL3357]	5	70.5	8.7148	0	67.571	6065500000	5	13	43407	44666	44898	56842	54927	52435	46291.4	44422.7	43694.8	55255.9	53783.7	53541.5	1.20991	0.000995561	Up	cytoplasmic
gi|238487002|ref|XP_002374739.1|conservedserine-richprotein[AspergillusflavusNRRL3357]	gi|238487002|ref|XP_002374739.1|conservedserine-richprotein[AspergillusflavusNRRL3357]	2	48.5	18.424	0	30.108	1130400000	8	10	7147.9	7864	7830.6	9826.7	9059.7	9275.7	7622.88	7821.16	7620.75	9552.5	8871.12	9471.44	1.21008	0.0116216	Up	cytoplasmic
gi|238493243|ref|XP_002377858.1|SAGAcomplexsubunit(Ada2),putative[AspergillusflavusNRRL3357]	gi|238493243|ref|XP_002377858.1|SAGAcomplexsubunit(Ada2),putative[AspergillusflavusNRRL3357]	3	5.2	58.499	0	3.908	132200000	3	3	4427	4774.1	4920.9	5637.3	6220.9	5566.7	4721.18	4748.09	4789.02	5480	6091.41	5684.17	1.21019	0.0296094	Up	nuclear
gi|238499839|ref|XP_002381154.1|conservedhypotheticalprotein[AspergillusflavusNRRL3357]	gi|238499839|ref|XP_002381154.1|conservedhypotheticalprotein[AspergillusflavusNRRL3357]	8	40.6	20.676	0	75.989	1526100000	8	11	28051	30861	31942	37463	38168	36398	29915	30692.9	31086	36417.6	37373.5	37166.1	1.21021	0.000167356	Up	peroxisomal
gi|238492923|ref|XP_002377698.1|hypotheticalproteinAFLA_042360[AspergillusflavusNRRL3357]	gi|238492923|ref|XP_002377698.1|hypotheticalproteinAFLA_042360[AspergillusflavusNRRL3357]	3	28.6	13.302	0	8.2237	655320000	3	3	11432	13764	15094	17081	15540	16657	12191.7	13689	14689.5	16604.4	15216.5	17008.5	1.21047	0.0425432	Up	cytoplasmic
gi|238502393|ref|XP_002382430.1|C2H2transcriptionfactor(AmdX),putative[AspergillusflavusNRRL3357]	gi|238502393|ref|XP_002382430.1|C2H2transcriptionfactor(AmdX),putative[AspergillusflavusNRRL3357]	3	2.8	115.78	0	6.1132	243530000	3	4	9445.6	11056	12110	13374	13244	13454	10073.3	10995.8	11785.5	13000.8	12968.3	13737.9	1.21189	0.026529	Up	nuclear
gi|238499969|ref|XP_002381219.1|arylsulfatase,putative[AspergillusflavusNRRL3357]	gi|238499969|ref|XP_002381219.1|arylsulfatase,putative[AspergillusflavusNRRL3357]	9	19.4	68.833	0	94.241	1025600000	9	13	26818	30155	30069	35705	36195	35657	28600.1	29990.7	29263.2	34708.7	35441.6	36409.4	1.21318	0.000734645	Up	cytoplasmic
gi|238484733|ref|XP_002373605.1|spac6f6.09protein,putative[AspergillusflavusNRRL3357]	gi|238484733|ref|XP_002373605.1|spac6f6.09protein,putative[AspergillusflavusNRRL3357]	2	10.1	23.669	0	4.1986	73167000	2	2	4882.2	5210.2	5345.6	6145.6	6277.8	6660.5	5206.63	5181.82	5202.34	5974.11	6147.13	6801.05	1.21367	0.0476451	Up	nuclear
gi|238507942|ref|XP_002385172.1|conservedhypotheticalprotein[AspergillusflavusNRRL3357]	gi|238507942|ref|XP_002385172.1|conservedhypotheticalprotein[AspergillusflavusNRRL3357]	3	11.2	32.468	0	2.9865	69311000	3	4	14298	16000	15678	19115	19198	18557	15248.1	15912.8	15257.8	18581.6	18798.4	18948.6	1.21395	0.00106016	Up	cytoplasmic
gi|238505926|ref|XP_002384165.1|COX1assemblyproteinShy1,putative[AspergillusflavusNRRL3357]	gi|238505926|ref|XP_002384165.1|COX1assemblyproteinShy1,putative[AspergillusflavusNRRL3357]	4	16.8	37.188	0	7.5906	192340000	4	4	13480	14932	15626	18688	18054	17747	14375.8	14850.7	15207.2	18166.5	17678.2	18121.5	1.21524	0.00084182	Up	peroxisomal
gi|238503347|ref|XP_002382907.1|WWdomainprotein,putative[AspergillusflavusNRRL3357]	gi|238503347|ref|XP_002382907.1|WWdomainprotein,putative[AspergillusflavusNRRL3357]	4	18.8	30.177	0	13.778	972300000	5	6	5515.3	5675	5787.9	6740.9	7184.5	7100.1	5881.8	5644.09	5632.79	6552.8	7034.96	7249.93	1.21587	0.0166795	Up	cytoplasmic
gi|238491364|ref|XP_002376919.1|phosphatidicacidphosphatase,putative[AspergillusflavusNRRL3357]	gi|238491364|ref|XP_002376919.1|phosphatidicacidphosphatase,putative[AspergillusflavusNRRL3357]	3	10.8	48.747	0	18.063	400990000	3	4	7958.2	7765	9013.4	10336	9846.7	10478	8487.03	7722.7	8771.85	10047.6	9641.74	10699.1	1.21736	0.0148263	Up	Golgi apparatus
gi|238498308|ref|XP_002380389.1|1,3-beta-glucanosyltransferaseBgt1[AspergillusflavusNRRL3357]	gi|238498308|ref|XP_002380389.1|1,3-beta-glucanosyltransferaseBgt1[AspergillusflavusNRRL3357]	15	58.6	33.454	0	323.31	25082000000	15	21	74291	88193	85959	103630	103440	100520	79227.7	87712.6	83655.4	100738	101287	102641	1.21774	0.0143011	Up	vacuolar
gi|238507886|ref|XP_002385144.1|carboxypeptidaseCpyA/Prc1,putative[AspergillusflavusNRRL3357]	gi|238507886|ref|XP_002385144.1|carboxypeptidaseCpyA/Prc1,putative[AspergillusflavusNRRL3357]	21	37.8	60.878	0	323.31	20701000000	21	40	189460	191100	207380	244430	246570	238640	202050	190059	201822	237609	241438	243676	1.2179	0.0030517	Up	vacuolar
gi|238482591|ref|XP_002372534.1|conservedhypotheticalprotein[AspergillusflavusNRRL3357]	gi|238482591|ref|XP_002372534.1|conservedhypotheticalprotein[AspergillusflavusNRRL3357]	19	62.7	31.751	0	323.31	15103000000	19	30	119700	126210	127480	155200	160710	148190	127654	125522	124064	150869	157365	151317	1.2184	0.00147948	Up	cytoplasmic
gi|238495897|ref|XP_002379184.1|nitrilotriacetatemonooxygenasecomponentA,putative[AspergillusflavusNRRL3357]	gi|238495897|ref|XP_002379184.1|nitrilotriacetatemonooxygenasecomponentA,putative[AspergillusflavusNRRL3357]	4	11.1	48.653	0	31.322	359020000	4	5	15871	17336	17336	20599	21354	20875	16925.6	17241.6	16871.4	20024.2	20909.5	21315.5	1.21974	0.00635818	Up	mitochondrial
gi|238508414|ref|XP_002385401.1|phosphatidylglycerolspecificphospholipase,putative[AspergillusflavusNRRL3357]	gi|238508414|ref|XP_002385401.1|phosphatidylglycerolspecificphospholipase,putative[AspergillusflavusNRRL3357]	6	16.3	55.696	0	164.91	2418200000	6	6	30622	34761	34106	42700	40544	40382	32656.9	34571.6	33192	41508.5	39700.1	41234.2	1.22056	0.000788592	Up	vacuolar
gi|238484437|ref|XP_002373457.1|prenylcysteinelyase,putative[AspergillusflavusNRRL3357]	gi|238484437|ref|XP_002373457.1|prenylcysteinelyase,putative[AspergillusflavusNRRL3357]	5	11.1	60.605	0	19.649	799930000	5	7	28789	31541	30351	39870	37182	35848	30702	31369.2	29537.6	38757.5	36408.1	36604.5	1.22075	0.00278628	Up	vacuolar
gi|238504520|ref|XP_002383491.1|nucleartransportfactor2domainprotein[AspergillusflavusNRRL3357]	gi|238504520|ref|XP_002383491.1|nucleartransportfactor2domainprotein[AspergillusflavusNRRL3357]	2	50	14.032	0	124.01	107730000	2	1	5588.5	6096.4	6959.9	7643.3	7536.8	7952.5	5959.86	6063.19	6773.38	7430.02	7379.92	8120.32	1.2209	0.0171422	Up	nuclear
gi|238493669|ref|XP_002378071.1|voltage-gatedchloridechannel(ClcA),putative[AspergillusflavusNRRL3357]	gi|238493669|ref|XP_002378071.1|voltage-gatedchloridechannel(ClcA),putative[AspergillusflavusNRRL3357]	6	8.1	99.907	0	15.017	408270000	6	7	13046	14014	13737	16856	17315	16611	13912.9	13937.7	13368.9	16385.7	16954.6	16961.5	1.22097	0.000342322	Up	cytoplasmic
gi|238487338|ref|XP_002374907.1|conservedhypotheticalprotein[AspergillusflavusNRRL3357]	gi|238487338|ref|XP_002374907.1|conservedhypotheticalprotein[AspergillusflavusNRRL3357]	13	51.9	39.835	0	297.86	6875700000	13	22	131470	141340	145020	176770	175440	168040	140206	140570	141134	171837	171788	171586	1.22115	2.22881e-05	Up	extracellular
gi|238491898|ref|XP_002377186.1|iron-sulfurcofactorsynthesisprotein(Isu1),putative[AspergillusflavusNRRL3357]	gi|238491898|ref|XP_002377186.1|iron-sulfurcofactorsynthesisprotein(Isu1),putative[AspergillusflavusNRRL3357]	7	39.1	21.101	0	36.327	916420000	7;4	12	35512	37151	38924	45826	47525	45564	37871.8	36948.6	37880.9	44547.3	46535.8	46525.5	1.22131	0.00188454	Up	cytoplasmic
gi|238486958|ref|XP_002374717.1|mitochondrialF1F0ATPsynthasesubunitAtp14,putative[AspergillusflavusNRRL3357]	gi|238486958|ref|XP_002374717.1|mitochondrialF1F0ATPsynthasesubunitAtp14,putative[AspergillusflavusNRRL3357]	3	23.8	17.62	0	22.32	4428700000	3	8	70669	71294	71681	88136	93648	84358	75365	70905.6	69760	85676.7	91698.7	86138.1	1.22162	0.00377011	Up	cytoplasmic
gi|238505416|ref|XP_002383937.1|serinecarboxypeptidase(CpdS),putative[AspergillusflavusNRRL3357]	gi|238505416|ref|XP_002383937.1|serinecarboxypeptidase(CpdS),putative[AspergillusflavusNRRL3357]	4	13.3	54.876	0	123.18	2041700000	4	6	37091	39432	39574	48520	48425	47841	39555.7	39217.2	38513.5	47166.1	47417	48850.6	1.2233	0.000496112	Up	vacuolar
gi|238506563|ref|XP_002384483.1|phytase,putative[AspergillusflavusNRRL3357]	gi|238506563|ref|XP_002384483.1|phytase,putative[AspergillusflavusNRRL3357]	6	18	57.28	0	87.229	978770000	6	6	11408	12894	13345	15568	15545	15856	12166.1	12823.8	12987.4	15133.6	15221.4	16190.6	1.22584	0.00330331	Up	extracellular
gi|238490840|ref|XP_002376657.1|conservedhypotheticalprotein[AspergillusflavusNRRL3357]	gi|238490840|ref|XP_002376657.1|conservedhypotheticalprotein[AspergillusflavusNRRL3357]	3	10.8	50.715	0	13.641	2548800000	3	7	14456	15555	15769	18249	19519	19417	15416.6	15470.3	15346.4	17739.8	19112.7	19826.7	1.22603	0.0292067	Up	extracellular
gi|238483137|ref|XP_002372807.1|beta-N-acetylhexosaminidaseNagA,putative[AspergillusflavusNRRL3357]	gi|238483137|ref|XP_002372807.1|beta-N-acetylhexosaminidaseNagA,putative[AspergillusflavusNRRL3357]	12	21.8	67.541	0	62.582	2141500000	12	11	22097	21911	24883	29780	28572	27658	23565.4	21791.6	24216.2	28949	27977.3	28241.6	1.22618	0.010337	Up	mitochondrial
gi|238486022|ref|XP_002374249.1|ubiquinol-cytochromecreductasecomplex17kdprotein[AspergillusflavusNRRL3357]	gi|238486022|ref|XP_002374249.1|ubiquinol-cytochromecreductasecomplex17kdprotein[AspergillusflavusNRRL3357]	5	27.2	18.42	0	119.2	15770000000	5	22	58379	60255	62688	74724	78029	74162	62258.3	59926.8	61008	72638.9	76404.8	75727	1.22766	0.00142362	Up	cytoplasmic
gi|238491044|ref|XP_002376759.1|ExocystcomplexcomponentExo84,putative[AspergillusflavusNRRL3357]	gi|238491044|ref|XP_002376759.1|ExocystcomplexcomponentExo84,putative[AspergillusflavusNRRL3357]	4	9.6	76.704	0	40.781	203280000	4	4	3619.8	3999.5	4392.3	4934.7	5231.3	4827.8	3860.34	3977.71	4274.59	4797	5122.41	4929.68	1.22789	0.00513899	Up	mitochondrial
gi|238506521|ref|XP_002384462.1|hypotheticalproteinAFLA_117550[AspergillusflavusNRRL3357]	gi|238506521|ref|XP_002384462.1|hypotheticalproteinAFLA_117550[AspergillusflavusNRRL3357]	9	30.1	31.972	0	165.57	9058700000	9;2	13	37286	36730	35744	43873	47330	45739	39763.7	36529.9	34786.1	42648.8	46344.8	46704.2	1.22795	0.0140256	Up	cytoplasmic
gi|238492183|ref|XP_002377328.1|aspartic-typeendopeptidase,putative[AspergillusflavusNRRL3357]	gi|238492183|ref|XP_002377328.1|aspartic-typeendopeptidase,putative[AspergillusflavusNRRL3357]	4	10.5	44.463	0	19.182	1873000000	4	9	22993	24677	25028	31341	30261	29468	24520.9	24542.6	24357.3	30466.5	29631.1	30089.8	1.22839	0.00111778	Up	vacuolar
gi|238508818|ref|XP_002385592.1|cytochromecoxidase-assemblyfactorcox16,mitochondrialprecursor[AspergillusflavusNRRL3357]	gi|238508818|ref|XP_002385592.1|cytochromecoxidase-assemblyfactorcox16,mitochondrialprecursor[AspergillusflavusNRRL3357]	5	41	15.567	0	12.963	786610000	5	6	18659	18523	21403	25076	24272	23996	19898.9	18422.1	20829.4	24376.3	23766.8	24502.4	1.23049	0.0160592	Up	peroxisomal
gi|238499699|ref|XP_002381084.1|alkalinephosphatasePho8[AspergillusflavusNRRL3357]	gi|238499699|ref|XP_002381084.1|alkalinephosphatasePho8[AspergillusflavusNRRL3357]	17	38.9	66.631	0	306.72	7717000000	17	25	51742	55413	58662	70838	71137	66339	55180.3	55111.1	57089.9	68861.3	69656.3	67738.9	1.2328	0.000127928	Up	peroxisomal
gi|238492393|ref|XP_002377433.1|quinoneoxidoreductase,putative[AspergillusflavusNRRL3357]	gi|238492393|ref|XP_002377433.1|quinoneoxidoreductase,putative[AspergillusflavusNRRL3357]	7	33.9	36.352	0	128.33	1935900000	7	12	48173	56033	54688	68219	67292	63962	51374.1	55727.8	53222.4	66315.4	65891.3	65311.7	1.23345	0.0076557	Up	cytoplasmic
gi|238500882|ref|XP_002381675.1|conservedhypotheticalprotein[AspergillusflavusNRRL3357]	gi|238500882|ref|XP_002381675.1|conservedhypotheticalprotein[AspergillusflavusNRRL3357]	8	32.5	34.269	0	44.033	2792000000	8	14	51256	58474	58281	71503	71485	68096	54662	58155.5	56719.1	69507.8	69997.1	69533	1.23371	0.0049961	Up	cytoplasmic
gi|238484679|ref|XP_002373578.1|conservedhypotheticalprotein[AspergillusflavusNRRL3357]	gi|238484679|ref|XP_002373578.1|conservedhypotheticalprotein[AspergillusflavusNRRL3357]	3	15.7	39.643	0	37.516	678860000	4	4	3754.4	4005	3658.4	4575.2	5210.4	4569.5	4003.88	3983.18	3560.36	4447.53	5101.95	4665.93	1.23407	0.0238301	Up	cytoplasmic
gi|238489637|ref|XP_002376056.1|potassiumionchannelYvc1,putative[AspergillusflavusNRRL3357]	gi|238489637|ref|XP_002376056.1|potassiumionchannelYvc1,putative[AspergillusflavusNRRL3357]	13	28.9	73.32	0	154.4	1822500000	13	19	43152	45762	48325	58805	57748	56138	46019.5	45512.7	47029.9	57164.1	56546	57322.6	1.23448	0.00020137	Up	cytoplasmic
gi|238493689|ref|XP_002378081.1|nickeltransportprotein,putative[AspergillusflavusNRRL3357]	gi|238493689|ref|XP_002378081.1|nickeltransportprotein,putative[AspergillusflavusNRRL3357]	5	12.5	47.452	0	26.122	577390000	5	7	24225	27003	27404	32132	33826	33043	25834.8	26855.9	26669.6	31235.4	33121.9	33740.3	1.23583	0.00685118	Up	Golgi apparatus
gi|238482595|ref|XP_002372536.1|hypotheticalproteinAFLA_076190[AspergillusflavusNRRL3357]	gi|238482595|ref|XP_002372536.1|hypotheticalproteinAFLA_076190[AspergillusflavusNRRL3357]	3	28	16.397	0	25.641	244630000	3;1	3	9308.4	10878	11392	13051	13146	13490	9926.95	10818.7	11086.7	12686.8	12872.4	13774.7	1.23676	0.00677957	Up	cytoplasmic
gi|238502107|ref|XP_002382287.1|tripeptidylpeptidaseA[AspergillusflavusNRRL3357]	gi|238502107|ref|XP_002382287.1|tripeptidylpeptidaseA[AspergillusflavusNRRL3357]	5	10.9	63.572	0	45.133	1555700000	5	7	37730	38667	40539	48831	49152	49523	40237.2	38456.4	39452.6	47468.4	48128.9	50568	1.23766	0.002828	Up	vacuolar
gi|238487156|ref|XP_002374816.1|Phospholipid:diacylglycerolacyltransferase,putative[AspergillusflavusNRRL3357]	gi|238487156|ref|XP_002374816.1|Phospholipid:diacylglycerolacyltransferase,putative[AspergillusflavusNRRL3357]	9	16.2	69.874	0	35.056	794030000	9	12	12130	13660	13804	17492	16639	15833	12936	13585.6	13434.1	17003.9	16292.7	16167.1	1.23905	0.000894459	Up	peroxisomal
gi|238508557|ref|XP_002385470.1|conservedhypotheticalprotein[AspergillusflavusNRRL3357]	gi|238508557|ref|XP_002385470.1|conservedhypotheticalprotein[AspergillusflavusNRRL3357]	6	16	43.575	0	63.884	1298100000	6	10	16197	17107	16816	21860	20582	20879	17273.3	17013.8	16365.3	21250	20153.6	21319.6	1.23916	0.00150627	Up	extracellular
gi|238484301|ref|XP_002373389.1|peptidaseD,putative[AspergillusflavusNRRL3357]	gi|238484301|ref|XP_002373389.1|peptidaseD,putative[AspergillusflavusNRRL3357]	15	29.9	55.816	0	62.784	3659100000	15	17	59581	65147	63583	82691	78424	76911	63540.2	64792.1	61879	80383.6	76791.6	78534	1.23981	0.000429033	Up	cytoplasmic
gi|238488000|ref|XP_002375238.1|methionyl-tRNAformyltransferasefamilyprotein,putative[AspergillusflavusNRRL3357]	gi|238488000|ref|XP_002375238.1|methionyl-tRNAformyltransferasefamilyprotein,putative[AspergillusflavusNRRL3357]	2	4.5	43.943	0.00042571	2.4647	59091000	2	2	2475.4	2901.3	2755	3398.4	3588.4	3292.1	2639.89	2885.5	2681.17	3303.57	3513.71	3361.57	1.24096	0.00296182	Up	mitochondrial
gi|238487226|ref|XP_002374851.1|conservedhypotheticalprotein[AspergillusflavusNRRL3357]	gi|238487226|ref|XP_002374851.1|conservedhypotheticalprotein[AspergillusflavusNRRL3357]	4	29.2	15.049	0	40.748	7694600000	4	9	20321	22746	23472	29269	28071	26855	21671.3	22622.1	22843	28452.3	27486.7	27421.7	1.24279	0.000395455	Up	mitochondrial
gi|238495298|ref|XP_002378885.1|conservedhypotheticalprotein[AspergillusflavusNRRL3357]	gi|238495298|ref|XP_002378885.1|conservedhypotheticalprotein[AspergillusflavusNRRL3357]	3	11.2	34.772	0	22.768	181210000	3	4	10162	11912	11682	14928	14403	13366	10837.3	11847.1	11368.9	14511.5	14103.2	13648.1	1.24331	0.0022368	Up	ER
gi|238508530|ref|XP_002385457.1|LMBR1domainprotein,putative[AspergillusflavusNRRL3357]	gi|238508530|ref|XP_002385457.1|LMBR1domainprotein,putative[AspergillusflavusNRRL3357]	3	5	65.758	0	11.287	156830000	3	4	15931	16855	16826	20948	20641	21281	16989.6	16763.2	16375.1	20363.5	20211.4	21730.1	1.24377	0.00752324	Up	ER
gi|238485692|ref|XP_002374084.1|mitochondrialinnermembranemetallopeptidaseOma1,putative[AspergillusflavusNRRL3357]	gi|238485692|ref|XP_002374084.1|mitochondrialinnermembranemetallopeptidaseOma1,putative[AspergillusflavusNRRL3357]	3	9	38.772	0	22.634	442110000	3	3	13203	14882	14405	18627	18252	17095	14080.3	14800.9	14019	18107.2	17872.1	17455.7	1.24621	0.000535412	Up	cytoplasmic
gi|238482031|ref|XP_002372254.1|conservedhypotheticalprotein[AspergillusflavusNRRL3357]	gi|238482031|ref|XP_002372254.1|conservedhypotheticalprotein[AspergillusflavusNRRL3357]	2	16	13.639	0	4.8034	117680000	2	2	23535	25471	25953	30618	33524	31203	25098.9	25332.3	25257.5	29763.6	32826.2	31861.5	1.24772	0.0197671	Up	extracellular
gi|238499173|ref|XP_002380821.1|conservedhypotheticalprotein[AspergillusflavusNRRL3357]	gi|238499173|ref|XP_002380821.1|conservedhypotheticalprotein[AspergillusflavusNRRL3357]	13	19.8	70.065	0	33.711	1898900000	13	16	15650	17423	17348	21304	21786	21023	16690	17328.1	16883.1	20709.5	21332.5	21466.6	1.24781	0.00019625	Up	peroxisomal
gi|238504980|ref|XP_002383719.1|conservedhypotheticalprotein[AspergillusflavusNRRL3357]	gi|238504980|ref|XP_002383719.1|conservedhypotheticalprotein[AspergillusflavusNRRL3357]	3	19.4	28.058	0	13.307	3399500000	3	4	3844.3	4467.7	4021.9	5007.7	5129	5476.1	4099.76	4443.36	3914.12	4867.97	5022.24	5591.66	1.24875	0.0242577	Up	peroxisomal
gi|238488623|ref|XP_002375549.1|conservedhypotheticalprotein[AspergillusflavusNRRL3357]	gi|238488623|ref|XP_002375549.1|conservedhypotheticalprotein[AspergillusflavusNRRL3357]	7	29.8	38.354	0	179.9	4262100000	7	10	20280	22532	21539	27863	27991	26376	21627.6	22409.3	20961.8	27085.5	27408.4	26932.6	1.25343	0.00287728	Up	plasma membrane
gi|238501696|ref|XP_002382082.1|mitochondrial54SribosomalproteinYmL16[AspergillusflavusNRRL3357]	gi|238501696|ref|XP_002382082.1|mitochondrial54SribosomalproteinYmL16[AspergillusflavusNRRL3357]	4	17.4	27.576	0	7.775	811730000	4	4	3619.9	4478.2	3638.6	5195	5268.9	4491.7	3860.44	4453.81	3541.09	5050.04	5159.23	4586.48	1.25392	0.0455414	Up	mitochondrial
gi|238504818|ref|XP_002383638.1|conservedhypotheticalprotein[AspergillusflavusNRRL3357]	gi|238504818|ref|XP_002383638.1|conservedhypotheticalprotein[AspergillusflavusNRRL3357]	3	15.9	27.811	0	30.102	64741000	3	3	4015.3	3617.8	4271.4	5630.4	4917.3	4671.3	4282.12	3598.09	4156.93	5473.29	4814.95	4769.87	1.25461	0.0315977	Up	cytoplasmic
gi|238488273|ref|XP_002375374.1|neuroligin,putative[AspergillusflavusNRRL3357]	gi|238488273|ref|XP_002375374.1|neuroligin,putative[AspergillusflavusNRRL3357]	6	13.7	59.545	0	29.082	2261400000	6	8	6256.3	7490.2	7595.3	8799.6	9390.9	9062.4	6672.04	7449.4	7391.75	8554.06	9195.43	9253.64	1.25612	0.00569919	Up	extracellular
gi|238502123|ref|XP_002382295.1|acetylornithinedeacetylase,putative[AspergillusflavusNRRL3357]	gi|238502123|ref|XP_002382295.1|acetylornithinedeacetylase,putative[AspergillusflavusNRRL3357]	2	4.5	44.929	0.00042481	2.4404	74974000	2	2	5927.3	6442.6	6987.8	8321	8876.8	7542.6	6321.17	6407.51	6800.53	8088.81	8692.03	7701.77	1.25623	0.0147964	Up	vacuolar
gi|238506519|ref|XP_002384461.1|conservedhypotheticalprotein[AspergillusflavusNRRL3357]	gi|238506519|ref|XP_002384461.1|conservedhypotheticalprotein[AspergillusflavusNRRL3357]	8	40.4	30.652	0	154.31	3322600000	8	12	11490	13385	12874	15755	15847	16652	12253.5	13312.1	12529	15315.4	15517.1	17003.4	1.25755	0.0109378	Up	cytoplasmic
gi|238504592|ref|XP_002383527.1|conservedhypotheticalprotein[AspergillusflavusNRRL3357]	gi|238504592|ref|XP_002383527.1|conservedhypotheticalprotein[AspergillusflavusNRRL3357]	3	16.6	29.919	0	43.137	685550000	3	5	15558	16407	16772	21635	20944	19999	16591.8	16317.6	16322.5	21031.3	20508.1	20421	1.25849	0.000361478	Up	vacuolar
gi|238491128|ref|XP_002376801.1|3-hydroxyisobutyratedehydrogenase[AspergillusflavusNRRL3357]	gi|238491128|ref|XP_002376801.1|3-hydroxyisobutyratedehydrogenase[AspergillusflavusNRRL3357]	5	16.8	39.317	0	14.219	507100000	5	5	5232.3	5817.1	5864.6	7509.8	7257.5	6946.6	5579.99	5785.41	5707.43	7300.25	7106.44	7093.19	1.25981	8.73111e-05	Up	mitochondrial
gi|238505092|ref|XP_002383775.1|autophagicserineproteaseAlp2[AspergillusflavusNRRL3357]	gi|238505092|ref|XP_002383775.1|autophagicserineproteaseAlp2[AspergillusflavusNRRL3357]	11	29.5	52.4	0	323.31	16497000000	11	24	59353	59882	62120	78072	79194	75935	63297	59555.8	60455.2	75893.5	77545.6	77537.4	1.26121	0.00125396	Up	vacuolar
gi|238507389|ref|XP_002384896.1|cytochromeP450monooxygenase,putative[AspergillusflavusNRRL3357]	gi|238507389|ref|XP_002384896.1|cytochromeP450monooxygenase,putative[AspergillusflavusNRRL3357]	2	3.6	56.344	0	5.7171	65109000	2	2	6406.7	6103.9	7436.2	8129.2	8620	8830.5	6832.43	6070.65	7236.92	7902.36	8440.58	9016.84	1.26431	0.0208639	Up	ER
gi|238506581|ref|XP_002384492.1|RPELrepeatprotein[AspergillusflavusNRRL3357]	gi|238506581|ref|XP_002384492.1|RPELrepeatprotein[AspergillusflavusNRRL3357]	8	80.9	16.259	0	151.97	6703000000	8	24	70241	77393	74150	95979	98415	91897	74908.6	76971.4	72162.8	93300.8	96366.5	93836.2	1.26595	0.00059504	Up	cytoplasmic
gi|238491928|ref|XP_002377201.1|Glutamate/Leucine/Phenylalanine/Valinedehydrogenase,putative[AspergillusflavusNRRL3357]	gi|238491928|ref|XP_002377201.1|Glutamate/Leucine/Phenylalanine/Valinedehydrogenase,putative[AspergillusflavusNRRL3357]	27	75.5	49.333	0	323.31	111380000000	27	52	137810	142480	148570	187970	185790	180000	146968	141704	144588	182725	181923	183798	1.2661	0.000518441	Up	cytoplasmic
gi|238497443|ref|XP_002379957.1|FADdependentoxidoreductase,putative[AspergillusflavusNRRL3357]	gi|238497443|ref|XP_002379957.1|FADdependentoxidoreductase,putative[AspergillusflavusNRRL3357]	13	31.9	50.794	0	302.19	27531000000	13	26	130850	138040	138190	178290	178260	170400	139545	137288	134487	173315	174550	173996	1.26906	0.000918409	Up	vacuolar
gi|238490396|ref|XP_002376435.1|cytochromeP450monooxygenase,putative[AspergillusflavusNRRL3357]	gi|238490396|ref|XP_002376435.1|cytochromeP450monooxygenase,putative[AspergillusflavusNRRL3357]	3	5.8	57.284	0	10.746	166000000	3	3	15961	17418	16606	21654	21849	21180	17021.6	17323.1	16161	21049.8	21394.2	21626.9	1.26996	0.00162129	Up	mitochondrial
gi|238498356|ref|XP_002380413.1|sphingosinekinase(SphK),putative[AspergillusflavusNRRL3357]	gi|238498356|ref|XP_002380413.1|sphingosinekinase(SphK),putative[AspergillusflavusNRRL3357]	4	6.8	54.246	0	5.4571	166930000	4	4	10587	10691	10700	13850	14395	13244	11290.5	10632.8	10413.2	13463.5	14095.4	13523.5	1.27227	0.00124505	Up	cytoplasmic
gi|238497157|ref|XP_002379814.1|kinaseactivator(Atg17),putative[AspergillusflavusNRRL3357]	gi|238497157|ref|XP_002379814.1|kinaseactivator(Atg17),putative[AspergillusflavusNRRL3357]	8	18.5	60.495	0	20.603	389020000	8	7	2781.9	2974.2	2609.5	3491.9	3567.4	3715.7	2966.76	2958	2539.57	3394.46	3493.15	3794.11	1.27303	0.0170704	Up	cytoplasmic
gi|238503552|ref|XP_002383009.1|conservedhypotheticalprotein[AspergillusflavusNRRL3357]	gi|238503552|ref|XP_002383009.1|conservedhypotheticalprotein[AspergillusflavusNRRL3357]	4	6.3	63.402	0	7.3301	142360000	4	4	1034.3	1135.6	1317.2	1538.9	1500.5	1480.1	1103.03	1129.41	1281.9	1495.96	1469.27	1511.33	1.27871	0.0244652	Up	nuclear
gi|238502353|ref|XP_002382410.1|extracellularserinecarboxypeptidase,putative[AspergillusflavusNRRL3357]	gi|238502353|ref|XP_002382410.1|extracellularserinecarboxypeptidase,putative[AspergillusflavusNRRL3357]	5	9.6	63.769	0	26.925	518940000	5	6	25596	29892	29909	37156	37087	36910	27296.9	29729.2	29107.5	36119.2	36315	37688.9	1.27985	0.00146158	Up	vacuolar
gi|238486234|ref|XP_002374355.1|glutamatecarboxypeptidase,putative[AspergillusflavusNRRL3357]	gi|238486234|ref|XP_002374355.1|glutamatecarboxypeptidase,putative[AspergillusflavusNRRL3357]	16	34.1	86.61	0	323.31	7242700000	16	19	57120	61096	63179	79288	81845	75791	60915.7	60763.2	61485.9	77075.6	80141.4	77390.4	1.28096	0.00217063	Up	plasma membrane
gi|238483793|ref|XP_002373135.1|AAAfamilyATPase,putative[AspergillusflavusNRRL3357]	gi|238483793|ref|XP_002373135.1|AAAfamilyATPase,putative[AspergillusflavusNRRL3357]	9	20.4	72.425	0	50.616	2017800000	9	8	11995	11341	13289	15229	16197	16207	12792.1	11279.2	12932.9	14804.1	15859.9	16549	1.281	0.00976881	Up	cytoplasmic
gi|238508562|ref|XP_002385472.1|peptidyl-prolylcis-transisomerase,putative[AspergillusflavusNRRL3357]	gi|238508562|ref|XP_002385472.1|peptidyl-prolylcis-transisomerase,putative[AspergillusflavusNRRL3357]	4	28.2	20.109	0	17.443	186780000	4	5	3531.3	3479.3	3958.6	4842.8	4689.6	4776.3	3765.96	3460.35	3852.51	4707.67	4591.99	4877.09	1.28101	0.00312268	Up	cytoplasmic
gi|238504376|ref|XP_002383419.1|3-ketosteroid-delta-1-dehydrogenase,putative[AspergillusflavusNRRL3357]	gi|238504376|ref|XP_002383419.1|3-ketosteroid-delta-1-dehydrogenase,putative[AspergillusflavusNRRL3357]	4	8.7	61.587	0	14.524	150710000	4	4	9888.3	10291	11176	13803	13856	13267	10545.4	10234.9	10876.5	13417.8	13567.6	13547	1.28118	0.0024551	Up	peroxisomal
gi|238500335|ref|XP_002381402.1|oxidoreductase,shortchaindehydrogenase/reductasefamily[AspergillusflavusNRRL3357]	gi|238500335|ref|XP_002381402.1|oxidoreductase,shortchaindehydrogenase/reductasefamily[AspergillusflavusNRRL3357]	4	29.8	24.754	0	116.96	1245000000	4	4	15401	18224	19307	22609	23464	22892	16424.4	18124.7	18789.6	21978.1	22975.6	23375.1	1.28327	0.00700859	Up	cytoplasmic
gi|238495424|ref|XP_002378948.1|stressproteinDDR48,putative[AspergillusflavusNRRL3357]	gi|238495424|ref|XP_002378948.1|stressproteinDDR48,putative[AspergillusflavusNRRL3357]	24	83.1	38.305	0	323.31	2734100000	24	31	76385	87781	82926	109010	108380	105590	81460.8	87302.8	80703.7	105968	106124	107818	1.28414	0.00488435	Up	peroxisomal
gi|238507870|ref|XP_002385136.1|conservedhypotheticalprotein[AspergillusflavusNRRL3357]	gi|238507870|ref|XP_002385136.1|conservedhypotheticalprotein[AspergillusflavusNRRL3357]	12	35.6	64.187	0	215.98	1392900000	12	17	49511	51278	55264	68110	69627	66559	52801	50998.7	53783	66209.5	68177.7	67963.5	1.28482	0.000197796	Up	cytoplasmic
gi|238508252|ref|XP_002385324.1|elongationfactor1gamma,putative[AspergillusflavusNRRL3357]	gi|238508252|ref|XP_002385324.1|elongationfactor1gamma,putative[AspergillusflavusNRRL3357]	6	26	26.709	0	44.915	1048100000	6	5	39406	42708	45920	55070	57342	55349	42024.6	42475.4	44689.4	53533.3	56148.4	56517	1.28681	0.000641211	Up	cytoplasmic
gi|238506925|ref|XP_002384664.1|voltage-gatedchloridechannel,putative[AspergillusflavusNRRL3357]	gi|238506925|ref|XP_002384664.1|voltage-gatedchloridechannel,putative[AspergillusflavusNRRL3357]	2	2.2	94.499	0.0010414	2.1511	131040000	2	2	4173.2	4883.8	4749.3	6695	6006.2	5410	4450.51	4857.2	4622.02	6508.18	5881.18	5524.16	1.28945	0.0300003	Up	mitochondrial
gi|238487704|ref|XP_002375090.1|endoxylanase,putative[AspergillusflavusNRRL3357]	gi|238487704|ref|XP_002375090.1|endoxylanase,putative[AspergillusflavusNRRL3357]	9	29	39.044	0	67.699	996090000	9	9	14292	15845	17624	22596	20303	19659	15241.7	15758.7	17151.7	21965.5	19880.4	20073.8	1.29102	0.00676511	Up	vacuolar
gi|238498804|ref|XP_002380637.1|acetamidase,putative[AspergillusflavusNRRL3357]	gi|238498804|ref|XP_002380637.1|acetamidase,putative[AspergillusflavusNRRL3357]	14	27.8	63.729	0	169.14	4688700000	14	25	96352	100030	103990	134900	132010	128750	102755	99485.1	101203	131136	129262	131467	1.29152	3.11534e-05	Up	peroxisomal
gi|238489325|ref|XP_002375900.1|nitritereductaseNiiA[AspergillusflavusNRRL3357];TRINITY_strandSpecific_DN8297_c0_g1_i1:216_to_2660;TRINITY_1_DN7842_c0_g3_i1:239_to_2098;NW_002477239_1:1637411_to_1636833	gi|238489325|ref|XP_002375900.1|nitritereductaseNiiA[AspergillusflavusNRRL3357];TRINITY_strandSpecific_DN8297_c0_g1_i1:216_to_2660;TRINITY_1_DN7842_c0_g3_i1:239_to_2098	5	5.2	98.644	0	18.613	225050000	5;4;3;1	6	5268.3	5582.4	6146.3	7403.6	8145.2	6807	5618.38	5551.99	5981.58	7197.01	7975.66	6950.64	1.29317	0.020091	Up	cytoplasmic
gi|238482049|ref|XP_002372263.1|copperamineoxidase,putative[AspergillusflavusNRRL3357]	gi|238482049|ref|XP_002372263.1|copperamineoxidase,putative[AspergillusflavusNRRL3357]	9	15.4	78.235	0	42.274	830500000	9	9	15132	17332	17498	22221	21890	21863	16137.5	17237.6	17029.1	21600.9	21434.4	22324.4	1.29766	0.0004136	Up	cytoplasmic
gi|238484681|ref|XP_002373579.1|conservedhypotheticalprotein[AspergillusflavusNRRL3357]	gi|238484681|ref|XP_002373579.1|conservedhypotheticalprotein[AspergillusflavusNRRL3357]	6	47.3	13.787	0	63.263	608830000	6	13	11519	12619	12569	16363	16284	16083	12284.4	12550.3	12232.2	15906.4	15945.1	16422.4	1.30263	0.000179632	Up	cytoplasmic
gi|238482965|ref|XP_002372721.1|(S)-2-haloaciddehalogenaseIVA,putative[AspergillusflavusNRRL3357]	gi|238482965|ref|XP_002372721.1|(S)-2-haloaciddehalogenaseIVA,putative[AspergillusflavusNRRL3357]	5	38.6	23.787	0	61.494	2272100000	5	7	21573	24439	23914	30472	31896	30567	23006.5	24305.9	23273.1	29621.7	31232.1	31212	1.30454	0.000637107	Up	cytoplasmic
gi|238496391|ref|XP_002379431.1|MLdomainprotein,putative[AspergillusflavusNRRL3357]	gi|238496391|ref|XP_002379431.1|MLdomainprotein,putative[AspergillusflavusNRRL3357]	8	64.6	18.845	0	100.62	8161100000	8	18	72053	72998	75674	97140	100020	96439	76841	72600.4	73646	94429.4	97938.1	98474.1	1.30501	0.000231602	Up	extracellular
gi|238498780|ref|XP_002380625.1|conservedhypotheticalprotein[AspergillusflavusNRRL3357]	gi|238498780|ref|XP_002380625.1|conservedhypotheticalprotein[AspergillusflavusNRRL3357]	2	3.9	53.29	0	13.022	52105000	2	2	7393.6	7879.8	8401	9936.9	11024	10609	7884.91	7836.88	8175.86	9659.62	10794.5	10832.9	1.30915	0.0177924	Up	vacuolar
gi|238485360|ref|XP_002373918.1|cytochromeP450,putative[AspergillusflavusNRRL3357]	gi|238485360|ref|XP_002373918.1|cytochromeP450,putative[AspergillusflavusNRRL3357]	10	21.8	63.185	0	42.364	4444700000	10	17	21425	23249	24636	32172	30141	30111	22848.7	23122.4	23975.8	31274.3	29513.6	30746.4	1.30919	0.00071718	Up	ER
gi|238499271|ref|XP_002380870.1|mitochondrialphosphatecarrierprotein,putative[AspergillusflavusNRRL3357]	gi|238499271|ref|XP_002380870.1|mitochondrialphosphatecarrierprotein,putative[AspergillusflavusNRRL3357]	5	20.9	39.799	0	44.117	577280000	7	6	16248	17112	17602	23074	22702	22350	17327.7	17018.8	17130.3	22430.1	22229.5	22821.6	1.31096	0.000107185	Up	mitochondrial
gi|238495837|ref|XP_002379154.1|conservedhypotheticalprotein[AspergillusflavusNRRL3357]	gi|238495837|ref|XP_002379154.1|conservedhypotheticalprotein[AspergillusflavusNRRL3357]	3	12.5	20.662	0	4.668	7349300000	3	6	5245.3	4817	5019.1	6744.5	6899	6469.9	5593.85	4790.76	4884.59	6556.3	6755.4	6606.43	1.31155	0.02104	Up	extracellular
gi|238486618|ref|XP_002374547.1|cinnamoyl-CoAreductase,putative[AspergillusflavusNRRL3357]	gi|238486618|ref|XP_002374547.1|cinnamoyl-CoAreductase,putative[AspergillusflavusNRRL3357]	10	34.6	37.832	0	54.288	2535600000	10	13	64433	66602	71424	89464	93839	87347	68714.6	66239.2	69509.9	86967.6	91885.8	89190.2	1.31198	0.00048843	Up	cytoplasmic
gi|238503203|ref|XP_002382835.1|thioredoxinreductase,putative[AspergillusflavusNRRL3357]	gi|238503203|ref|XP_002382835.1|thioredoxinreductase,putative[AspergillusflavusNRRL3357]	12	32.8	42.409	0	65.073	5410200000	12	20	65314	70698	73805	96643	95967	87981	69654.2	70312.9	71827.1	93946.3	93969.5	89837.6	1.31198	0.000952993	Up	extracellular
gi|238498044|ref|XP_002380257.1|polyketidesynthase,putative[AspergillusflavusNRRL3357]	gi|238498044|ref|XP_002380257.1|polyketidesynthase,putative[AspergillusflavusNRRL3357]	18	8.9	266.92	0	127.89	1008000000	18	18	33128	38030	40577	50606	50675	48630	35329.4	37822.8	39489.6	49193.9	49620.2	49656.2	1.3206	0.0092772	Up	extracellular
gi|238499309|ref|XP_002380889.1|mycelialcatalaseCat1[AspergillusflavusNRRL3357]	gi|238499309|ref|XP_002380889.1|mycelialcatalaseCat1[AspergillusflavusNRRL3357]	31	48.7	79.838	0	323.31	78545000000	31	68	168180	171630	180170	232550	241750	226410	179356	170695	175342	226061	236718	231188	1.3219	0.000185945	Up	cytoplasmic
gi|238486954|ref|XP_002374715.1|glutamatecarboxypeptidaseTre2,putative[AspergillusflavusNRRL3357]	gi|238486954|ref|XP_002374715.1|glutamatecarboxypeptidaseTre2,putative[AspergillusflavusNRRL3357]	10	14.7	100.22	0	30.16	960450000	10	11	5221.7	5488.3	5322	7718.5	7455.1	6503.5	5568.69	5458.4	5179.38	7503.12	7299.92	6640.74	1.3223	0.0110591	Up	cytoplasmic
gi|238491028|ref|XP_002376751.1|pyridoxaminephosphateoxidasefamilyprotein[AspergillusflavusNRRL3357]	gi|238491028|ref|XP_002376751.1|pyridoxaminephosphateoxidasefamilyprotein[AspergillusflavusNRRL3357]	2	8.6	27.515	0	8.7345	54141000	2	2	10394	12438	12410	15954	15355	16053	11084.7	12370.2	12077.4	15508.8	15035.4	16391.8	1.32393	0.00240094	Up	cytoplasmic
gi|238498176|ref|XP_002380323.1|alternativeNADH-dehydrogenase[AspergillusflavusNRRL3357]	gi|238498176|ref|XP_002380323.1|alternativeNADH-dehydrogenase[AspergillusflavusNRRL3357]	16	29.9	62.406	0	87.775	6442800000	16	31	43221	44463	45825	61183	60195	58950	46093.1	44220.8	44596.9	59475.8	58942.1	60194	1.32433	9.68498e-05	Up	mitochondrial
gi|238507964|ref|XP_002385183.1|conservedhypotheticalprotein[AspergillusflavusNRRL3357]	gi|238507964|ref|XP_002385183.1|conservedhypotheticalprotein[AspergillusflavusNRRL3357]	2	6.8	33.15	0	8.084	160030000	2	3	4966.4	5257.2	5105.7	6908.4	7001.9	6819.4	5296.42	5228.56	4968.87	6715.63	6856.16	6963.3	1.32688	0.000297036	Up	cytoplasmic
gi|238491160|ref|XP_002376817.1|extracellularalpha-1,3-glucanase/mutanase,putative[AspergillusflavusNRRL3357]	gi|238491160|ref|XP_002376817.1|extracellularalpha-1,3-glucanase/mutanase,putative[AspergillusflavusNRRL3357]	6	12.9	54.084	0	23.68	808750000	6	8	32041	36119	37212	48237	48376	45845	34170.1	35922.2	36214.8	46891	47369.1	46812.4	1.32786	0.00170921	Up	extracellular
gi|238486896|ref|XP_002374686.1|glutaminase,putative[AspergillusflavusNRRL3357]	gi|238486896|ref|XP_002374686.1|glutaminase,putative[AspergillusflavusNRRL3357]	10	13.4	92.445	0	57.159	2775100000	10	12	17603	20460	21849	27475	27705	25626	18772.7	20348.5	21263.5	26708.3	27128.3	26166.8	1.32883	0.00616462	Up	extracellular
gi|238484873|ref|XP_002373675.1|NmrAfamilytranscriptionalregulator,putative[AspergillusflavusNRRL3357]	gi|238484873|ref|XP_002373675.1|NmrAfamilytranscriptionalregulator,putative[AspergillusflavusNRRL3357]	9	37.7	33.63	0	74.853	1462600000	9	9	21707	23073	24434	30775	31274	31679	23149.4	22947.3	23779.2	29916.3	30623	32347.5	1.32904	0.00457755	Up	cytoplasmic
gi|238482593|ref|XP_002372535.1|conservedhypotheticalprotein[AspergillusflavusNRRL3357]	gi|238482593|ref|XP_002372535.1|conservedhypotheticalprotein[AspergillusflavusNRRL3357]	3	58.5	28.279	0	253.61	3976300000	12	13	43622	49590	49257	65879	65717	61435	46520.7	49319.9	47937	64040.7	64349.1	62731.4	1.32999	0.000258894	Up	cytoplasmic
gi|238487518|ref|XP_002374997.1|conservedhypotheticalprotein[AspergillusflavusNRRL3357]	gi|238487518|ref|XP_002374997.1|conservedhypotheticalprotein[AspergillusflavusNRRL3357]	4	10.6	43.621	0	21.471	118430000	4	4	5828.8	6901.2	7115.4	9406.3	9229.8	8219.1	6216.13	6863.61	6924.71	9143.83	9037.68	8392.54	1.33324	0.00257834	Up	cytoplasmic
gi|238506605|ref|XP_002384504.1|opsin,putative[AspergillusflavusNRRL3357]	gi|238506605|ref|XP_002384504.1|opsin,putative[AspergillusflavusNRRL3357]	2	5.1	34.101	0	6.3857	1880900000	2	11	17997	18377	17799	24418	25665	23654	19192.9	18276.9	17322	23736.6	25130.8	24153.2	1.33537	0.00117039	Up	vacuolar
gi|238485984|ref|XP_002374230.1|xanthinedehydrogenaseHxA,putative[AspergillusflavusNRRL3357];TRINITY_PE_DN14788_c2_g3_i6:294_to_2699;TRINITY_strandSpecific_DN9453_c0_g1_i1:254_to_2221;gb_CO136881_1_:73_to_522;gb_CO136003_1_:81_to_530;NW_002477238_1:1166694_to_1166407	gi|238485984|ref|XP_002374230.1|xanthinedehydrogenaseHxA,putative[AspergillusflavusNRRL3357];TRINITY_PE_DN14788_c2_g3_i6:294_to_2699	21	16.5	148.42	0	37.06	1241700000	21;18;11;9;2;2;1	20	38952	40805	42671	53980	57038	55598	41540.4	40582.7	41527.5	52473.7	55850.8	56771.2	1.3355	0.0063279	Up	peroxisomal
gi|238493053|ref|XP_002377763.1|formamidaseFmdS[AspergillusflavusNRRL3357]	gi|238493053|ref|XP_002377763.1|formamidaseFmdS[AspergillusflavusNRRL3357]	2	6.8	45.012	0	5.5883	82106000	2	2	3569.9	4053	3923.2	5665.1	5419.8	4659.1	3807.12	4030.92	3818.06	5507.02	5306.99	4757.42	1.33637	0.0200246	Up	cytoplasmic
gi|238492062|ref|XP_002377268.1|peptidealpha-N-acetyltransferaseNat2,putative[AspergillusflavusNRRL3357]	gi|238492062|ref|XP_002377268.1|peptidealpha-N-acetyltransferaseNat2,putative[AspergillusflavusNRRL3357]	5	27.7	27.809	0	140.73	557270000	5	6	10601	10901	11239	15402	14839	14700	11305.4	10841.6	10937.8	14972.2	14530.1	15010.2	1.34563	5.63496e-05	Up	mitochondrial
gi|238496625|ref|XP_002379548.1|proteinFMP21,mitochondrialprecursor,putative[AspergillusflavusNRRL3357]	gi|238496625|ref|XP_002379548.1|proteinFMP21,mitochondrialprecursor,putative[AspergillusflavusNRRL3357]	4	26.7	16.427	0	16.479	825990000	4	5	3940.6	4398.9	4504.5	6220.3	5668.1	5717.5	4202.46	4374.94	4383.78	6046.73	5550.12	5838.15	1.34641	0.00393191	Up	mitochondrial
gi|238498132|ref|XP_002380301.1|NADH-ubiquinoneoxidoreductase14kDasubunit,putative[AspergillusflavusNRRL3357]	gi|238498132|ref|XP_002380301.1|NADH-ubiquinoneoxidoreductase14kDasubunit,putative[AspergillusflavusNRRL3357]	3	26.9	10.588	0	5.0694	1086400000	3	3	1165.1	1477.4	1349.3	1714.1	1878.6	1868.9	1242.52	1469.35	1313.14	1666.27	1839.5	1908.34	1.34874	0.00937693	Up	extracellular
gi|238488054|ref|XP_002375265.1|CFEMdomainprotein,putative[AspergillusflavusNRRL3357]	gi|238488054|ref|XP_002375265.1|CFEMdomainprotein,putative[AspergillusflavusNRRL3357]	4	26.7	18.948	0	64.87	4241300000	4	8	25726	27080	28840	37156	40476	35371	27435.5	26932.5	28067.1	36119.2	39633.5	36117.4	1.35831	0.00967534	Up	extracellular
gi|238495230|ref|XP_002378851.1|hmg-CoAreductase,putative[AspergillusflavusNRRL3357]	gi|238495230|ref|XP_002378851.1|hmg-CoAreductase,putative[AspergillusflavusNRRL3357]	4	13.1	40.917	0	9.0152	635010000	4	4	4692.7	5359.8	5278.3	7377.8	7788.2	6169.1	5004.53	5330.6	5136.85	7171.93	7626.09	6299.28	1.36333	0.0343513	Up	cytoplasmic
gi|238492925|ref|XP_002377699.1|conservedhypotheticalprotein[AspergillusflavusNRRL3357]	gi|238492925|ref|XP_002377699.1|conservedhypotheticalprotein[AspergillusflavusNRRL3357]	2	8.3	26.342	0	12.011	385270000	2	3	21724	21847	22733	31338	31792	29102	23167.6	21728	22123.8	30463.5	31130.3	29716.1	1.36361	0.000168782	Up	cytoplasmic
gi|238493705|ref|XP_002378089.1|RINGfingerdomainprotein,putative[AspergillusflavusNRRL3357]	gi|238493705|ref|XP_002378089.1|RINGfingerdomainprotein,putative[AspergillusflavusNRRL3357]	6	19.5	42.708	0	59.847	313300000	6	6	10706	11155	12293	16054	15977	15443	11417.4	11094.2	11963.6	15606	15644.4	15768.9	1.36503	0.00276618	Up	nuclear
gi|238483931|ref|XP_002373204.1|ribonucleaseT2,putative[AspergillusflavusNRRL3357]	gi|238483931|ref|XP_002373204.1|ribonucleaseT2,putative[AspergillusflavusNRRL3357]	2	7.1	34.953	0	8.5483	210890000	2	2	2517	2892.4	3127.4	3870.1	4012.8	3964.3	2684.26	2876.64	3043.59	3762.11	3929.27	4047.96	1.36582	0.00171688	Up	extracellular
gi|238506237|ref|XP_002384320.1|conservedhypotheticalprotein[AspergillusflavusNRRL3357]	gi|238506237|ref|XP_002384320.1|conservedhypotheticalprotein[AspergillusflavusNRRL3357]	3	12.6	25.495	0	8.8874	104630000	3	3	19382	20078	22039	29790	29226	26592	20669.9	19968.6	21448.4	28958.7	28617.7	27153.2	1.36671	0.000578972	Up	cytoplasmic
gi|238508284|ref|XP_002385339.1|ureahydro-lyase/cyanamidehydratase,putative[AspergillusflavusNRRL3357]	gi|238508284|ref|XP_002385339.1|ureahydro-lyase/cyanamidehydratase,putative[AspergillusflavusNRRL3357]	3	19.7	28.375	0	16.636	458480000	3	4	1175.7	1572.5	1322.9	1948.1	2011.3	1680.9	1253.83	1563.93	1287.45	1893.74	1969.44	1716.37	1.3676	0.0187495	Up	peroxisomal
gi|238487472|ref|XP_002374974.1|aminopeptidaseY,putative[AspergillusflavusNRRL3357]	gi|238487472|ref|XP_002374974.1|aminopeptidaseY,putative[AspergillusflavusNRRL3357]	5	17.1	53.556	0	30.597	361240000	5	5	31573	33098	35547	46650	48636	46160	33671	32917.7	34594.4	45348.3	47623.7	47134.1	1.38534	0.00021204	Up	extracellular
gi|238505058|ref|XP_002383758.1|hypotheticalproteinAFLA_098850[AspergillusflavusNRRL3357]	gi|238505058|ref|XP_002383758.1|hypotheticalproteinAFLA_098850[AspergillusflavusNRRL3357]	6	30.2	16.948	0	11.208	33548000000	6;6	20	19961	21860	21586	30048	30349	29456	21287.4	21740.9	21007.5	29209.5	29717.3	30077.6	1.39026	1.83802e-05	Up	cytoplasmic
gi|238492195|ref|XP_002377334.1|conservedhypotheticalprotein[AspergillusflavusNRRL3357]	gi|238492195|ref|XP_002377334.1|conservedhypotheticalprotein[AspergillusflavusNRRL3357]	3	19	20.811	0	52.395	388420000	3	4	9380.6	8903.8	9469.1	13778	13097	12505	10003.9	8855.3	9215.34	13393.5	12824.4	12768.9	1.39088	0.00195947	Up	extracellular
gi|238499567|ref|XP_002381018.1|Ctrcoppertransporterfamilyprotein[AspergillusflavusNRRL3357]	gi|238499567|ref|XP_002381018.1|Ctrcoppertransporterfamilyprotein[AspergillusflavusNRRL3357]	6	36.7	24.406	0	87.718	8745700000	6	15	42864	46674	48580	68317	64789	63391	45712.3	46419.8	47278.1	66410.7	63440.4	64728.7	1.39619	0.000303487	Up	Golgi apparatus
gi|238508418|ref|XP_002385403.1|conservedhypotheticalprotein[AspergillusflavusNRRL3357]	gi|238508418|ref|XP_002385403.1|conservedhypotheticalprotein[AspergillusflavusNRRL3357]	3	35.9	10.296	0	124.04	108430000	3	2	2118	2256.7	2562	3203.6	3399.2	3305.7	2258.74	2244.41	2493.34	3114.21	3328.45	3375.46	1.40517	0.00117391	Up	mitochondrial
gi|238500251|ref|XP_002381360.1|conservedhypotheticalprotein[AspergillusflavusNRRL3357]	gi|238500251|ref|XP_002381360.1|conservedhypotheticalprotein[AspergillusflavusNRRL3357]	7	25.8	39.188	0	60.482	2922900000	7	13	38334	40921	43881	58298	59092	58903	40881.3	40698.1	42705	56671.3	57862	60146	1.40546	0.000426971	Up	extracellular
gi|238495036|ref|XP_002378754.1|hypotheticalproteinAFLA_060100[AspergillusflavusNRRL3357]	gi|238495036|ref|XP_002378754.1|hypotheticalproteinAFLA_060100[AspergillusflavusNRRL3357]	2	19.8	21.431	0	55.042	1191700000	2	5	36725	38936	42186	54736	58042	57847	39165.4	38723.9	41055.5	53208.7	56833.9	59067.7	1.42165	0.00441358	Up	vacuolar
gi|238492611|ref|XP_002377542.1|conservedhypotheticalprotein[AspergillusflavusNRRL3357]	gi|238492611|ref|XP_002377542.1|conservedhypotheticalprotein[AspergillusflavusNRRL3357]	2	6.3	52.616	0	14.994	1587600000	2	7	9206.5	8865.8	8815.3	13882	13514	11766	9818.28	8817.51	8579.06	13494.6	13232.7	12014.3	1.4252	0.00327715	Up	extracellular
gi|238498788|ref|XP_002380629.1|conservedhypotheticalprotein[AspergillusflavusNRRL3357]	gi|238498788|ref|XP_002380629.1|conservedhypotheticalprotein[AspergillusflavusNRRL3357]	13	12.4	129.21	0	52.398	2110000000	13	19	47889	49508	51037	72836	74685	68595	51071.3	49238.3	49669.3	70803.6	73130.4	70042.5	1.42726	0.000166486	Up	cytoplasmic
gi|238487974|ref|XP_002375225.1|thiazolebiosynthesisenzymeSti35[AspergillusflavusNRRL3357]	gi|238487974|ref|XP_002375225.1|thiazolebiosynthesisenzymeSti35[AspergillusflavusNRRL3357]	6	25.7	35.109	0	87.553	1512100000	6	7	20272	21443	21923	31272	30755	30861	21619.1	21326.2	21335.5	30399.4	30114.8	31512.2	1.43174	0.0013762	Up	cytoplasmic
gi|238485196|ref|XP_002373836.1|conservedhypotheticalprotein[AspergillusflavusNRRL3357]	gi|238485196|ref|XP_002373836.1|conservedhypotheticalprotein[AspergillusflavusNRRL3357]	2	15.8	24.141	0	78.385	2088100000	2	8	21662	24123	24284	34546	34032	33872	23101.5	23991.6	23633.2	33582	33323.6	34586.8	1.43538	6.97189e-05	Up	mitochondrial
gi|238504524|ref|XP_002383493.1|conservedhypotheticalprotein[AspergillusflavusNRRL3357]	gi|238504524|ref|XP_002383493.1|conservedhypotheticalprotein[AspergillusflavusNRRL3357]	2	18.9	15.062	0	6.6215	68282000	2	2	20032	20592	20279	29964	28461	30800	21363.1	20479.8	19735.5	29127.9	27868.6	31449.9	1.43927	0.00578672	Up	cytoplasmic
gi|238498746|ref|XP_002380608.1|conservedhypotheticalprotein[AspergillusflavusNRRL3357]	gi|238498746|ref|XP_002380608.1|conservedhypotheticalprotein[AspergillusflavusNRRL3357]	2	9.8	20.426	0	3.7993	3333800000	2	3	20274	20147	22371	31132	32064	29370	21621.2	20037.3	21771.5	30263.3	31396.6	29989.8	1.44803	0.000257148	Up	extracellular
gi|238506169|ref|XP_002384286.1|short-chaindehydrogenase,putative[AspergillusflavusNRRL3357]	gi|238506169|ref|XP_002384286.1|short-chaindehydrogenase,putative[AspergillusflavusNRRL3357]	2	6.1	30.495	0	7.4052	112470000	2	3	5850.4	5866.9	6592.1	8688.4	9394.7	8897.5	6239.16	5834.94	6415.44	8445.96	9199.15	9085.26	1.44881	0.00104986	Up	cytoplasmic
gi|238494538|ref|XP_002378505.1|peroxisomalcopperamineoxidase[AspergillusflavusNRRL3357]	gi|238494538|ref|XP_002378505.1|peroxisomalcopperamineoxidase[AspergillusflavusNRRL3357]	7	12.2	76.548	0	15.796	459780000	7	7	1066.1	818.6	1093.4	1681.6	1357.2	1398.7	1136.94	814.141	1064.1	1634.68	1328.95	1428.22	1.47077	0.0262659	Up	cytoplasmic
gi|238491522|ref|XP_002376998.1|conservedhypotheticalprotein[AspergillusflavusNRRL3357]	gi|238491522|ref|XP_002376998.1|conservedhypotheticalprotein[AspergillusflavusNRRL3357]	3	6.1	41.96	0	5.0152	110670000	3	3	8833.2	9159.2	10257	14352	13686	14423	9420.17	9109.31	9982.12	13951.5	13401.1	14727.4	1.47585	0.00118595	Up	plasma membrane
gi|238508228|ref|XP_002385313.1|conservedhypotheticalprotein[AspergillusflavusNRRL3357]	gi|238508228|ref|XP_002385313.1|conservedhypotheticalprotein[AspergillusflavusNRRL3357]	4	8.8	44.597	0	12.583	313590000	4	5	13189	12106	13346	20711	19220	19388	14065.4	12040.1	12988.3	20133.1	18819.9	19797.1	1.50624	0.00136927	Up	cytoplasmic
gi|238505766|ref|XP_002384090.1|conservedhypotheticalprotein[AspergillusflavusNRRL3357]	gi|238505766|ref|XP_002384090.1|conservedhypotheticalprotein[AspergillusflavusNRRL3357]	3	33.3	14.381	0	27.154	1012800000	3	7	14679	15942	15159	21534	25700	23228	15654.4	15855.2	14752.8	20933.1	25165.1	23718.2	1.5107	0.0183518	Up	extracellular
gi|238489487|ref|XP_002375981.1|carboxypeptidaseS1,putative[AspergillusflavusNRRL3357]	gi|238489487|ref|XP_002375981.1|carboxypeptidaseS1,putative[AspergillusflavusNRRL3357]	2	27.6	18.549	0	13.182	536890000	4	4	15478	15809	17317	25897	25691	23413	16506.5	15722.9	16852.9	25174.4	25156.2	23907.1	1.51455	0.000134844	Up	cytoplasmic
gi|238498742|ref|XP_002380606.1|conservedhypotheticalprotein[AspergillusflavusNRRL3357]	gi|238498742|ref|XP_002380606.1|conservedhypotheticalprotein[AspergillusflavusNRRL3357]	3	19.1	17.015	0	33.241	1957900000	3	3	21872	22632	24250	36744	35099	34464	23325.4	22508.7	23600.1	35718.7	34368.4	35191.3	1.51645	2.58391e-05	Up	extracellular
gi|238499017|ref|XP_002380743.1|Ser/Thrproteinphosphatasefamily[AspergillusflavusNRRL3357]	gi|238499017|ref|XP_002380743.1|Ser/Thrproteinphosphatasefamily[AspergillusflavusNRRL3357]	7	12.2	70.711	0	194.77	939490000	7	6	2602.2	2790.5	3278.3	4382.6	4355.2	4634.3	2775.12	2775.3	3190.44	4260.31	4264.55	4732.09	1.51833	0.00208351	Up	ER
gi|238488313|ref|XP_002375394.1|Acidphosphataseprecursor,putative[AspergillusflavusNRRL3357]	gi|238488313|ref|XP_002375394.1|Acidphosphataseprecursor,putative[AspergillusflavusNRRL3357]	6	19.2	32.989	0	96.925	710070000	6	8	27036	29191	29544	44555	46603	44246	28832.6	29032	28752.2	43311.7	45633	45179.7	1.54845	0.0017791	Up	extracellular
gi|238495238|ref|XP_002378855.1|mono-anddiacylglycerollipaseprecursor,putative[AspergillusflavusNRRL3357]	gi|238495238|ref|XP_002378855.1|mono-anddiacylglycerollipaseprecursor,putative[AspergillusflavusNRRL3357]	4	17.3	33.455	0	10.813	858930000	4	7	2593	3027	2955.7	4518.7	4664.3	4446.2	2765.31	3010.51	2876.49	4392.61	4567.21	4540.02	1.56129	8.773e-05	Up	extracellular
gi|238487680|ref|XP_002375078.1|hydrolase,putative[AspergillusflavusNRRL3357]	gi|238487680|ref|XP_002375078.1|hydrolase,putative[AspergillusflavusNRRL3357]	6	25	33.029	0	39.553	2162100000	6	15	27308	30046	31652	49920	47779	47339	29122.6	29882.3	30803.8	48527	46784.5	48338	1.60038	1.91382e-05	Up	cytoplasmic
gi|238502697|ref|XP_002382582.1|endonuclease/exonuclease/phosphatasefamilyprotein[AspergillusflavusNRRL3357]	gi|238502697|ref|XP_002382582.1|endonuclease/exonuclease/phosphatasefamilyprotein[AspergillusflavusNRRL3357]	3	8.7	47.811	0	31.606	179970000	3	3	6459.8	6528	6784.5	10455	11322	10735	6889.06	6492.44	6602.68	10163.3	11086.3	10961.5	1.61434	0.00176873	Up	extracellular
gi|238495680|ref|XP_002379076.1|conservedhypotheticalprotein[AspergillusflavusNRRL3357]	gi|238495680|ref|XP_002379076.1|conservedhypotheticalprotein[AspergillusflavusNRRL3357]	9	36.2	24.559	0	322.61	3875500000	9	13	36963	38609	40715	66798	66231	63051	39419.2	38398.7	39623.9	64934.1	64852.4	64381.5	1.65367	1.85808e-05	Up	cytoplasmic
gi|238487686|ref|XP_002375081.1|hscargdehydrogenase,putative[AspergillusflavusNRRL3357]	gi|238487686|ref|XP_002375081.1|hscargdehydrogenase,putative[AspergillusflavusNRRL3357]	6	16	35.717	0	15.767	1544600000	6	7	24014	25811	27527	45525	45452	41350	25609.7	25670.4	26789.3	44254.7	44505.9	42222.6	1.67929	0.000199117	Up	cytoplasmic
gi|238488561|ref|XP_002375518.1|conservedhypotheticalprotein[AspergillusflavusNRRL3357]	gi|238488561|ref|XP_002375518.1|conservedhypotheticalprotein[AspergillusflavusNRRL3357]	5	13.2	44.839	0	13.823	205230000	5	5	12351	11922	14276	22626	22237	21057	13171.7	11857.1	13893.4	21994.6	21774.1	21501.3	1.68461	0.00307498	Up	cytoplasmic
gi|238500061|ref|XP_002381265.1|asparticendopeptidasePep1/aspergillopepsinF[AspergillusflavusNRRL3357]	gi|238500061|ref|XP_002381265.1|asparticendopeptidasePep1/aspergillopepsinF[AspergillusflavusNRRL3357]	2	13.4	42.313	0	27.875	348100000	2	3	17017	20030	18325	33083	32546	31521	18147.8	19920.9	17833.9	32159.9	31868.6	32186.2	1.72555	0.00189483	Up	vacuolar
gi|238502865|ref|XP_002382666.1|thiaminebiosynthesisprotein(Nmt1),putative[AspergillusflavusNRRL3357]	gi|238502865|ref|XP_002382666.1|thiaminebiosynthesisprotein(Nmt1),putative[AspergillusflavusNRRL3357]	6	24.6	38.243	0	42.381	2079500000	6	11	20956	22688	22464	40963	37781	39046	22348.5	22564.4	21862	39820	36994.6	39870	1.74833	0.00225168	Up	cytoplasmic
gi|238487362|ref|XP_002374919.1|conservedhypotheticalprotein[AspergillusflavusNRRL3357]	gi|238487362|ref|XP_002374919.1|conservedhypotheticalprotein[AspergillusflavusNRRL3357]	5	13.4	35.625	0	23.331	196260000	5	7	19424	20390	22754	38922	40601	38100	20714.7	20278.9	22144.2	37835.9	39755.9	38904	1.84794	2.32164e-05	Up	plasma membrane
gi|238504964|ref|XP_002383711.1|conidialhydrophobinRodA/RolA[AspergillusflavusNRRL3357]	gi|238504964|ref|XP_002383711.1|conidialhydrophobinRodA/RolA[AspergillusflavusNRRL3357]	2	10.1	23.433	0	9.5475	65782000	2	2	2642	2341.4	2635.1	4996.1	5182.2	5546	2817.56	2328.65	2564.48	4856.69	5074.33	5663.03	2.03702	0.00186903	Up	extracellular
gi|238488417|ref|XP_002375446.1|conidialhydrophobinRodB/HypB[AspergillusflavusNRRL3357]	gi|238488417|ref|XP_002375446.1|conidialhydrophobinRodB/HypB[AspergillusflavusNRRL3357]	2	19.3	14.322	0	33.809	397740000	2	1	2405.1	2470.8	2575.6	5560.7	4869.6	5207.8	2564.92	2457.34	2506.58	5405.54	4768.24	5317.7	2.05646	0.00475755	Up	extracellular
gi|238494816|ref|XP_002378644.1|pantothenatetransporter,putative[AspergillusflavusNRRL3357]	gi|238494816|ref|XP_002378644.1|pantothenatetransporter,putative[AspergillusflavusNRRL3357]	2	3.6	62.813	0.0045908	1.6136	622120000	2	2	3224	3336.9	3834.7	7403.7	7133.8	7631.1	3438.24	3318.72	3731.93	7197.11	6985.31	7792.13	2.09535	0.000810637	Up	peroxisomal
gi|238486514|ref|XP_002374495.1|cysteine-richsecretedprotein[AspergillusflavusNRRL3357]	gi|238486514|ref|XP_002374495.1|cysteine-richsecretedprotein[AspergillusflavusNRRL3357]	6	18.3	35.991	0	15.117	578270000	6	8	2585.9	2574.5	2643.4	6189.4	6431.9	6434.2	2757.73	2560.48	2572.56	6016.69	6298.02	6569.98	2.39844	0.00051776	Up	extracellular
