# Supplementary material for: A novel phosphoinositide kinase Fab1 regulates biosynthesis of pathogenic aflatoxin in Aspergillus flavus
Source: Virulence. 2020 Dec 29;12(1):96–113. doi: 10.1080/21505594.2020.1859820 (PMC7781676; doi:10.1080/21505594.2020.1859820)
Supplement: Supplemental Material [file KVIR_A_1859820_SM9207.xlsx]

## Sheet: Table S1
Table S1. List of all identified proteins in TMT-based quantitative proteomic analysis.
Protein IDs	Majority protein IDs	Unique peptides	Sequence coverage [%]	Mol. weight [kDa]	Q-value	Score	Intensity	Peptide counts (all)	MS/MS count	126:WT1	127:WT2	128:WT3	129:KO1	130:KO2	131:KO3	Normalized 126:WT1	Normalized 127:WT2	Normalized 128:WT3	Normalized 129:KO1	Normalized 130:KO2	Normalized 131:KO3
gi|238496163|ref|XP_002379317.1|cytochromecsubunitVb,putative[AspergillusflavusNRRL3357]	gi|238496163|ref|XP_002379317.1|cytochromecsubunitVb,putative[AspergillusflavusNRRL3357]	8	50.6	19.331	0	323.31	7992800000	8;8;8;6;2;2;2	9	22130	23201	23220	22139	21982	21390	23600.6	23074.6	22597.7	21521.2	21524.4	21841.4
gi|238506927|ref|XP_002384665.1|histone-liketranscriptionfactor,putative[AspergillusflavusNRRL3357]	gi|238506927|ref|XP_002384665.1|histone-liketranscriptionfactor,putative[AspergillusflavusNRRL3357]	2	10.9	21.385	0	4.3817	207820000	2;2;1	2	0	0	0	0	0	0	0	0	0	0	0	0
gi|238481827|ref|XP_002372152.1|alcoholdehydrogenase,putative[AspergillusflavusNRRL3357]	gi|238481827|ref|XP_002372152.1|alcoholdehydrogenase,putative[AspergillusflavusNRRL3357]	2	8.8	39.787	0.00083963	2.2608	94689000	4	2	4188.9	4495.3	4375.6	4928.5	4412.8	4727.8	4467.26	4470.81	4258.34	4790.98	4320.95	4827.57
gi|238481835|ref|XP_002372156.1|conservedhypotheticalprotein[AspergillusflavusNRRL3357]	gi|238481835|ref|XP_002372156.1|conservedhypotheticalprotein[AspergillusflavusNRRL3357]	9	31.4	36.25	0	77.631	4734100000	9	16	70905	80273	78010	63651	60784	59142	75616.7	79835.7	75919.4	61874.9	59518.8	60390
gi|238481845|ref|XP_002372161.1|hypotheticalproteinAFLA_072430[AspergillusflavusNRRL3357]	gi|238481845|ref|XP_002372161.1|hypotheticalproteinAFLA_072430[AspergillusflavusNRRL3357]	1	1.3	87.739	1	-2	42540000	1	1	7903.2	7060	7990.7	7400.4	7604.7	6868.9	8428.37	7021.54	7776.56	7193.9	7446.41	7013.85
gi|238481887|ref|XP_002372182.1|gluconate5-dehydrogenase,putative[AspergillusflavusNRRL3357]	gi|238481887|ref|XP_002372182.1|gluconate5-dehydrogenase,putative[AspergillusflavusNRRL3357]	2	9.5	30.546	0	10.329	76825000	2	3	8453	8569.2	9347.6	9035.8	8391.7	8098	9014.71	8522.52	9097.09	8783.67	8217.03	8268.89
gi|238481893|ref|XP_002372185.1|zinc-irontransporter,putative[AspergillusflavusNRRL3357]	gi|238481893|ref|XP_002372185.1|zinc-irontransporter,putative[AspergillusflavusNRRL3357]	3	11.4	38.385	0	22.106	72243000	3	3	1497.5	1388.2	2211.9	2555.7	2231.6	1985.7	1597.01	1380.64	2152.62	2484.39	2185.15	2027.6
gi|238481909|ref|XP_002372193.1|pyrroline-5-carboxylatereductase,putative[AspergillusflavusNRRL3357]	gi|238481909|ref|XP_002372193.1|pyrroline-5-carboxylatereductase,putative[AspergillusflavusNRRL3357]	3	17.7	31.57	0	12.375	279130000	3	3	0	0	0	0	0	0	0	0	0	0	0	0
gi|238481915|ref|XP_002372196.1|sarcosineoxidase,putative[AspergillusflavusNRRL3357]	gi|238481915|ref|XP_002372196.1|sarcosineoxidase,putative[AspergillusflavusNRRL3357]	3	6.5	47.284	0	4.6869	251410000	3	3	12357	13313	12941	14979	15072	14189	13178.1	13240.5	12594.2	14561	14758.3	14488.4
gi|238481989|ref|XP_002372233.1|SAMdomainmethyltransferase,putative[AspergillusflavusNRRL3357]	gi|238481989|ref|XP_002372233.1|SAMdomainmethyltransferase,putative[AspergillusflavusNRRL3357]	8	18.9	44.213	0	16.39	1434500000	8	10	13274	14090	15102	15219	15337	15566	14156.1	14013.2	14697.3	14794.3	15017.8	15894.5
gi|238481991|ref|XP_002372234.1|zinc;cadmiumresistanceprotein[AspergillusflavusNRRL3357]	gi|238481991|ref|XP_002372234.1|zinc/cadmiumresistanceprotein[AspergillusflavusNRRL3357]	2	5.3	58.008	0	16.092	223310000	2	3	2521.5	2419.9	2839.2	3108.7	2853.8	2538.5	2689.06	2406.72	2763.11	3021.96	2794.4	2592.07
gi|238482007|ref|XP_002372242.1|conservedhypotheticalprotein[AspergillusflavusNRRL3357]	gi|238482007|ref|XP_002372242.1|conservedhypotheticalprotein[AspergillusflavusNRRL3357]	7	29.5	28.777	0	18.182	398640000	7	8	14738	17442	17331	16142	15653	15851	15717.4	17347	16866.5	15691.6	15327.2	16185.5
gi|238482015|ref|XP_002372246.1|conservedhypotheticalprotein[AspergillusflavusNRRL3357]	gi|238482015|ref|XP_002372246.1|conservedhypotheticalprotein[AspergillusflavusNRRL3357]	8	46.9	28.013	0	134.84	1863700000	8	10	64564	72153	77661	79500	80321	73579	68854.3	71760	75579.8	77281.6	78649.1	75131.7
gi|238482017|ref|XP_002372247.1|phospho-2-dehydro-3-deoxyheptonatealdolase[AspergillusflavusNRRL3357]	gi|238482017|ref|XP_002372247.1|phospho-2-dehydro-3-deoxyheptonatealdolase[AspergillusflavusNRRL3357]	15	56.3	39.492	0	215.55	16013000000	16	30	81951	79410	84279	80805	77648	76250	87396.7	78977.4	82020.4	78550.2	76031.8	77859
gi|238482023|ref|XP_002372250.1|3-ketoacyl-CoAthiolase(POT1),putative[AspergillusflavusNRRL3357]	gi|238482023|ref|XP_002372250.1|3-ketoacyl-CoAthiolase(POT1),putative[AspergillusflavusNRRL3357]	2	5.8	43.192	0	4.0308	98078000	2	3	0	0	0	0	0	0	0	0	0	0	0	0
gi|238482025|ref|XP_002372251.1|conservedhypotheticalprotein[AspergillusflavusNRRL3357]	gi|238482025|ref|XP_002372251.1|conservedhypotheticalprotein[AspergillusflavusNRRL3357]	5	13.2	43.318	0	16.623	1178500000	5	9	47448	50170	53174	56735	53198	52801	50601	49896.7	51749	55151.9	52090.7	53915.2
gi|238482027|ref|XP_002372252.1|conservedhypotheticalprotein[AspergillusflavusNRRL3357]	gi|238482027|ref|XP_002372252.1|conservedhypotheticalprotein[AspergillusflavusNRRL3357]	3	8.8	34.007	0	3.9828	116670000	3	3	2704.5	2954.5	3489.9	4042.7	3408	3317.1	2884.22	2938.41	3396.37	3929.89	3337.06	3387.1
gi|238482029|ref|XP_002372253.1|proteinkinaseCsubstrate,putative[AspergillusflavusNRRL3357]	gi|238482029|ref|XP_002372253.1|proteinkinaseCsubstrate,putative[AspergillusflavusNRRL3357]	20	40.5	63.277	0	312.25	6458700000	20;1	24	71345	79541	80081	83389	82486	78548	76085.9	79107.7	77934.9	81062.1	80769.1	80205.5
gi|238482031|ref|XP_002372254.1|conservedhypotheticalprotein[AspergillusflavusNRRL3357]	gi|238482031|ref|XP_002372254.1|conservedhypotheticalprotein[AspergillusflavusNRRL3357]	2	16	13.639	0	4.8034	117680000	2	2	23535	25471	25953	30618	33524	31203	25098.9	25332.3	25257.5	29763.6	32826.2	31861.5
gi|238482043|ref|XP_002372260.1|cochaperonePam16[AspergillusflavusNRRL3357]	gi|238482043|ref|XP_002372260.1|cochaperonePam16[AspergillusflavusNRRL3357]	5	49.3	15.02	0	42.046	2225100000	5	10	7346.4	7718.8	8092	9013.9	8922.5	8340.9	7834.57	7676.75	7875.14	8762.38	8736.78	8516.91
gi|238482045|ref|XP_002372261.1|integralperoxisomalmembraneprotein[AspergillusflavusNRRL3357]	gi|238482045|ref|XP_002372261.1|integralperoxisomalmembraneprotein[AspergillusflavusNRRL3357]	2	7.9	55.289	0	11.502	98208000	2	2	0	0	0	0	0	0	0	0	0	0	0	0
gi|238482049|ref|XP_002372263.1|copperamineoxidase,putative[AspergillusflavusNRRL3357]	gi|238482049|ref|XP_002372263.1|copperamineoxidase,putative[AspergillusflavusNRRL3357]	9	15.4	78.235	0	42.274	830500000	9	9	15132	17332	17498	22221	21890	21863	16137.5	17237.6	17029.1	21600.9	21434.4	22324.4
gi|238482051|ref|XP_002372264.1|cyclopropane-fatty-acyl-phospholipidsynthase,putative[AspergillusflavusNRRL3357];gi|238508319|ref|XP_002385356.1|conservedhypotheticalprotein[AspergillusflavusNRRL3357]	gi|238482051|ref|XP_002372264.1|cyclopropane-fatty-acyl-phospholipidsynthase,putative[AspergillusflavusNRRL3357]	22	44.3	58.819	0	179.66	33640000000	22;1	44	136640	147450	148990	147360	147870	140980	145720	146647	144997	143248	144792	143955
gi|238482053|ref|XP_002372265.1|conservedhypotheticalprotein[AspergillusflavusNRRL3357]	gi|238482053|ref|XP_002372265.1|conservedhypotheticalprotein[AspergillusflavusNRRL3357]	2	5.2	46.467	0	5.4742	70768000	2	2	0	0	0	0	0	0	0	0	0	0	0	0
gi|238482055|ref|XP_002372266.1|tropomyosin,putative[AspergillusflavusNRRL3357]	gi|238482055|ref|XP_002372266.1|tropomyosin,putative[AspergillusflavusNRRL3357]	17	76.4	18.83	0	246.6	40507000000	17	45	177560	183870	190000	178970	187150	170090	189359	182868	184908	173976	183255	173679
gi|238482057|ref|XP_002372267.1|proteinrequiredforcellviabilityRrp17,putative[AspergillusflavusNRRL3357]	gi|238482057|ref|XP_002372267.1|proteinrequiredforcellviabilityRrp17,putative[AspergillusflavusNRRL3357]	3	11.5	25.657	0	4.2798	102150000	3	2	2853.3	2533.2	2540.1	1963	2618.5	2398.3	3042.9	2519.4	2472.03	1908.22	2564	2448.91
gi|238482059|ref|XP_002372268.1|conservedhypotheticalprotein[AspergillusflavusNRRL3357]	gi|238482059|ref|XP_002372268.1|conservedhypotheticalprotein[AspergillusflavusNRRL3357]	5	28.5	31.765	0	82.121	506140000	5	5	2569.2	2600.7	2116.3	2569.2	2242.1	2050.7	2739.93	2586.53	2059.59	2497.51	2195.43	2093.97
gi|238482069|ref|XP_002372273.1|smallnuclearribonucleoprotein(LSM5),putative[AspergillusflavusNRRL3357]	gi|238482069|ref|XP_002372273.1|smallnuclearribonucleoprotein(LSM5),putative[AspergillusflavusNRRL3357]	2	41	9.0334	0	8.0789	58118000	2	1	1119.3	1513.1	1174.5	1064.4	1283.3	1154.9	1193.68	1504.86	1143.02	1034.7	1256.59	1179.27
gi|238482073|ref|XP_002372275.1|RhoGAPandFes;CIP4domainprotein[AspergillusflavusNRRL3357]	gi|238482073|ref|XP_002372275.1|RhoGAPandFes/CIP4domainprotein[AspergillusflavusNRRL3357]	24	26.7	98.082	0	72.765	2816000000	24	31	96047	102870	106880	111360	108070	107170	102429	102310	104016	108253	105821	109432
gi|238482077|ref|XP_002372277.1|UBXdomainprotein(Ubx5),putative[AspergillusflavusNRRL3357]	gi|238482077|ref|XP_002372277.1|UBXdomainprotein(Ubx5),putative[AspergillusflavusNRRL3357]	13	30.3	58.784	0	155.85	2194500000	13	18	52044	55384	57093	57362	59340	56563	55502.4	55082.3	55563	55761.4	58104.9	57756.6
gi|238482081|ref|XP_002372279.1|conservedhypotheticalprotein[AspergillusflavusNRRL3357]	gi|238482081|ref|XP_002372279.1|conservedhypotheticalprotein[AspergillusflavusNRRL3357]	6	28.6	28.62	0	126.64	725230000	6	5	23650	25714	25433	18562	17352	17784	25221.6	25573.9	24751.4	18044	16990.8	18159.3
gi|238482085|ref|XP_002372281.1|Ste20-likeserine;threonineproteinkinase,putative[AspergillusflavusNRRL3357]	gi|238482085|ref|XP_002372281.1|Ste20-likeserine/threonineproteinkinase,putative[AspergillusflavusNRRL3357]	3	4.7	75.312	0	5.1136	102490000	3	3	10128	10306	11002	12101	12345	10375	10801	10249.9	10707.2	11763.3	12088	10593.9
gi|238482093|ref|XP_002372285.1|conservedhypotheticalprotein[AspergillusflavusNRRL3357]	gi|238482093|ref|XP_002372285.1|conservedhypotheticalprotein[AspergillusflavusNRRL3357]	7	24.4	40.105	0	53.523	1139400000	7	9	35199	36268	37596	40567	40539	38359	37538	36070.4	36588.5	39435	39695.2	39168.5
gi|238482095|ref|XP_002372286.1|alcoholdehydrogenase,putative[AspergillusflavusNRRL3357]	gi|238482095|ref|XP_002372286.1|alcoholdehydrogenase,putative[AspergillusflavusNRRL3357]	5	13.6	43.645	0	30.218	543270000	5	6	12356	13544	13370	14198	14361	13390	13177.1	13470.2	13011.7	13801.8	14062.1	13672.6
gi|238482099|ref|XP_002372288.1|conservedhypotheticalprotein[AspergillusflavusNRRL3357]	gi|238482099|ref|XP_002372288.1|conservedhypotheticalprotein[AspergillusflavusNRRL3357]	12	12.1	123.8	0	108.67	1125800000	12	13	54483	58638	59226	65103	62879	60839	58103.4	58318.6	57638.8	63286.4	61570.2	62122.8
gi|238482101|ref|XP_002372289.1|mitochondrialribosomalproteinDAP3,putative[AspergillusflavusNRRL3357]	gi|238482101|ref|XP_002372289.1|mitochondrialribosomalproteinDAP3,putative[AspergillusflavusNRRL3357]	11	28.5	55.064	0	62.97	1671400000	11	15	5132.4	5696.7	6569.8	6355.5	6212.2	5791.4	5473.45	5665.67	6393.74	6178.16	6082.89	5913.61
gi|238482103|ref|XP_002372290.1|ribosomebiogenesisprotein(Rrs1),putative[AspergillusflavusNRRL3357]	gi|238482103|ref|XP_002372290.1|ribosomebiogenesisprotein(Rrs1),putative[AspergillusflavusNRRL3357]	4	16.4	24.528	0	11.529	698960000	4	5	32941	33282	32139	31558	32253	28104	35130	33100.7	31277.7	30677.4	31581.7	28697.1
gi|238482105|ref|XP_002372291.1|RhoGTPaseactivator(Bem2),putative[AspergillusflavusNRRL3357]	gi|238482105|ref|XP_002372291.1|RhoGTPaseactivator(Bem2),putative[AspergillusflavusNRRL3357]	2	3.9	71.434	0	5.9783	22825000	2	2	1364.7	1880.2	1464.5	2001.3	1990.9	1647.8	1455.39	1869.96	1425.25	1945.46	1949.46	1682.57
gi|238482107|ref|XP_002372292.1|Rabgeranylgeranyltransferase,betasubunit[AspergillusflavusNRRL3357]	gi|238482107|ref|XP_002372292.1|Rabgeranylgeranyltransferase,betasubunit[AspergillusflavusNRRL3357]	5	19	34.36	0	39.821	438090000	5	5	30934	32790	33841	34064	34212	34562	32989.6	32611.4	32934.1	33113.5	33499.9	35291.3
gi|238482111|ref|XP_002372294.1|DNAmismatchrepairproteinMsh3[AspergillusflavusNRRL3357]	gi|238482111|ref|XP_002372294.1|DNAmismatchrepairproteinMsh3[AspergillusflavusNRRL3357]	17	16.2	152.65	0	305.79	7867100000	18	25	114950	121080	121790	119490	123330	112510	122589	120420	118526	116156	120763	114884
gi|238482115|ref|XP_002372296.1|conservedhypotheticalprotein[AspergillusflavusNRRL3357]	gi|238482115|ref|XP_002372296.1|conservedhypotheticalprotein[AspergillusflavusNRRL3357]	14	36.1	47.85	0	43.162	6435800000	14	24	58966	64115	64553	68518	61516	62507	62884.3	63765.7	62823	66606.1	60235.6	63826
gi|238482119|ref|XP_002372298.1|shortchaindehydrogenase;reductasefamily[AspergillusflavusNRRL3357]	gi|238482119|ref|XP_002372298.1|shortchaindehydrogenase/reductasefamily[AspergillusflavusNRRL3357]	11	31.9	38.82	0	88.877	17067000000	11	19	94199	107030	103800	89665	86226	82047	100459	106447	101018	87163	84431.2	83778.4
gi|238482139|ref|XP_002372308.1|histidinoldehydrogenase,putative[AspergillusflavusNRRL3357]	gi|238482139|ref|XP_002372308.1|histidinoldehydrogenase,putative[AspergillusflavusNRRL3357]	2	3.8	48.467	0	2.9775	77823000	2	2	0	0	0	0	0	0	0	0	0	0	0	0
gi|238482147|ref|XP_002372312.1|Ulp1proteasefamilyprotein[AspergillusflavusNRRL3357]	gi|238482147|ref|XP_002372312.1|Ulp1proteasefamilyprotein[AspergillusflavusNRRL3357]	1	2.9	31.598	0.0095109	1.2618	34318000	1	1	2852.1	3112.1	3409.6	3037.3	3543.5	3353.8	3041.62	3095.15	3318.23	2952.55	3469.74	3424.57
gi|238482149|ref|XP_002372313.1|Rhoguanylnucleotideexchangefactor,putative[AspergillusflavusNRRL3357]	gi|238482149|ref|XP_002372313.1|Rhoguanylnucleotideexchangefactor,putative[AspergillusflavusNRRL3357]	2	0.7	205.94	0.001638	1.9151	78244000	2	2	2707.8	3342.6	2583.5	2863.5	4118.4	3399.4	2887.74	3324.39	2514.26	2783.6	4032.68	3471.13
gi|238482155|ref|XP_002372316.1|cyclin-dependentproteinkinasecomplexcomponent,putative[AspergillusflavusNRRL3357]	gi|238482155|ref|XP_002372316.1|cyclin-dependentproteinkinasecomplexcomponent,putative[AspergillusflavusNRRL3357]	3	7.8	58.142	0	21.439	97595000	3	3	4495	4898.4	4769.1	6177.2	5248.4	4480.9	4793.7	4871.72	4641.29	6004.83	5139.16	4575.46
gi|238482157|ref|XP_002372317.1|proteasomecomponentPre3,putative[AspergillusflavusNRRL3357]	gi|238482157|ref|XP_002372317.1|proteasomecomponentPre3,putative[AspergillusflavusNRRL3357]	6	33.6	24.89	0	26.337	6776100000	6	11	9279.9	9542.2	9707.3	10304	10148	9138.5	9896.56	9490.22	9447.15	10016.5	9936.77	9331.34
gi|238482159|ref|XP_002372318.1|BEM46familyprotein[AspergillusflavusNRRL3357]	gi|238482159|ref|XP_002372318.1|BEM46familyprotein[AspergillusflavusNRRL3357]	2	6.5	37.441	0	3.3674	125220000	2	2	0	0	0	0	0	0	0	0	0	0	0	0
gi|238482161|ref|XP_002372319.1|F1F0ATPsynthaseassemblyproteinAtp11,putative[AspergillusflavusNRRL3357]	gi|238482161|ref|XP_002372319.1|F1F0ATPsynthaseassemblyproteinAtp11,putative[AspergillusflavusNRRL3357]	2	6.5	37.535	0	13.715	236200000	2	2	0	0	0	0	0	0	0	0	0	0	0	0
gi|238482165|ref|XP_002372321.1|hypotheticalproteinAFLA_074030[AspergillusflavusNRRL3357]	gi|238482165|ref|XP_002372321.1|hypotheticalproteinAFLA_074030[AspergillusflavusNRRL3357]	1	10.5	13.488	0.003632	1.7568	16019000	1	1	0	0	0	0	0	0	0	0	0	0	0	0
gi|238482167|ref|XP_002372322.1|FADdependentsulfhydryloxidaseErv2,putative[AspergillusflavusNRRL3357]	gi|238482167|ref|XP_002372322.1|FADdependentsulfhydryloxidaseErv2,putative[AspergillusflavusNRRL3357]	2	6.5	24.202	0.00084282	2.3241	108110000	2	2	0	0	0	0	0	0	0	0	0	0	0	0
gi|238482171|ref|XP_002372324.1|NF-X1fingertranscriptionfactor,putative[AspergillusflavusNRRL3357]	gi|238482171|ref|XP_002372324.1|NF-X1fingertranscriptionfactor,putative[AspergillusflavusNRRL3357]	4	6.7	56.597	0	8.7591	1387700000	4	4	15461	16738	17331	16370	17591	16529	16488.4	16646.8	16866.5	15913.2	17224.8	16877.8
gi|238482173|ref|XP_002372325.1|siderochrome-irontransporter,putative[AspergillusflavusNRRL3357]	gi|238482173|ref|XP_002372325.1|siderochrome-irontransporter,putative[AspergillusflavusNRRL3357]	3	6.8	66.755	0	17.878	643290000	3	5	14035	14413	14071	17197	16312	15350	14967.6	14334.5	13693.9	16717.1	15972.5	15673.9
gi|238482175|ref|XP_002372326.1|alpha-1,2-mannosidase,putative[AspergillusflavusNRRL3357]	gi|238482175|ref|XP_002372326.1|alpha-1,2-mannosidase,putative[AspergillusflavusNRRL3357]	2	2.9	87.536	0.0028525	1.8582	39754000	2	2	5415.3	5649.5	5890.3	6377	6178.7	5806.1	5775.15	5618.73	5732.45	6199.06	6050.09	5928.62
gi|238482185|ref|XP_002372331.1|conservedhypotheticalprotein[AspergillusflavusNRRL3357]	gi|238482185|ref|XP_002372331.1|conservedhypotheticalprotein[AspergillusflavusNRRL3357]	11	15.1	94.425	0	74.852	539800000	11	11	19300	23717	22165	21058	21445	19823	20582.5	23587.8	21571	20470.4	20998.6	20241.3
gi|238482211|ref|XP_002372344.1|conservedhypotheticalprotein[AspergillusflavusNRRL3357]	gi|238482211|ref|XP_002372344.1|conservedhypotheticalprotein[AspergillusflavusNRRL3357]	1	5.6	26.727	0	2.554	31540000	1	1	4287.3	4552.7	4770.9	5603.5	5298.5	5361.6	4572.19	4527.9	4643.04	5447.14	5188.21	5474.74
gi|238482215|ref|XP_002372346.1|conservedhypotheticalprotein[AspergillusflavusNRRL3357]	gi|238482215|ref|XP_002372346.1|conservedhypotheticalprotein[AspergillusflavusNRRL3357]	4	29.6	29.238	0	50.39	706180000	4	6	16052	18477	19581	19269	20162	19429	17118.7	18376.3	19056.2	18731.3	19742.3	19839
gi|238482217|ref|XP_002372347.1|hypotheticalproteinAFLA_074290[AspergillusflavusNRRL3357]	gi|238482217|ref|XP_002372347.1|hypotheticalproteinAFLA_074290[AspergillusflavusNRRL3357]	2	23.6	12.94	0	2.6898	262440000	2	2	0	0	0	0	0	0	0	0	0	0	0	0
gi|238482233|ref|XP_002372355.1|conservedhypotheticalprotein[AspergillusflavusNRRL3357]	gi|238482233|ref|XP_002372355.1|conservedhypotheticalprotein[AspergillusflavusNRRL3357]	1	5.7	32.518	0	2.783	13119000	1	1	0	0	0	0	0	0	0	0	0	0	0	0
gi|238482275|ref|XP_002372376.1|conservedhypotheticalprotein[AspergillusflavusNRRL3357]	gi|238482275|ref|XP_002372376.1|conservedhypotheticalprotein[AspergillusflavusNRRL3357]	3	19.7	30.373	0	41.442	500200000	3	4	1817.8	2374	2451	2166.8	2648.9	2685.3	1938.59	2361.07	2385.32	2106.34	2593.76	2741.97
gi|238482287|ref|XP_002372382.1|conservedhypotheticalprotein[AspergillusflavusNRRL3357]	gi|238482287|ref|XP_002372382.1|conservedhypotheticalprotein[AspergillusflavusNRRL3357]	1	7.5	14.568	0.0030488	1.8413	42969000	1	1	0	0	0	0	0	0	0	0	0	0	0	0
gi|238482335|ref|XP_002372406.1|thiaminpyrophosphokinase,putative[AspergillusflavusNRRL3357]	gi|238482335|ref|XP_002372406.1|thiaminpyrophosphokinase,putative[AspergillusflavusNRRL3357]	1	3.1	35.802	0	3.2372	54093000	1	1	0	0	0	0	0	0	0	0	0	0	0	0
gi|238482339|ref|XP_002372408.1|conservedhypotheticalprotein[AspergillusflavusNRRL3357]	gi|238482339|ref|XP_002372408.1|conservedhypotheticalprotein[AspergillusflavusNRRL3357]	1	2.5	62.112	1	-2	0	1	0	0	0	0	0	0	0	0	0	0	0	0	0
gi|238482353|ref|XP_002372415.1|splicingfactoru2aflargesubunit[AspergillusflavusNRRL3357]	gi|238482353|ref|XP_002372415.1|splicingfactoru2aflargesubunit[AspergillusflavusNRRL3357]	15	45.1	62.782	0	251.04	4317800000	15	21	79069	84611	84957	82936	87841	84107	84323.2	84150.1	82680.2	80621.8	86012.6	85881.8
gi|238482363|ref|XP_002372420.1|40SribosomalproteinS13[AspergillusflavusNRRL3357]	gi|238482363|ref|XP_002372420.1|40SribosomalproteinS13[AspergillusflavusNRRL3357]	9	63.6	16.816	0	75.051	39426000000	9	26	94862	103300	102340	98265	93667	94047	101166	102737	99597.4	95523	91717.3	96031.6
gi|238482367|ref|XP_002372422.1|COMPASScomplexsubunitSdc1,putative[AspergillusflavusNRRL3357]	gi|238482367|ref|XP_002372422.1|COMPASScomplexsubunitSdc1,putative[AspergillusflavusNRRL3357]	3	60.5	8.7588	0	9.463	714340000	3	5	5236	6131.8	5275.6	6059.7	5911.5	5425.1	5583.94	6098.4	5134.22	5890.61	5788.45	5539.58
gi|238482369|ref|XP_002372423.1|transformer-SRribonucleoprotein,putative[AspergillusflavusNRRL3357]	gi|238482369|ref|XP_002372423.1|transformer-SRribonucleoprotein,putative[AspergillusflavusNRRL3357]	12	44.5	35.332	0	151.75	13302000000	12	29	81176	89292	88093	92938	90552	88397	86570.2	88805.6	85732.2	90344.7	88667.2	90262.4
gi|238482371|ref|XP_002372424.1|PHDfingerdomainprotein,putative[AspergillusflavusNRRL3357]	gi|238482371|ref|XP_002372424.1|PHDfingerdomainprotein,putative[AspergillusflavusNRRL3357]	2	1.4	131.73	0.0059559	1.5277	3281800000	2	2	0	0	0	0	0	0	0	0	0	0	0	0
gi|238482373|ref|XP_002372425.1|conservedhypotheticalprotein[AspergillusflavusNRRL3357]	gi|238482373|ref|XP_002372425.1|conservedhypotheticalprotein[AspergillusflavusNRRL3357]	3	26.7	14.965	0	31.655	525120000	3	3	8393	8526.3	8589.6	9008.9	8463.6	8373.3	8950.72	8479.85	8359.41	8757.52	8287.43	8550
gi|238482375|ref|XP_002372426.1|O-sialoglycoproteinendopeptidase,putative[AspergillusflavusNRRL3357]	gi|238482375|ref|XP_002372426.1|O-sialoglycoproteinendopeptidase,putative[AspergillusflavusNRRL3357]	1	2	50.663	0.0040241	1.7235	17244000	1	1	0	0	0	0	0	0	0	0	0	0	0	0
gi|238482381|ref|XP_002372429.1|mitochondrialcarrierprotein,putative[AspergillusflavusNRRL3357]	gi|238482381|ref|XP_002372429.1|mitochondrialcarrierprotein,putative[AspergillusflavusNRRL3357]	22	35.3	77.564	0	220.03	6566700000	22	30	124180	131960	137090	139120	139190	132150	132432	131241	133416	135238	136293	134939
gi|238482383|ref|XP_002372430.1|conservedhypotheticalprotein[AspergillusflavusNRRL3357]	gi|238482383|ref|XP_002372430.1|conservedhypotheticalprotein[AspergillusflavusNRRL3357]	4	27.4	24.373	0	36.447	297170000	4	5	11941	13770	13670	15218	14542	13951	12734.5	13695	13303.7	14793.4	14239.3	14245.4
gi|238482387|ref|XP_002372432.1|esterase,putative[AspergillusflavusNRRL3357]	gi|238482387|ref|XP_002372432.1|esterase,putative[AspergillusflavusNRRL3357]	14	69.3	31.585	0	323.31	36941000000	14	47	219440	244190	238850	245530	247080	234190	234022	242860	232449	238679	241937	239132
gi|238482389|ref|XP_002372433.1|conservedhypotheticalprotein[AspergillusflavusNRRL3357]	gi|238482389|ref|XP_002372433.1|conservedhypotheticalprotein[AspergillusflavusNRRL3357]	1	9	8.8071	0.007837	1.3601	301750000	1	1	3663.8	3364.3	2931.3	4701.1	4252.8	4319.3	3907.26	3345.97	2852.74	4569.92	4164.28	4410.45
gi|238482403|ref|XP_002372440.1|chromatinregulatoryproteinsir2,putative[AspergillusflavusNRRL3357]	gi|238482403|ref|XP_002372440.1|chromatinregulatoryproteinsir2,putative[AspergillusflavusNRRL3357]	2	9.5	23.393	0	4.9184	179600000	2	2	5639.2	5524.6	6182.6	6637.6	6315.5	6416.7	6013.93	5494.51	6016.91	6452.39	6184.04	6552.11
gi|238482437|ref|XP_002372457.1|quinoneoxidoreductase,putative[AspergillusflavusNRRL3357]	gi|238482437|ref|XP_002372457.1|quinoneoxidoreductase,putative[AspergillusflavusNRRL3357]	3	12.7	39.016	0	14.006	96182000	3	3	0	0	0	0	0	0	0	0	0	0	0	0
gi|238482447|ref|XP_002372462.1|UMTAmethyltransferasefamilyprotein[AspergillusflavusNRRL3357]	gi|238482447|ref|XP_002372462.1|UMTAmethyltransferasefamilyprotein[AspergillusflavusNRRL3357]	8	21.9	42.679	0	56.025	2302400000	8	10	50000	54501	55763	59476	57445	57246	53322.5	54204.1	54268.6	57816.4	56249.3	58454
gi|238482457|ref|XP_002372467.1|conservedhypotheticalprotein[AspergillusflavusNRRL3357]	gi|238482457|ref|XP_002372467.1|conservedhypotheticalprotein[AspergillusflavusNRRL3357]	7	18.1	43.873	0	33.52	1494400000	7	10	24263	26035	26952	28110	26824	26666	25875.3	25893.2	26229.7	27325.6	26265.7	27228.7
gi|238482475|ref|XP_002372476.1|conservedhypotheticalprotein[AspergillusflavusNRRL3357]	gi|238482475|ref|XP_002372476.1|conservedhypotheticalprotein[AspergillusflavusNRRL3357]	8	69.4	14.945	0	62.254	1536900000	8	11	21953	24289	24794	23221	23062	21027	23411.8	24156.7	24129.5	22573	22582	21470.7
gi|238482481|ref|XP_002372479.1|conservedhypotheticalprotein[AspergillusflavusNRRL3357]	gi|238482481|ref|XP_002372479.1|conservedhypotheticalprotein[AspergillusflavusNRRL3357]	1	3.6	38.466	1	-2	0	1	0	0	0	0	0	0	0	0	0	0	0	0	0
gi|238482495|ref|XP_002372486.1|periplasmicbeta-glucosidaseprecursor,putative[AspergillusflavusNRRL3357]	gi|238482495|ref|XP_002372486.1|periplasmicbeta-glucosidaseprecursor,putative[AspergillusflavusNRRL3357]	4	5.5	79.46	0	9.6396	176680000	4	4	21645	23601	23175	26297	26686	24848	23083.3	23472.4	22553.9	25563.2	26130.5	25372.3
gi|238482515|ref|XP_002372496.1|conservedhypotheticalprotein[AspergillusflavusNRRL3357]	gi|238482515|ref|XP_002372496.1|conservedhypotheticalprotein[AspergillusflavusNRRL3357]	2	4.1	61.969	0	3.1564	125750000	2	2	0	0	0	0	0	0	0	0	0	0	0	0
gi|238482523|ref|XP_002372500.1|dimethyladenosinetransferase[AspergillusflavusNRRL3357]	gi|238482523|ref|XP_002372500.1|dimethyladenosinetransferase[AspergillusflavusNRRL3357]	2	4.1	43.782	0.0047799	1.5896	63099000	2	2	0	0	0	0	0	0	0	0	0	0	0	0
gi|238482527|ref|XP_002372502.1|conservedhypotheticalprotein[AspergillusflavusNRRL3357]	gi|238482527|ref|XP_002372502.1|conservedhypotheticalprotein[AspergillusflavusNRRL3357]	3	6.8	59.39	0	7.6514	106840000	3	3	20874	23066	24715	25860	25001	24082	22261.1	22940.4	24052.7	25138.4	24480.6	24590.2
gi|238482531|ref|XP_002372504.1|hypotheticalproteinAFLA_075870[AspergillusflavusNRRL3357]	gi|238482531|ref|XP_002372504.1|hypotheticalproteinAFLA_075870[AspergillusflavusNRRL3357]	2	12.3	18.43	0	3.412	89620000	2	2	0	0	0	0	0	0	0	0	0	0	0	0
gi|238482533|ref|XP_002372505.1|conservedhypotheticalprotein[AspergillusflavusNRRL3357]	gi|238482533|ref|XP_002372505.1|conservedhypotheticalprotein[AspergillusflavusNRRL3357]	2	3.1	57.051	0.0036283	1.7494	81469000	2	2	6934.7	7270.3	7558.7	7433.7	7338.5	7086.9	7395.52	7230.7	7356.13	7226.27	7185.75	7236.45
gi|238482537|ref|XP_002372507.1|conservedhypotheticalprotein[AspergillusflavusNRRL3357]	gi|238482537|ref|XP_002372507.1|conservedhypotheticalprotein[AspergillusflavusNRRL3357]	4	10.2	44.087	0	6.9252	218440000	4	5	7822.2	9460.1	9878.7	8587.7	9412.1	9109.3	8341.99	9408.57	9613.96	8348.07	9216.19	9301.53
gi|238482545|ref|XP_002372511.1|conservedhypotheticalprotein[AspergillusflavusNRRL3357]	gi|238482545|ref|XP_002372511.1|conservedhypotheticalprotein[AspergillusflavusNRRL3357]	1	2.8	28.468	0.0047856	1.5999	75737000	1	3	3648.8	4432.2	3911.1	4447.5	4832.3	4111.2	3891.27	4408.06	3806.29	4323.4	4731.72	4197.96
gi|238482561|ref|XP_002372519.1|Tropomyosin-1,putative[AspergillusflavusNRRL3357]	gi|238482561|ref|XP_002372519.1|Tropomyosin-1,putative[AspergillusflavusNRRL3357]	5	67.2	13.302	0	101.71	1300700000	5	7	9088.8	10485	10049	9334.6	9404.1	8209.9	9692.76	10427.9	9779.7	9074.13	9208.36	8383.15
gi|238482569|ref|XP_002372523.1|structure-specificrecognitionprotein,putative[AspergillusflavusNRRL3357]	gi|238482569|ref|XP_002372523.1|structure-specificrecognitionprotein,putative[AspergillusflavusNRRL3357]	7	16.4	70.64	0	77.387	1145600000	7	10	30666	42026	38407	30347	29452	29075	32703.8	41797.1	37377.7	29500.2	28839	29688.5
gi|238482571|ref|XP_002372524.1|septinAspB[AspergillusflavusNRRL3357]	gi|238482571|ref|XP_002372524.1|septinAspB[AspergillusflavusNRRL3357]	21	51.8	59.145	0	323.31	41195000000	22	48	221550	238280	233470	254960	241890	230670	236272	236982	227213	247846	236855	235538
gi|238482573|ref|XP_002372525.1|conservedhypotheticalprotein[AspergillusflavusNRRL3357]	gi|238482573|ref|XP_002372525.1|conservedhypotheticalprotein[AspergillusflavusNRRL3357]	8	30.8	31.22	0	58.232	3945400000	8	12	87468	90561	100830	102500	101200	96277	93280.3	90067.7	98127.8	99639.9	99093.5	98308.7
gi|238482577|ref|XP_002372527.1|conservedhypotheticalprotein[AspergillusflavusNRRL3357]	gi|238482577|ref|XP_002372527.1|conservedhypotheticalprotein[AspergillusflavusNRRL3357]	3	10.9	41.912	0	92.007	3620300000	3	9	27692	30451	31914	31990	32582	29984	29532.2	30285.1	31058.7	31097.4	31903.8	30616.7
gi|238482591|ref|XP_002372534.1|conservedhypotheticalprotein[AspergillusflavusNRRL3357]	gi|238482591|ref|XP_002372534.1|conservedhypotheticalprotein[AspergillusflavusNRRL3357]	19	62.7	31.751	0	323.31	15103000000	19	30	119700	126210	127480	155200	160710	148190	127654	125522	124064	150869	157365	151317
gi|238482593|ref|XP_002372535.1|conservedhypotheticalprotein[AspergillusflavusNRRL3357]	gi|238482593|ref|XP_002372535.1|conservedhypotheticalprotein[AspergillusflavusNRRL3357]	3	58.5	28.279	0	253.61	3976300000	12	13	43622	49590	49257	65879	65717	61435	46520.7	49319.9	47937	64040.7	64349.1	62731.4
gi|238482605|ref|XP_002372541.1|glutamate-1-semialdehyde2,1-aminomutase,putative[AspergillusflavusNRRL3357]	gi|238482605|ref|XP_002372541.1|glutamate-1-semialdehyde2,1-aminomutase,putative[AspergillusflavusNRRL3357]	2	3.2	49.996	0.0028502	1.853	101230000	2	2	0	0	0	0	0	0	0	0	0	0	0	0
gi|238482633|ref|XP_002372555.1|mitochondrialintermembranespaceproteinMia40[AspergillusflavusNRRL3357]	gi|238482633|ref|XP_002372555.1|mitochondrialintermembranespaceproteinMia40[AspergillusflavusNRRL3357]	5	33.7	20.307	0	140.05	3487600000	5	9	52215	57393	58350	64350	63609	61875	55684.7	57080.4	56786.3	62554.4	62285	63180.7
gi|238482635|ref|XP_002372556.1|hypotheticalproteinAFLA_076390[AspergillusflavusNRRL3357]	gi|238482635|ref|XP_002372556.1|hypotheticalproteinAFLA_076390[AspergillusflavusNRRL3357]	4	35.4	10.609	0	67.904	685120000	4	4	14678	19068	17255	20805	21234	20314	15653.4	18964.1	16792.6	20224.5	20792	20742.7
gi|238482637|ref|XP_002372557.1|nonsense-mediatedmRNAdecayfactor(Upf2),putative[AspergillusflavusNRRL3357]	gi|238482637|ref|XP_002372557.1|nonsense-mediatedmRNAdecayfactor(Upf2),putative[AspergillusflavusNRRL3357]	4	3.2	137.24	0	11.862	283380000	4	5	3871.8	3897.1	4266.3	4676.8	4150.9	4129.8	4129.08	3875.87	4151.97	4546.3	4064.5	4216.95
gi|238482639|ref|XP_002372558.1|conservedhypotheticalprotein[AspergillusflavusNRRL3357]	gi|238482639|ref|XP_002372558.1|conservedhypotheticalprotein[AspergillusflavusNRRL3357]	2	8.9	28.866	0	3.3116	86339000	2	2	0	0	0	0	0	0	0	0	0	0	0	0
gi|238482641|ref|XP_002372559.1|hypotheticalproteinAFLA_076420[AspergillusflavusNRRL3357]	gi|238482641|ref|XP_002372559.1|hypotheticalproteinAFLA_076420[AspergillusflavusNRRL3357]	1	7.7	11.971	1	-2	0	1	0	0	0	0	0	0	0	0	0	0	0	0	0
gi|238482643|ref|XP_002372560.1|SUNdomainprotein(Uth1),putative[AspergillusflavusNRRL3357]	gi|238482643|ref|XP_002372560.1|SUNdomainprotein(Uth1),putative[AspergillusflavusNRRL3357]	9	40.9	43.337	0	323.31	10237000000	9	17	77106	86129	87616	84961	80909	79223	82229.7	85659.8	85268	82590.3	79224.9	80894.8
gi|238482645|ref|XP_002372561.1|conservedhypotheticalprotein[AspergillusflavusNRRL3357]	gi|238482645|ref|XP_002372561.1|conservedhypotheticalprotein[AspergillusflavusNRRL3357]	6	21	43.628	0	68.563	1088600000	6	11	58696	67583	66869	61188	59593	55098	62596.4	67214.9	65077	59480.6	58352.6	56260.7
gi|238482647|ref|XP_002372562.1|electrontransferflavoproteinalphasubunit,putative[AspergillusflavusNRRL3357]	gi|238482647|ref|XP_002372562.1|electrontransferflavoproteinalphasubunit,putative[AspergillusflavusNRRL3357]	13	52.7	36.099	0	272.88	15488000000	13	21	72549	75118	76761	80487	76849	78191	77369.9	74708.8	74703.9	78241.1	75249.4	79841
gi|238482653|ref|XP_002372565.1|glutathioneS-transferase,putative[AspergillusflavusNRRL3357]	gi|238482653|ref|XP_002372565.1|glutathioneS-transferase,putative[AspergillusflavusNRRL3357]	8	43.2	25.648	0	89.162	7145200000	8	12	102040	103730	110460	103440	102490	94329	108821	103165	107500	100554	100357	96319.6
gi|238482655|ref|XP_002372566.1|RSCcomplexsubunit(RSC8),putative[AspergillusflavusNRRL3357]	gi|238482655|ref|XP_002372566.1|RSCcomplexsubunit(RSC8),putative[AspergillusflavusNRRL3357]	17	27.9	73.932	0	127.45	4118900000	17	24	68675	76262	79893	81523	79886	77740	73238.5	75846.6	77751.9	79248.2	78223.2	79380.5
gi|238482671|ref|XP_002372574.1|conservedhypotheticalprotein[AspergillusflavusNRRL3357]	gi|238482671|ref|XP_002372574.1|conservedhypotheticalprotein[AspergillusflavusNRRL3357]	2	3.6	49.168	0.00042274	2.3683	178920000	2	2	0	0	0	0	0	0	0	0	0	0	0	0
gi|238482677|ref|XP_002372577.1|translationelongationfactoreEF-3,putative[AspergillusflavusNRRL3357]	gi|238482677|ref|XP_002372577.1|translationelongationfactoreEF-3,putative[AspergillusflavusNRRL3357]	54	63.4	117.9	0	323.31	84001000000	55	129	550330	579700	597020	516070	500120	482390	586900	576542	581020	501670	489710	492570
gi|238482679|ref|XP_002372578.1|TPRdomainprotein[AspergillusflavusNRRL3357]	gi|238482679|ref|XP_002372578.1|TPRdomainprotein[AspergillusflavusNRRL3357]	14	20.5	107.07	0	147.15	1208600000	14	12	30694	32610	33844	34381	36062	33098	32733.6	32432.4	32937	33421.6	35311.4	33796.4
gi|238482681|ref|XP_002372579.1|sirohemesynthaseMet8,putative[AspergillusflavusNRRL3357]	gi|238482681|ref|XP_002372579.1|sirohemesynthaseMet8,putative[AspergillusflavusNRRL3357]	7	40.9	25.589	0	46.267	3490000000	7	8	10102	10229	10905	10808	11486	10663	10773.3	10173.3	10612.8	10506.4	11246.9	10888
gi|238482683|ref|XP_002372580.1|ribosephosphatediphosphokinasePrs1,putative[AspergillusflavusNRRL3357]	gi|238482683|ref|XP_002372580.1|ribosephosphatediphosphokinasePrs1,putative[AspergillusflavusNRRL3357]	6	20	38.444	0	21.266	972570000	6	11	9445	10142	10492	10625	10335	9727.9	10072.6	10086.8	10210.8	10328.5	10119.9	9933.18
gi|238482685|ref|XP_002372581.1|phospholipasePldA,putative[AspergillusflavusNRRL3357]	gi|238482685|ref|XP_002372581.1|phospholipasePldA,putative[AspergillusflavusNRRL3357]	25	36.4	95.892	0	227.7	10750000000	25	35	127020	137570	140930	147410	141950	137410	135461	136821	137153	143297	138995	140310
gi|238482691|ref|XP_002372584.1|guanyl-nucleotideexchangefactor(Sec7),putative[AspergillusflavusNRRL3357]	gi|238482691|ref|XP_002372584.1|guanyl-nucleotideexchangefactor(Sec7),putative[AspergillusflavusNRRL3357]	34	21.3	224.5	0	204.49	3321400000	34	42	72657	84966	83405	90955	88438	80602	77485.1	84503.2	81169.8	88417	86597.2	82302.9
gi|238482693|ref|XP_002372585.1|pyruvatedehydrogenasecomplex,dihydrolipoamideacetyltransferase[AspergillusflavusNRRL3357]	gi|238482693|ref|XP_002372585.1|pyruvatedehydrogenasecomplex,dihydrolipoamideacetyltransferase[AspergillusflavusNRRL3357]	20	59.4	51.618	0	323.31	37983000000	20	59	220100	241550	244370	261460	256490	247910	234726	240234	237821	254164	251151	253141
gi|238482695|ref|XP_002372586.1|conservedhypotheticalprotein[AspergillusflavusNRRL3357]	gi|238482695|ref|XP_002372586.1|conservedhypotheticalprotein[AspergillusflavusNRRL3357]	3	15.8	18.751	0	5.9232	3332000000	3	7	31618	31689	31852	34985	35659	34137	33719	31516.4	30998.4	34008.8	34916.8	34857.4
gi|238482697|ref|XP_002372587.1|v-SNAREproteinBos1,putative[AspergillusflavusNRRL3357]	gi|238482697|ref|XP_002372587.1|v-SNAREproteinBos1,putative[AspergillusflavusNRRL3357]	3	25.6	18.173	0	63.803	233760000	3	4	9946.7	11701	11430	10892	11011	10767	10607.7	11637.3	11123.7	10588.1	10781.8	10994.2
gi|238482699|ref|XP_002372588.1|malatedehydrogenase,NAD-dependent[AspergillusflavusNRRL3357]	gi|238482699|ref|XP_002372588.1|malatedehydrogenase,NAD-dependent[AspergillusflavusNRRL3357]	18	55.2	44.515	0	323.31	128240000000	19	58	198310	212070	221700	228860	224910	217860	211488	210915	215759	222474	220229	222457
gi|238482707|ref|XP_002372592.1|conservedhypotheticalprotein[AspergillusflavusNRRL3357]	gi|238482707|ref|XP_002372592.1|conservedhypotheticalprotein[AspergillusflavusNRRL3357]	3	20.5	16.838	0	5.3101	198960000	3	2	4234.8	4720.7	4703	5307.1	5567.3	5364.7	4516.21	4694.98	4576.96	5159.01	5451.42	5477.91
gi|238482709|ref|XP_002372593.1|vacuolarmorphogenesisproteinAvaB,putative[AspergillusflavusNRRL3357]	gi|238482709|ref|XP_002372593.1|vacuolarmorphogenesisproteinAvaB,putative[AspergillusflavusNRRL3357]	8	9	116.73	0	26.975	345470000	8	8	14198	17182	18283	17733	18654	16739	15141.5	17088.4	17793	17238.2	18265.7	17092.2
gi|238482711|ref|XP_002372594.1|fructose-2,6-bisphosphatase[AspergillusflavusNRRL3357]	gi|238482711|ref|XP_002372594.1|fructose-2,6-bisphosphatase[AspergillusflavusNRRL3357]	11	28.9	48.297	0	159.77	1904700000	11	18	40069	42779	43549	42902	42854	42639	42731.6	42546	42381.9	41704.9	41962	43538.8
gi|238482717|ref|XP_002372597.1|amidohydrolasefamilyprotein[AspergillusflavusNRRL3357]	gi|238482717|ref|XP_002372597.1|amidohydrolasefamilyprotein[AspergillusflavusNRRL3357]	6	15.7	38.856	0	11.712	1008100000	6	9	13260	13705	15284	17045	16574	15633	14141.1	13630.3	14874.4	16569.4	16229	15962.9
gi|238482725|ref|XP_002372601.1|proteasomecomponentPre8,putative[AspergillusflavusNRRL3357]	gi|238482725|ref|XP_002372601.1|proteasomecomponentPre8,putative[AspergillusflavusNRRL3357]	12	53	30.174	0	323.31	5689600000	12	18	32917	32722	36956	37101	40472	34874	35104.4	32543.8	35965.6	36065.7	39629.6	35609.9
gi|238482733|ref|XP_002372605.1|stearicaciddesaturase(SdeA),putative[AspergillusflavusNRRL3357]	gi|238482733|ref|XP_002372605.1|stearicaciddesaturase(SdeA),putative[AspergillusflavusNRRL3357]	11	30.3	51.944	0	236.74	66752000000	13	33	163250	165470	169920	151780	146390	142530	174098	164569	165366	147545	143343	145538
gi|238482735|ref|XP_002372606.1|metallopeptidaseMepB[AspergillusflavusNRRL3357]	gi|238482735|ref|XP_002372606.1|metallopeptidaseMepB[AspergillusflavusNRRL3357]	28	44.4	81.691	0	323.31	16846000000	28	52	162500	176330	184050	178270	174700	170280	173298	175369	179118	173296	171064	173873
gi|238482737|ref|XP_002372607.1|conservedhypotheticalprotein[AspergillusflavusNRRL3357]	gi|238482737|ref|XP_002372607.1|conservedhypotheticalprotein[AspergillusflavusNRRL3357]	3	18	21.416	0	6.1997	304430000	3	4	1108.7	1064.8	1115.1	1147.1	1054.1	1104.7	1182.37	1059	1085.22	1115.09	1032.16	1128.01
gi|238482739|ref|XP_002372608.1|cytokinesisEF-handproteinCdc4,putative[AspergillusflavusNRRL3357]	gi|238482739|ref|XP_002372608.1|cytokinesisEF-handproteinCdc4,putative[AspergillusflavusNRRL3357]	10	88.5	15.333	0	157.8	4866400000	11	15	104980	108110	115010	115120	117830	112000	111956	107521	111928	111908	115377	114363
gi|238482743|ref|XP_002372610.1|importin,putative[AspergillusflavusNRRL3357]	gi|238482743|ref|XP_002372610.1|importin,putative[AspergillusflavusNRRL3357]	22	29.1	115.13	0	213.71	6517300000	22	34	93654	99541	104380	103360	102620	96374	99877.4	98998.8	101583	100476	100484	98407.7
gi|238482745|ref|XP_002372611.1|smallnuclearribonucleoproteinSmE,putative[AspergillusflavusNRRL3357]	gi|238482745|ref|XP_002372611.1|smallnuclearribonucleoproteinSmE,putative[AspergillusflavusNRRL3357]	2	29.5	10.64	0	49.225	639520000	2	4	8850.8	10653	10414	6721.6	6025.7	6408.1	9438.94	10595	10134.9	6534.04	5900.28	6543.33
gi|238482747|ref|XP_002372612.1|5-formyltetrahydrofolatecyclo-ligase,putative[AspergillusflavusNRRL3357]	gi|238482747|ref|XP_002372612.1|5-formyltetrahydrofolatecyclo-ligase,putative[AspergillusflavusNRRL3357]	3	20.4	25.992	0	13.878	674490000	4	5	14866	15468	17340	17016	17187	15565	15853.9	15383.7	16875.3	16541.2	16829.3	15893.5
gi|238482751|ref|XP_002372614.1|conservedhypotheticalprotein[AspergillusflavusNRRL3357]	gi|238482751|ref|XP_002372614.1|conservedhypotheticalprotein[AspergillusflavusNRRL3357]	7	52.7	20.11	0	76.363	4557400000	7	12	43206	46386	48852	48566	49453	46704	46077.1	46133.3	47542.8	47210.8	48423.6	47689.6
gi|238482753|ref|XP_002372615.1|non-repetitivenucleoporin,putative[AspergillusflavusNRRL3357]	gi|238482753|ref|XP_002372615.1|non-repetitivenucleoporin,putative[AspergillusflavusNRRL3357]	14	11.8	150.72	0	33.548	2722300000	14	18	20068	20541	21293	22459	22255	20831	21401.5	20429.1	20722.4	21832.3	21791.8	21270.6
gi|238482755|ref|XP_002372616.1|alpha-ketoglutarate-dependenttaurinedioxygenase[AspergillusflavusNRRL3357]	gi|238482755|ref|XP_002372616.1|alpha-ketoglutarate-dependenttaurinedioxygenase[AspergillusflavusNRRL3357]	3	7.2	42.727	0	5.2775	103260000	3	3	0	0	0	0	0	0	0	0	0	0	0	0
gi|238482761|ref|XP_002372619.1|DNAdamage-induciblev-SNAREbindingproteinDdi1,putative[AspergillusflavusNRRL3357]	gi|238482761|ref|XP_002372619.1|DNAdamage-induciblev-SNAREbindingproteinDdi1,putative[AspergillusflavusNRRL3357]	18	43.6	46.285	0	139.54	10230000000	18	36	55339	57360	61329	64009	64381	60478	59016.3	57047.5	59685.4	62222.9	63040.9	61754.2
gi|238482805|ref|XP_002372641.1|conservedhypotheticalprotein[AspergillusflavusNRRL3357]	gi|238482805|ref|XP_002372641.1|conservedhypotheticalprotein[AspergillusflavusNRRL3357]	6	33.2	25.879	0	20.688	863310000	6	8	20047	22843	23198	22293	22272	21407	21379.1	22718.6	22576.3	21670.9	21808.4	21858.7
gi|238482807|ref|XP_002372642.1|fatty-acylcoenzymeAoxidase(Pox1),putative[AspergillusflavusNRRL3357]	gi|238482807|ref|XP_002372642.1|fatty-acylcoenzymeAoxidase(Pox1),putative[AspergillusflavusNRRL3357]	3	4	78.204	0	2.6536	97340000	3	3	0	0	0	0	0	0	0	0	0	0	0	0
gi|238482811|ref|XP_002372644.1|NADH-dependentflavinoxidoreductase,putative[AspergillusflavusNRRL3357]	gi|238482811|ref|XP_002372644.1|NADH-dependentflavinoxidoreductase,putative[AspergillusflavusNRRL3357]	6	20.7	45.256	0	25.441	1199400000	7	7	17734	22087	20239	21008	21033	20435	18912.4	21966.7	19696.6	20421.8	20595.2	20866.2
gi|238482815|ref|XP_002372646.1|UMTAmethyltransferasefamilyprotein[AspergillusflavusNRRL3357]	gi|238482815|ref|XP_002372646.1|UMTAmethyltransferasefamilyprotein[AspergillusflavusNRRL3357]	4	15.2	33.76	0	21.572	583370000	4	4	4610.1	4140.6	5013.7	5911.8	4735.6	5009.4	4916.44	4118.04	4879.34	5746.84	4637.03	5115.11
gi|238482839|ref|XP_002372658.1|acyl-CoAdehydrogenase,putative[AspergillusflavusNRRL3357]	gi|238482839|ref|XP_002372658.1|acyl-CoAdehydrogenase,putative[AspergillusflavusNRRL3357]	2	3.8	49.003	0	5.6165	262770000	2	2	9302.2	11281	10861	11364	11493	10613	9920.34	11219.5	10569.9	11046.9	11253.8	10837
gi|238482859|ref|XP_002372668.1|O-methyltransferase,putative[AspergillusflavusNRRL3357]	gi|238482859|ref|XP_002372668.1|O-methyltransferase,putative[AspergillusflavusNRRL3357]	2	5.5	44.625	0.00042364	2.3871	44997000	2	3	11077	9259.5	8071.4	10579	10898	10591	11813.1	9209.06	7855.09	10283.8	10671.2	10814.5
gi|238482923|ref|XP_002372700.1|cholinedehydrogenase,putative[AspergillusflavusNRRL3357]	gi|238482923|ref|XP_002372700.1|cholinedehydrogenase,putative[AspergillusflavusNRRL3357]	1	1.8	67.832	0.0022463	1.8825	17539000	1	1	0	0	0	0	0	0	0	0	0	0	0	0
gi|238482925|ref|XP_002372701.1|endoglucanase,putative[AspergillusflavusNRRL3357]	gi|238482925|ref|XP_002372701.1|endoglucanase,putative[AspergillusflavusNRRL3357]	1	3.3	38.032	0	2.6415	94379000	1	2	10137	11280	11984	6944.9	7020.7	6393.4	10810.6	11218.6	11662.8	6751.11	6874.57	6528.32
gi|238482929|ref|XP_002372703.1|conservedhypotheticalprotein[AspergillusflavusNRRL3357]	gi|238482929|ref|XP_002372703.1|conservedhypotheticalprotein[AspergillusflavusNRRL3357]	2	4.4	48.158	0	2.8295	201670000	2	2	1939.3	5474.9	3753.9	4018.9	3659.1	2593.8	2068.17	5445.08	3653.3	3906.76	3582.94	2648.53
gi|238482933|ref|XP_002372705.1|K+homeostasisproteinKha1,putative[AspergillusflavusNRRL3357]	gi|238482933|ref|XP_002372705.1|K+homeostasisproteinKha1,putative[AspergillusflavusNRRL3357]	1	1	96.525	0.0036437	1.7832	40776000	1	1	6240.9	6714.7	6595.6	7732.2	7012.5	7524.4	6655.61	6678.12	6418.84	7516.44	6866.54	7683.18
gi|238482941|ref|XP_002372709.1|glutamatedecarboxylase[AspergillusflavusNRRL3357]	gi|238482941|ref|XP_002372709.1|glutamatedecarboxylase[AspergillusflavusNRRL3357]	1	2.2	62.621	1	-2	0	1	0	0	0	0	0	0	0	0	0	0	0	0	0
gi|238482955|ref|XP_002372716.1|zinc-bindingoxidoreductaseToxD,putative[AspergillusflavusNRRL3357]	gi|238482955|ref|XP_002372716.1|zinc-bindingoxidoreductaseToxD,putative[AspergillusflavusNRRL3357]	1	2.6	37.604	0.00063304	2.3485	41932000	1	1	11979	13803	14762	18645	16997	17122	12775	13727.8	14366.4	18124.7	16643.2	17483.3
gi|238482965|ref|XP_002372721.1|(S)-2-haloaciddehalogenaseIVA,putative[AspergillusflavusNRRL3357]	gi|238482965|ref|XP_002372721.1|(S)-2-haloaciddehalogenaseIVA,putative[AspergillusflavusNRRL3357]	5	38.6	23.787	0	61.494	2272100000	5	7	21573	24439	23914	30472	31896	30567	23006.5	24305.9	23273.1	29621.7	31232.1	31212
gi|238482999|ref|XP_002372738.1|DUF1295domainprotein[AspergillusflavusNRRL3357]	gi|238482999|ref|XP_002372738.1|DUF1295domainprotein[AspergillusflavusNRRL3357]	4	13.9	39.055	0	3.0565	324160000	4	4	0	0	0	0	0	0	0	0	0	0	0	0
gi|238483003|ref|XP_002372740.1|acetyltransferase,GNATfamily[AspergillusflavusNRRL3357]	gi|238483003|ref|XP_002372740.1|acetyltransferase,GNATfamily[AspergillusflavusNRRL3357]	4	25.8	24.485	0	36.612	506990000	4	8	18599	20870	19885	23004	21391	21686	19834.9	20756.3	19352.1	22362.1	20945.8	22143.6
gi|238483009|ref|XP_002372743.1|OPA3domainprotein[AspergillusflavusNRRL3357]	gi|238483009|ref|XP_002372743.1|OPA3domainprotein[AspergillusflavusNRRL3357]	3	8.2	31.277	0	3.8728	644030000	3	5	31981	33629	36224	37055	36911	34670	34106.2	33445.8	35253.2	36021	36142.7	35401.6
gi|238483011|ref|XP_002372744.1|myosinIMyoA;Myo5[AspergillusflavusNRRL3357]	gi|238483011|ref|XP_002372744.1|myosinIMyoA/Myo5[AspergillusflavusNRRL3357]	28	25.1	138.37	0	233.1	4681600000	28	37	143150	152090	158970	167210	160770	152790	152662	151262	154710	162544	157424	156014
gi|238483017|ref|XP_002372747.1|chitinsynthaseactivator(Chs3),putative[AspergillusflavusNRRL3357]	gi|238483017|ref|XP_002372747.1|chitinsynthaseactivator(Chs3),putative[AspergillusflavusNRRL3357]	1	1.3	74.365	0.0010487	2.2401	34864000	1	1	0	0	0	0	0	0	0	0	0	0	0	0
gi|238483021|ref|XP_002372749.1|cellwallglucanase(Scw11),putative[AspergillusflavusNRRL3357]	gi|238483021|ref|XP_002372749.1|cellwallglucanase(Scw11),putative[AspergillusflavusNRRL3357]	2	5	61.824	0	40.832	300090000	2	2	13070	13110	14925	16952	15945	15356	13938.5	13038.6	14525	16479	15613.1	15680
gi|238483023|ref|XP_002372750.1|conservedhypotheticalprotein[AspergillusflavusNRRL3357]	gi|238483023|ref|XP_002372750.1|conservedhypotheticalprotein[AspergillusflavusNRRL3357]	4	60.8	8.7548	0	26.211	1354400000	4	2	16836	18284	17211	19986	19344	18687	17954.8	18184.4	16749.8	19428.3	18941.4	19081.3
gi|238483033|ref|XP_002372755.1|acetyl-coAhydrolaseAch1,putative[AspergillusflavusNRRL3357]	gi|238483033|ref|XP_002372755.1|acetyl-coAhydrolaseAch1,putative[AspergillusflavusNRRL3357]	22	51.8	58.058	0	323.31	23354000000	22	41	136300	140520	147340	175830	178200	166930	145357	139755	143391	170924	174491	170453
gi|238483035|ref|XP_002372756.1|transcriptionfactor(Sin3),putative[AspergillusflavusNRRL3357]	gi|238483035|ref|XP_002372756.1|transcriptionfactor(Sin3),putative[AspergillusflavusNRRL3357]	22	16.1	178.78	0	104.25	2685700000	22	32	133170	142720	150190	150070	151260	144630	142019	141943	146165	145882	148112	147682
gi|238483037|ref|XP_002372757.1|proteinphosphatasePP2AregulatoryBsubunit,putative[AspergillusflavusNRRL3357]	gi|238483037|ref|XP_002372757.1|proteinphosphatasePP2AregulatoryBsubunit,putative[AspergillusflavusNRRL3357]	12	27	54.547	0	69.484	5001200000	12	17	70658	80437	80083	81688	79551	76522	75353.3	79998.8	77936.8	79408.6	77895.2	78136.8
gi|238483039|ref|XP_002372758.1|conservedhypotheticalprotein[AspergillusflavusNRRL3357]	gi|238483039|ref|XP_002372758.1|conservedhypotheticalprotein[AspergillusflavusNRRL3357]	4	22.3	35.978	0	22.927	293670000	4	4	1488.1	1638.5	1777.1	1448.2	1780.6	1470.5	1586.99	1629.57	1729.48	1407.79	1743.54	1501.53
gi|238483041|ref|XP_002372759.1|fumaratereductaseOsm1,putative[AspergillusflavusNRRL3357]	gi|238483041|ref|XP_002372759.1|fumaratereductaseOsm1,putative[AspergillusflavusNRRL3357]	25	42	67.874	0	184.22	51580000000	25	60	210980	223710	229740	244470	239660	230980	225000	222491	223583	237648	234672	235854
gi|238483047|ref|XP_002372762.1|COP9signalosomesubunitCsnD[AspergillusflavusNRRL3357]	gi|238483047|ref|XP_002372762.1|COP9signalosomesubunitCsnD[AspergillusflavusNRRL3357]	12	38.2	45.433	0	156.57	2688400000	12	14	27720	27872	29735	28446	29090	27449	29562	27720.2	28938.1	27652.2	28484.5	28028.2
gi|238483049|ref|XP_002372763.1|transcriptioninitiationfactorIIFsubunitbeta,putative[AspergillusflavusNRRL3357]	gi|238483049|ref|XP_002372763.1|transcriptioninitiationfactorIIFsubunitbeta,putative[AspergillusflavusNRRL3357]	4	18.7	43.201	0	16.452	344920000	4	4	2317.4	2481.4	2279.7	1845.3	2373.4	2246.6	2471.39	2467.88	2218.61	1793.81	2324	2294.01
gi|238483051|ref|XP_002372764.1|hypotheticalproteinAFLA_078470[AspergillusflavusNRRL3357]	gi|238483051|ref|XP_002372764.1|hypotheticalproteinAFLA_078470[AspergillusflavusNRRL3357]	1	4.7	51.749	0	28.226	20431000	1	1	1515.8	1696.8	2000.3	1592.4	1734.4	1214.7	1616.53	1687.56	1946.69	1547.97	1698.3	1240.33
gi|238483053|ref|XP_002372765.1|cysteineprotease,putative[AspergillusflavusNRRL3357]	gi|238483053|ref|XP_002372765.1|cysteineprotease,putative[AspergillusflavusNRRL3357]	15	36.6	54.228	0	59.176	2152100000	15	21	38802	42475	39481	47562	48450	47475	41380.4	42243.6	38422.9	46234.8	47441.5	48476.8
gi|238483057|ref|XP_002372767.1|bZIPtranscriptionfactor,putative[AspergillusflavusNRRL3357]	gi|238483057|ref|XP_002372767.1|bZIPtranscriptionfactor,putative[AspergillusflavusNRRL3357]	3	4.4	70.561	0	5.3465	288520000	3	3	14114	15857	15628	14974	15076	15064	15051.9	15770.6	15209.2	14556.2	14762.2	15381.9
gi|238483061|ref|XP_002372769.1|mitochondrialATPasesubunitATP4,putative[AspergillusflavusNRRL3357]	gi|238483061|ref|XP_002372769.1|mitochondrialATPasesubunitATP4,putative[AspergillusflavusNRRL3357]	12	48.6	26.4	0	122.42	46391000000	12	27	130250	130470	137870	144050	156290	147310	138905	129759	134175	140030	153037	150419
gi|238483063|ref|XP_002372770.1|ribosomebiogenesisproteinNoc4,putative[AspergillusflavusNRRL3357]	gi|238483063|ref|XP_002372770.1|ribosomebiogenesisproteinNoc4,putative[AspergillusflavusNRRL3357]	3	8.2	62.422	0	5.2257	111100000	3	3	17688	18818	20341	19486	19253	18031	18863.4	18715.5	19795.9	18942.3	18852.3	18411.5
gi|238483073|ref|XP_002372775.1|conservedhypotheticalprotein[AspergillusflavusNRRL3357]	gi|238483073|ref|XP_002372775.1|conservedhypotheticalprotein[AspergillusflavusNRRL3357]	4	12.9	35.001	0	11.213	143190000	4	4	15088	17170	18327	19130	18604	16728	16090.6	17076.5	17835.9	18596.2	18216.8	17081
gi|238483077|ref|XP_002372777.1|DNArepair;transcriptionprotein,putative[AspergillusflavusNRRL3357]	gi|238483077|ref|XP_002372777.1|DNArepair/transcriptionprotein,putative[AspergillusflavusNRRL3357]	8	9.9	113.05	0	44.771	1096300000	8	11	24533	27514	27996	33611	29680	25677	26163.2	27364.1	27245.7	32673.1	29062.2	26218.8
gi|238483079|ref|XP_002372778.1|conservedhypotheticalprotein[AspergillusflavusNRRL3357]	gi|238483079|ref|XP_002372778.1|conservedhypotheticalprotein[AspergillusflavusNRRL3357]	7	35	26.908	0	82.071	1802500000	7	10	41232	45883	45860	44406	46879	44114	43971.9	45633.1	44631	43166.9	45903.2	45044.9
gi|238483081|ref|XP_002372779.1|DUF850domainprotein[AspergillusflavusNRRL3357]	gi|238483081|ref|XP_002372779.1|DUF850domainprotein[AspergillusflavusNRRL3357]	2	12.3	30.11	0	10.459	217770000	2	3	0	0	0	0	0	0	0	0	0	0	0	0
gi|238483083|ref|XP_002372780.1|signalpeptidasecomplexcomponent,putative[AspergillusflavusNRRL3357]	gi|238483083|ref|XP_002372780.1|signalpeptidasecomplexcomponent,putative[AspergillusflavusNRRL3357]	3	13	20.838	0	5.6869	348960000	3	4	8440.1	7916	8715.1	8069.9	8086.5	9081.7	9000.95	7872.88	8481.54	7844.72	7918.18	9273.34
gi|238483085|ref|XP_002372781.1|methylenetetrahydrofolatedehydrogenase[AspergillusflavusNRRL3357]	gi|238483085|ref|XP_002372781.1|methylenetetrahydrofolatedehydrogenase[AspergillusflavusNRRL3357]	15	55.7	37.292	0	92.964	3506300000	15	25	98063	102850	102280	102170	98905	95019	104579	102290	99539	99319.1	96846.3	97024.1
gi|238483087|ref|XP_002372782.1|mitochondrialF1ATPasesubunitalpha,putative[AspergillusflavusNRRL3357]	gi|238483087|ref|XP_002372782.1|mitochondrialF1ATPasesubunitalpha,putative[AspergillusflavusNRRL3357]	32	58.8	59.938	0	310.75	218860000000	32	94	315650	345850	347170	369300	363790	350670	336625	343966	337866	358995	356218	358070
gi|238483089|ref|XP_002372783.1|DUF962domainprotein[AspergillusflavusNRRL3357]	gi|238483089|ref|XP_002372783.1|DUF962domainprotein[AspergillusflavusNRRL3357]	2	7.4	20.933	0.00021368	2.5255	329110000	2	3	18413	20963	21780	23550	24504	23031	19636.6	20848.8	21196.3	22892.9	23994	23517
gi|238483091|ref|XP_002372784.1|RNApolymeraseIIsubunit7[AspergillusflavusNRRL3357]	gi|238483091|ref|XP_002372784.1|RNApolymeraseIIsubunit7[AspergillusflavusNRRL3357]	2	10.5	21.459	0	8.5382	526530000	2	3	15169	16670	16067	16810	17929	16108	16177	16579.2	15636.4	16340.9	17555.8	16447.9
gi|238483093|ref|XP_002372785.1|conservedhypotheticalprotein[AspergillusflavusNRRL3357]	gi|238483093|ref|XP_002372785.1|conservedhypotheticalprotein[AspergillusflavusNRRL3357]	13	38.1	56.668	0	203.71	3330700000	13	20	46449	45817	47008	49564	49734	47362	49535.6	45567.4	45748.2	48181	48698.8	48361.4
gi|238483095|ref|XP_002372786.1|RNAinterferenceandgenesilencingprotein(Qde2),putative[AspergillusflavusNRRL3357]	gi|238483095|ref|XP_002372786.1|RNAinterferenceandgenesilencingprotein(Qde2),putative[AspergillusflavusNRRL3357]	2	2	114.13	0	3.9818	21621000	2	1	0	0	0	0	0	0	0	0	0	0	0	0
gi|238483097|ref|XP_002372787.1|C6transcriptionfactor,putative[AspergillusflavusNRRL3357]	gi|238483097|ref|XP_002372787.1|C6transcriptionfactor,putative[AspergillusflavusNRRL3357]	7	10.2	84.731	0	13.481	329700000	7	7	11051	12651	10684	12757	10376	10590	11785.3	12582.1	10397.7	12401	10160	10813.5
gi|238483099|ref|XP_002372788.1|nucleicacid-bindingprotein[AspergillusflavusNRRL3357]	gi|238483099|ref|XP_002372788.1|nucleicacid-bindingprotein[AspergillusflavusNRRL3357]	6	32.2	26.317	0	17.136	466760000	6	6	7362.2	8333.3	8641.5	9368.2	8911.1	9093.9	7851.42	8287.91	8409.92	9106.79	8725.62	9285.8
gi|238483101|ref|XP_002372789.1|peroxisomaltargetingreceptorpex5,putative[AspergillusflavusNRRL3357]	gi|238483101|ref|XP_002372789.1|peroxisomaltargetingreceptorpex5,putative[AspergillusflavusNRRL3357]	15	31.8	73.106	0	79.294	1860300000	15	19	78221	85639	88512	91270	94401	93384	83418.8	85172.5	86140	88723.2	92436.1	95354.6
gi|238483105|ref|XP_002372791.1|2-hydroxyphytanoyl-CoAlyase,putative[AspergillusflavusNRRL3357]	gi|238483105|ref|XP_002372791.1|2-hydroxyphytanoyl-CoAlyase,putative[AspergillusflavusNRRL3357]	12	29	64.064	0	116.25	2177700000	12	16	57405	61679	63792	65026	67681	61312	61219.6	61343	62082.4	63211.5	66272.2	62605.8
gi|238483107|ref|XP_002372792.1|conservedhypotheticalprotein[AspergillusflavusNRRL3357]	gi|238483107|ref|XP_002372792.1|conservedhypotheticalprotein[AspergillusflavusNRRL3357]	5	10.7	58.719	0	11.414	1032100000	5	6	19565	19633	20674	23434	23557	22565	20865.1	19526.1	20120	22780.1	23066.7	23041.2
gi|238483109|ref|XP_002372793.1|cysteinesynthase,putative[AspergillusflavusNRRL3357]	gi|238483109|ref|XP_002372793.1|cysteinesynthase,putative[AspergillusflavusNRRL3357]	6	16.1	52.055	0	12.272	189280000	6	7	11052	12987	13301	14070	13385	13824	11786.4	12916.3	12944.5	13677.4	13106.4	14115.7
gi|238483113|ref|XP_002372795.1|autophagyproteinApg6,putative[AspergillusflavusNRRL3357]	gi|238483113|ref|XP_002372795.1|autophagyproteinApg6,putative[AspergillusflavusNRRL3357]	2	5.8	60.326	0	3.4118	120920000	2	2	0	0	0	0	0	0	0	0	0	0	0	0
gi|238483115|ref|XP_002372796.1|conservedhypotheticalprotein[AspergillusflavusNRRL3357]	gi|238483115|ref|XP_002372796.1|conservedhypotheticalprotein[AspergillusflavusNRRL3357]	5	12.2	31.939	0	8.3442	536230000	5	7	15986	16199	15870	15460	15110	14784	17048.3	16110.8	15444.7	15028.6	14795.5	15096
gi|238483117|ref|XP_002372797.1|peroxisomalmembraneprotein(Pex13),putative[AspergillusflavusNRRL3357]	gi|238483117|ref|XP_002372797.1|peroxisomalmembraneprotein(Pex13),putative[AspergillusflavusNRRL3357]	2	6.9	43.199	0	10.993	66674000	2	2	2904.5	2723.4	2278.9	2412.1	1990.3	2466.3	3097.51	2708.56	2217.83	2344.79	1948.87	2518.34
gi|238483119|ref|XP_002372798.1|oxidoreductin[AspergillusflavusNRRL3357]	gi|238483119|ref|XP_002372798.1|oxidoreductin[AspergillusflavusNRRL3357]	22	47.3	68.226	0	323.31	9207600000	22	37	151330	166780	168710	145260	139040	131950	161386	165871	164189	141207	136146	134734
gi|238483123|ref|XP_002372800.1|conservedhypotheticalprotein[AspergillusflavusNRRL3357]	gi|238483123|ref|XP_002372800.1|conservedhypotheticalprotein[AspergillusflavusNRRL3357]	2	9.6	21.06	0	4.724	88376000	2	2	3456.9	3617.9	4052.8	3899.7	3326.9	3583.5	3686.61	3598.19	3944.19	3790.88	3257.65	3659.12
gi|238483133|ref|XP_002372805.1|conservedhypotheticalprotein[AspergillusflavusNRRL3357]	gi|238483133|ref|XP_002372805.1|conservedhypotheticalprotein[AspergillusflavusNRRL3357]	1	1.9	69.748	0.0010469	2.2098	7482000	1	1	1225.3	1170.6	1659.9	1672.3	1533	1501.8	1306.72	1164.22	1615.42	1625.64	1501.09	1533.49
gi|238483135|ref|XP_002372806.1|dihydrodipicolinatesynthetasefamilyprotein[AspergillusflavusNRRL3357]	gi|238483135|ref|XP_002372806.1|dihydrodipicolinatesynthetasefamilyprotein[AspergillusflavusNRRL3357]	7	19.6	33.068	0	12.506	606130000	7	10	26072	26553	27200	27130	27768	27120	27804.5	26408.4	26471.1	26373	27190	27692.3
gi|238483137|ref|XP_002372807.1|beta-N-acetylhexosaminidaseNagA,putative[AspergillusflavusNRRL3357]	gi|238483137|ref|XP_002372807.1|beta-N-acetylhexosaminidaseNagA,putative[AspergillusflavusNRRL3357]	12	21.8	67.541	0	62.582	2141500000	12	11	22097	21911	24883	29780	28572	27658	23565.4	21791.6	24216.2	28949	27977.3	28241.6
gi|238483149|ref|XP_002372813.1|smallnuclearribonucleoproteinSmG,putative[AspergillusflavusNRRL3357]	gi|238483149|ref|XP_002372813.1|smallnuclearribonucleoproteinSmG,putative[AspergillusflavusNRRL3357]	4	59	8.8724	0	7.249	954500000	4	3	63403	46651	59541	45979	40611	43145	67616.2	46396.9	57945.4	44696	39765.7	44055.5
gi|238483151|ref|XP_002372814.1|transcriptioninitiationfactorTFIIDsubunitTSM1;127kD,putative[AspergillusflavusNRRL3357]	gi|238483151|ref|XP_002372814.1|transcriptioninitiationfactorTFIIDsubunitTSM1/127kD,putative[AspergillusflavusNRRL3357]	4	4	146.3	0	19.409	149640000	4	4	0	0	0	0	0	0	0	0	0	0	0	0
gi|238483153|ref|XP_002372815.1|sn-1,2-diacylglycerolcholinephosphotransferase[AspergillusflavusNRRL3357]	gi|238483153|ref|XP_002372815.1|sn-1,2-diacylglycerolcholinephosphotransferase[AspergillusflavusNRRL3357]	1	3.5	48.31	0.0030457	1.8309	41350000	1	2	0	0	0	0	0	0	0	0	0	0	0	0
gi|238483161|ref|XP_002372819.1|conservedhypotheticalprotein[AspergillusflavusNRRL3357]	gi|238483161|ref|XP_002372819.1|conservedhypotheticalprotein[AspergillusflavusNRRL3357]	1	5.8	20.087	0.000424	2.41	59228000	1	2	4305.5	4862.9	4440.2	5475.8	6205.4	4740.5	4591.6	4836.41	4321.21	5323	6076.24	4840.54
gi|238483165|ref|XP_002372821.1|COP9signalosomesubunit1(CsnA),putative[AspergillusflavusNRRL3357]	gi|238483165|ref|XP_002372821.1|COP9signalosomesubunit1(CsnA),putative[AspergillusflavusNRRL3357]	4	26.4	44.717	0	106.92	1021700000	8	11	40331	42522	42548	43763	44788	43471	43011	42290.4	41407.8	42541.8	43855.7	44388.3
gi|238483167|ref|XP_002372822.1|MFStransporter,putative[AspergillusflavusNRRL3357]	gi|238483167|ref|XP_002372822.1|MFStransporter,putative[AspergillusflavusNRRL3357]	2	2.9	57.86	0	3.72	75660000	2	2	0	0	0	0	0	0	0	0	0	0	0	0
gi|238483171|ref|XP_002372824.1|RINGfingerprotein[AspergillusflavusNRRL3357]	gi|238483171|ref|XP_002372824.1|RINGfingerprotein[AspergillusflavusNRRL3357]	6	9.8	85.194	0	78.975	474020000	6	6	30961	31424	33563	31739	31450	30291	33018.4	31252.8	32663.5	30853.4	30795.4	30930.2
gi|238483181|ref|XP_002372829.1|conservedhypotheticalprotein[AspergillusflavusNRRL3357]	gi|238483181|ref|XP_002372829.1|conservedhypotheticalprotein[AspergillusflavusNRRL3357]	2	4	72.075	0	11.902	119060000	2	2	3413.5	3030.2	3462.4	3109.3	2716.3	3293	3640.33	3013.69	3369.61	3022.54	2659.76	3362.49
gi|238483185|ref|XP_002372831.1|caseinkinase,putative[AspergillusflavusNRRL3357]	gi|238483185|ref|XP_002372831.1|caseinkinase,putative[AspergillusflavusNRRL3357]	9	35.2	39.263	0	40.8	3082500000	9	13	62436	70569	69300	64138	66036	63228	66584.9	70184.6	67442.8	62348.3	64661.5	64562.3
gi|238483187|ref|XP_002372832.1|valyl-tRNAsynthetase[AspergillusflavusNRRL3357]	gi|238483187|ref|XP_002372832.1|valyl-tRNAsynthetase[AspergillusflavusNRRL3357]	37	39.1	119.42	0	323.31	29616000000	37	89	246960	266040	275520	273810	270820	263980	263371	264591	268136	266170	265183	269551
gi|238483189|ref|XP_002372833.1|ribosomebiogenesisprotein,putative[AspergillusflavusNRRL3357]	gi|238483189|ref|XP_002372833.1|ribosomebiogenesisprotein,putative[AspergillusflavusNRRL3357]	3	7.9	37.363	0	3.3443	225080000	3	4	0	0	0	0	0	0	0	0	0	0	0	0
gi|238483237|ref|XP_002372857.1|NRPS-likeenzyme,putative[AspergillusflavusNRRL3357]	gi|238483237|ref|XP_002372857.1|NRPS-likeenzyme,putative[AspergillusflavusNRRL3357]	13	15.2	137.48	0	126.52	908410000	13	14	32859	38728	37564	39337	39608	37994	35042.5	38517	36557.3	38239.3	38783.6	38795.8
gi|238483247|ref|XP_002372862.1|ureidoglycolatehydrolase,putative[AspergillusflavusNRRL3357]	gi|238483247|ref|XP_002372862.1|ureidoglycolatehydrolase,putative[AspergillusflavusNRRL3357]	5	33.1	26.272	0	24.196	739200000	5	8	5326.1	5370.5	5171.2	5882.8	6143.6	6264	5680.02	5341.25	5032.62	5718.65	6015.72	6396.18
gi|238483251|ref|XP_002372864.1|pre-mRNAsplicinghelicase,putative[AspergillusflavusNRRL3357]	gi|238483251|ref|XP_002372864.1|pre-mRNAsplicinghelicase,putative[AspergillusflavusNRRL3357]	34	18.9	249.12	0	226.53	5058000000	34	42	78463	84649	86866	85853	82974	81766	83676.9	84187.9	84538.1	83457.4	81246.9	83491.4
gi|238483253|ref|XP_002372865.1|oligopeptidasefamilyprotein[AspergillusflavusNRRL3357]	gi|238483253|ref|XP_002372865.1|oligopeptidasefamilyprotein[AspergillusflavusNRRL3357]	11	18.5	78.809	0	80.526	3938300000	11	19	72753	80046	80579	85562	83766	80986	77587.5	79610	78419.6	83174.5	82022.4	82695
gi|238483271|ref|XP_002372874.1|seryl-tRNAsynthetase[AspergillusflavusNRRL3357]	gi|238483271|ref|XP_002372874.1|seryl-tRNAsynthetase[AspergillusflavusNRRL3357]	11	30.3	56.853	0	90.121	1275500000	11	12	28671	32984	35124	33642	31282	32497	30576.2	32804.3	34182.7	32703.3	30630.9	33182.8
gi|238483277|ref|XP_002372877.1|acyl-CoA:6-aminopenicillanic-acid-acyltransferase,putative[AspergillusflavusNRRL3357]	gi|238483277|ref|XP_002372877.1|acyl-CoA:6-aminopenicillanic-acid-acyltransferase,putative[AspergillusflavusNRRL3357]	1	3.8	39.958	0.0010467	2.2063	0	1	0	0	0	0	0	0	0	0	0	0	0	0	0
gi|238483285|ref|XP_002372881.1|sensorhistidinekinase;responseregulator,putative[AspergillusflavusNRRL3357]	gi|238483285|ref|XP_002372881.1|sensorhistidinekinase/responseregulator,putative[AspergillusflavusNRRL3357]	10	4.5	259.85	0	40.292	591590000	10	13	7423.4	7372.1	7253.8	7345.9	8592.1	7781.1	7916.69	7331.94	7059.4	7140.92	8413.26	7945.3
gi|238483287|ref|XP_002372882.1|sensorhistidinekinase;responseregulator,putative[AspergillusflavusNRRL3357]	gi|238483287|ref|XP_002372882.1|sensorhistidinekinase/responseregulator,putative[AspergillusflavusNRRL3357]	10	6.5	214.56	0	69.661	335650000	10	9	20410	22496	23544	22190	23797	24035	21766.3	22373.5	22913	21570.8	23301.7	24542.2
gi|238483293|ref|XP_002372885.1|vesicularfusionATPase,putative[AspergillusflavusNRRL3357]	gi|238483293|ref|XP_002372885.1|vesicularfusionATPase,putative[AspergillusflavusNRRL3357]	30	42.5	93.504	0	284.49	6779800000	30	41	127080	137940	142390	135760	135250	127160	135525	137189	138574	131972	132435	129843
gi|238483297|ref|XP_002372887.1|S-adenosylmethionine-dependentmethyltransferasesuperfamilydomain-containingprotein[AspergillusflavusNRRL3357]	gi|238483297|ref|XP_002372887.1|S-adenosylmethionine-dependentmethyltransferasesuperfamilydomain-containingprotein[AspergillusflavusNRRL3357]	6	12	61.121	0	17.668	380960000	6	7	3790.8	4358.4	4183.7	3791.5	4508	3877.4	4042.7	4334.66	4071.58	3685.7	4414.17	3959.22
gi|238483299|ref|XP_002372888.1|conidiophoredevelopmentproteinHymA[AspergillusflavusNRRL3357]	gi|238483299|ref|XP_002372888.1|conidiophoredevelopmentproteinHymA[AspergillusflavusNRRL3357]	6	14	44.182	0	7.885	371100000	6	6	4017.8	4384.7	4614.4	5592.8	4949.1	5675.7	4284.79	4360.82	4490.74	5436.74	4846.09	5795.47
gi|238483301|ref|XP_002372889.1|TBCdomainprotein,putative[AspergillusflavusNRRL3357]	gi|238483301|ref|XP_002372889.1|TBCdomainprotein,putative[AspergillusflavusNRRL3357]	1	1.2	91.908	1	-2	463360000	1	1	0	0	0	0	0	0	0	0	0	0	0	0
gi|238483305|ref|XP_002372891.1|DILandAnkyrindomainprotein[AspergillusflavusNRRL3357]	gi|238483305|ref|XP_002372891.1|DILandAnkyrindomainprotein[AspergillusflavusNRRL3357]	2	3.5	45.626	0.0098933	1.2507	129540000	2;2	2	0	0	0	0	0	0	0	0	0	0	0	0
gi|238483311|ref|XP_002372894.1|endothelin-convertingenzyme[AspergillusflavusNRRL3357]	gi|238483311|ref|XP_002372894.1|endothelin-convertingenzyme[AspergillusflavusNRRL3357]	19	35.8	71.422	0	129.39	4439000000	19	27	120460	132720	134990	159500	158320	153530	128465	131997	131372	155049	155025	156770
gi|238483313|ref|XP_002372895.1|GproteincomplexalphasubunitGanA[AspergillusflavusNRRL3357]	gi|238483313|ref|XP_002372895.1|GproteincomplexalphasubunitGanA[AspergillusflavusNRRL3357]	5	16.4	41.202	0	14.294	316500000	5	5	2402.3	2378.3	2319.2	2805.4	2553	2600.6	2561.93	2365.34	2257.05	2727.12	2499.86	2655.48
gi|238483321|ref|XP_002372899.1|conservedhypotheticalprotein[AspergillusflavusNRRL3357]	gi|238483321|ref|XP_002372899.1|conservedhypotheticalprotein[AspergillusflavusNRRL3357]	5	10.8	60.986	0	9.7874	172840000	5	4	0	0	0	0	0	0	0	0	0	0	0	0
gi|238483323|ref|XP_002372900.1|stressresponseRCIpeptide,putative[AspergillusflavusNRRL3357]	gi|238483323|ref|XP_002372900.1|stressresponseRCIpeptide,putative[AspergillusflavusNRRL3357]	1	15.8	6.3057	0.0042118	1.683	54659000	1	2	0	0	0	0	0	0	0	0	0	0	0	0
gi|238483327|ref|XP_002372902.1|phosphatidylsynthase[AspergillusflavusNRRL3357]	gi|238483327|ref|XP_002372902.1|phosphatidylsynthase[AspergillusflavusNRRL3357]	6	18.4	48.393	0	45.79	372420000	6	6	1477.2	1621.8	1126.2	2167.3	1936.9	1653.6	1575.36	1612.97	1096.02	2106.82	1896.58	1688.49
gi|238483333|ref|XP_002372905.1|60SribosomalproteinL22[AspergillusflavusNRRL3357]	gi|238483333|ref|XP_002372905.1|60SribosomalproteinL22[AspergillusflavusNRRL3357]	5	40.3	14.147	0	42.793	33545000000	5	19	54892	56638	56682	54354	54844	52424	58539.6	56329.5	55163	52837.3	53702.4	53530.3
gi|238483335|ref|XP_002372906.1|pre-mRNAsplicingfactorDim1[AspergillusflavusNRRL3357]	gi|238483335|ref|XP_002372906.1|pre-mRNAsplicingfactorDim1[AspergillusflavusNRRL3357]	6	39.2	16.949	0	15.616	648170000	6	7	18596	21236	21210	21069	21257	21285	19831.7	21120.3	20641.6	20481.1	20814.5	21734.2
gi|238483337|ref|XP_002372907.1|recombinationhotspot-bindingprotein(Translin),putative[AspergillusflavusNRRL3357]	gi|238483337|ref|XP_002372907.1|recombinationhotspot-bindingprotein(Translin),putative[AspergillusflavusNRRL3357]	8	29.5	33.516	0	48.065	3569200000	8	10	47381	48654	51937	48479	49436	43493	50529.5	48389	50545.1	47126.2	48407	44410.8
gi|238483339|ref|XP_002372908.1|glutathioneperoxidaseHyr1,putative[AspergillusflavusNRRL3357]	gi|238483339|ref|XP_002372908.1|glutathioneperoxidaseHyr1,putative[AspergillusflavusNRRL3357]	8	35.9	28.156	0	52.457	28981000000	8	19	64076	67242	68499	66530	66302	65129	68333.9	66875.7	66663.3	64673.6	64921.9	66503.4
gi|238483361|ref|XP_002372919.1|ATPsynthasegammachain,mitochondrialprecursor,putative[AspergillusflavusNRRL3357]	gi|238483361|ref|XP_002372919.1|ATPsynthasegammachain,mitochondrialprecursor,putative[AspergillusflavusNRRL3357]	14	64	32.288	0	323.31	27605000000	14	35	115880	123840	127010	134520	133620	130990	123580	123165	123606	130766	130839	133754
gi|238483363|ref|XP_002372920.1|topoisomeraseI[AspergillusflavusNRRL3357]	gi|238483363|ref|XP_002372920.1|topoisomeraseI[AspergillusflavusNRRL3357]	10	14.9	100.79	0	95.63	1161000000	10	17	18958	21176	20529	18827	19343	18326	20217.8	21060.6	19978.8	18301.7	18940.4	18712.7
gi|238483365|ref|XP_002372921.1|epimerase;dehydratasefamilyprotein,putative[AspergillusflavusNRRL3357]	gi|238483365|ref|XP_002372921.1|epimerase/dehydratasefamilyprotein,putative[AspergillusflavusNRRL3357]	14	45.2	42.521	0	78.895	2631600000	14	19	62827	62706	63396	59934	62748	59329	67001.9	62364.4	61697	58261.6	61441.9	60581
gi|238483371|ref|XP_002372924.1|conservedhypotheticalprotein[AspergillusflavusNRRL3357]	gi|238483371|ref|XP_002372924.1|conservedhypotheticalprotein[AspergillusflavusNRRL3357]	4	14.2	44.554	0	6.7653	489970000	5	4	0	0	0	0	0	0	0	0	0	0	0	0
gi|238483375|ref|XP_002372926.1|peroxisomalcarrierprotein,putative[AspergillusflavusNRRL3357]	gi|238483375|ref|XP_002372926.1|peroxisomalcarrierprotein,putative[AspergillusflavusNRRL3357]	2	5.1	38.117	0	8.3988	628020000	2	3	12208	13795	13573	13919	14431	15272	13019.2	13719.9	13209.3	13530.6	14130.6	15594.3
gi|238483377|ref|XP_002372927.1|nucleasedomainprotein,putative[AspergillusflavusNRRL3357]	gi|238483377|ref|XP_002372927.1|nucleasedomainprotein,putative[AspergillusflavusNRRL3357]	1	3.2	32.128	0.0044044	1.6546	27990000	1	1	0	0	0	0	0	0	0	0	0	0	0	0
gi|238483379|ref|XP_002372928.1|adenylatekinase2[AspergillusflavusNRRL3357]	gi|238483379|ref|XP_002372928.1|adenylatekinase2[AspergillusflavusNRRL3357]	2	12.8	25.83	0	3.3464	250250000	2	2	0	0	0	0	0	0	0	0	0	0	0	0
gi|238483381|ref|XP_002372929.1|DNAprimaselargesubunit[AspergillusflavusNRRL3357]	gi|238483381|ref|XP_002372929.1|DNAprimaselargesubunit[AspergillusflavusNRRL3357]	1	2.4	58.577	0.00063345	2.3594	23454000	1	2	0	0	0	0	0	0	0	0	0	0	0	0
gi|238483383|ref|XP_002372930.1|proteintransportproteinSec23,putative[AspergillusflavusNRRL3357]	gi|238483383|ref|XP_002372930.1|proteintransportproteinSec23,putative[AspergillusflavusNRRL3357]	23	33.3	85.571	0	323.31	14002000000	23	46	191160	191500	205180	195810	189400	191200	203863	190457	199681	190346	185458	195235
gi|238483385|ref|XP_002372931.1|60SribosomalproteinL12[AspergillusflavusNRRL3357]	gi|238483385|ref|XP_002372931.1|60SribosomalproteinL12[AspergillusflavusNRRL3357]	6	48.5	17.937	0	63.723	64766000000	6	20	72943	76289	79329	70354	70267	64226	77790.1	75873.4	77203.1	68390.9	68804.4	65581.3
gi|238483401|ref|XP_002372939.1|conservedhypotheticalprotein[AspergillusflavusNRRL3357]	gi|238483401|ref|XP_002372939.1|conservedhypotheticalprotein[AspergillusflavusNRRL3357]	4	10.8	52.118	0	28.054	258340000	4	5	49322	52199	54542	57098	59364	56192	52599.5	51914.7	53080.3	55504.7	58128.4	57377.8
gi|238483403|ref|XP_002372940.1|60SribosomalproteinL29,putative[AspergillusflavusNRRL3357]	gi|238483403|ref|XP_002372940.1|60SribosomalproteinL29,putative[AspergillusflavusNRRL3357]	1	2.9	30.566	0	2.6279	15187000	1	1	0	0	0	0	0	0	0	0	0	0	0	0
gi|238483405|ref|XP_002372941.1|ATPsynthasedeltachain,mitochondrialprecursor,putative[AspergillusflavusNRRL3357]	gi|238483405|ref|XP_002372941.1|ATPsynthasedeltachain,mitochondrialprecursor,putative[AspergillusflavusNRRL3357]	3	22.4	17.669	0	38.274	9486800000	3	6	6697.2	7870.1	7217.9	7994	6664.1	6954.4	7142.23	7827.23	7024.47	7770.94	6525.39	7101.15
gi|238483407|ref|XP_002372942.1|conservedhypotheticalprotein[AspergillusflavusNRRL3357]	gi|238483407|ref|XP_002372942.1|conservedhypotheticalprotein[AspergillusflavusNRRL3357]	1	1.2	67.165	0.0072878	1.4221	50058000	1	1	0	0	0	0	0	0	0	0	0	0	0	0
gi|238483409|ref|XP_002372943.1|L-cystinetransporter,putative[AspergillusflavusNRRL3357]	gi|238483409|ref|XP_002372943.1|L-cystinetransporter,putative[AspergillusflavusNRRL3357]	2	9.9	31.959	0	4.0974	145000000	2	1	4500.4	4731.9	4714.4	4393.1	4458.5	4758.5	4799.45	4706.12	4588.06	4270.52	4365.7	4858.92
gi|238483413|ref|XP_002372945.1|Phosphotransferaseenzymefamilydomainprotein[AspergillusflavusNRRL3357]	gi|238483413|ref|XP_002372945.1|Phosphotransferaseenzymefamilydomainprotein[AspergillusflavusNRRL3357]	5	14.5	43.085	0	8.4782	463990000	5	6	7454.3	8339.7	8222.4	8139.3	8316.7	8864.3	7949.64	8294.27	8002.05	7912.18	8143.59	9051.36
gi|238483415|ref|XP_002372946.1|dUTPase(Dut),putative[AspergillusflavusNRRL3357]	gi|238483415|ref|XP_002372946.1|dUTPase(Dut),putative[AspergillusflavusNRRL3357]	10	59.1	25.59	0	133.51	3572900000	11	17	57646	62643	64656	64098	63135	62615	61476.6	62301.8	62923.3	62309.4	61820.9	63936.3
gi|238483417|ref|XP_002372947.1|pyridoxalkinase,putative[AspergillusflavusNRRL3357]	gi|238483417|ref|XP_002372947.1|pyridoxalkinase,putative[AspergillusflavusNRRL3357]	5	19.5	37.787	0	16.998	763580000	5	7	8945.9	8742	9568.1	10658	10467	10171	9540.36	8694.38	9311.68	10360.6	10249.1	10385.6
gi|238483425|ref|XP_002372951.1|calmodulin,putative[AspergillusflavusNRRL3357]	gi|238483425|ref|XP_002372951.1|calmodulin,putative[AspergillusflavusNRRL3357]	2	21.2	21.768	0	35.493	183730000	2	2	3151.9	3056.5	3269.7	3753.5	3368.7	3640	3361.35	3039.85	3182.07	3648.76	3298.58	3716.81
gi|238483427|ref|XP_002372952.1|mitoticcheckpointprotein(Bub2),putative[AspergillusflavusNRRL3357]	gi|238483427|ref|XP_002372952.1|mitoticcheckpointprotein(Bub2),putative[AspergillusflavusNRRL3357]	1	1.7	51.466	1	-2	3569400	1	1	0	0	0	0	0	0	0	0	0	0	0	0
gi|238483435|ref|XP_002372956.1|6-phosphogluconolactonase,putative[AspergillusflavusNRRL3357]	gi|238483435|ref|XP_002372956.1|6-phosphogluconolactonase,putative[AspergillusflavusNRRL3357]	12	56.8	29.031	0	323.31	14325000000	12	16	57857	64699	64669	62456	61350	59158	61701.6	64346.6	62935.9	60713.2	60073	60406.4
gi|238483439|ref|XP_002372958.1|WDrepeat-containingprotein[AspergillusflavusNRRL3357]	gi|238483439|ref|XP_002372958.1|WDrepeat-containingprotein[AspergillusflavusNRRL3357]	4	5.3	117.94	0	29.272	200500000	4	4	11560	14008	15212	13970	13910	13249	12328.2	13931.7	14804.3	13580.2	13620.5	13528.6
gi|238483445|ref|XP_002372961.1|MYNDdomainprotein,putative[AspergillusflavusNRRL3357]	gi|238483445|ref|XP_002372961.1|MYNDdomainprotein,putative[AspergillusflavusNRRL3357]	3	6.1	62.82	0	5.71	79739000	3	3	0	0	0	0	0	0	0	0	0	0	0	0
gi|238483447|ref|XP_002372962.1|cellcyclecontrolprotein(Cwf22),putative[AspergillusflavusNRRL3357]	gi|238483447|ref|XP_002372962.1|cellcyclecontrolprotein(Cwf22),putative[AspergillusflavusNRRL3357]	4	6.8	100.46	0	41.748	365840000	4	4	8179.1	9896.3	9826	7671.3	8393.2	8099.6	8722.61	9842.39	9562.67	7457.24	8218.5	8270.52
gi|238483451|ref|XP_002372964.1|conservedhypotheticalprotein[AspergillusflavusNRRL3357]	gi|238483451|ref|XP_002372964.1|conservedhypotheticalprotein[AspergillusflavusNRRL3357]	2	1.8	116.52	0	3.1526	91130000	2	2	0	0	0	0	0	0	0	0	0	0	0	0
gi|238483453|ref|XP_002372965.1|HDsuperfamilyhydrolase,putative[AspergillusflavusNRRL3357]	gi|238483453|ref|XP_002372965.1|HDsuperfamilyhydrolase,putative[AspergillusflavusNRRL3357]	3	20	28.026	0	37.19	302640000	3	5	5467.8	5268.7	6162.4	5988.5	4943.8	5038.9	5831.14	5240	5997.25	5821.4	4840.9	5145.23
gi|238483461|ref|XP_002372969.1|ADP-ribosylglycohydrolasefamilyprotein[AspergillusflavusNRRL3357]	gi|238483461|ref|XP_002372969.1|ADP-ribosylglycohydrolasefamilyprotein[AspergillusflavusNRRL3357]	1	5	34.893	0.0084066	1.3284	0	1	0	0	0	0	0	0	0	0	0	0	0	0	0
gi|238483471|ref|XP_002372974.1|F-actincappingproteinbetasubunit[AspergillusflavusNRRL3357]	gi|238483471|ref|XP_002372974.1|F-actincappingproteinbetasubunit[AspergillusflavusNRRL3357]	8	28.4	38.083	0	58.872	7113800000	8	16	49411	59776	57202	57067	57156	55247	52694.4	59450.4	55669	55474.6	55966.3	56412.8
gi|238483473|ref|XP_002372975.1|conservedhypotheticalprotein[AspergillusflavusNRRL3357]	gi|238483473|ref|XP_002372975.1|conservedhypotheticalprotein[AspergillusflavusNRRL3357]	3	21.9	18.105	0	4.4451	442790000	3	3	0	0	0	0	0	0	0	0	0	0	0	0
gi|238483475|ref|XP_002372976.1|transcriptioninitiationfactorTFIIDsubunit,putative[AspergillusflavusNRRL3357]	gi|238483475|ref|XP_002372976.1|transcriptioninitiationfactorTFIIDsubunit,putative[AspergillusflavusNRRL3357]	15	27.3	80.629	0	128.67	1457700000	15	18	60814	65356	65065	67131	68625	65863	64855.1	65000	63321.3	65257.8	67196.6	67252.9
gi|238483477|ref|XP_002372977.1|carboxylesterase-mitochondrial37SribosomalproteinYmS2[AspergillusflavusNRRL3357]	gi|238483477|ref|XP_002372977.1|carboxylesterase-mitochondrial37SribosomalproteinYmS2[AspergillusflavusNRRL3357]	3	7.9	50.204	0	69.853	346200000	3	3	26248	27974	27770	26757	26433	24030	27992.2	27821.6	27025.8	26010.4	25882.8	24537.1
gi|238483479|ref|XP_002372978.1|mitochondrialintegralmembraneprotein[AspergillusflavusNRRL3357]	gi|238483479|ref|XP_002372978.1|mitochondrialintegralmembraneprotein[AspergillusflavusNRRL3357]	7	9.2	60.199	0	11.147	639170000	7	8	3600.8	4466	3872.3	4584.3	3692.8	3508.8	3840.08	4441.67	3768.53	4456.38	3615.94	3582.84
gi|238483481|ref|XP_002372979.1|endoplasmicreticulumandnuclearmembraneproteincNpl4,putative[AspergillusflavusNRRL3357]	gi|238483481|ref|XP_002372979.1|endoplasmicreticulumandnuclearmembraneproteincNpl4,putative[AspergillusflavusNRRL3357]	14	32.7	66.988	0	250.55	3860600000	14	24	54490	59967	58153	56611	54345	52244	58110.9	59640.3	56594.6	55031.3	53213.8	53346.5
gi|238483483|ref|XP_002372980.1|NADH-quinoneoxidoreductasePst2,putative[AspergillusflavusNRRL3357]	gi|238483483|ref|XP_002372980.1|NADH-quinoneoxidoreductasePst2,putative[AspergillusflavusNRRL3357]	5	26.1	21.813	0	52.284	5425800000	5	10	27957	31373	30749	25531	24914	24662	29814.8	31202.1	29925	24818.6	24395.4	25182.4
gi|238483485|ref|XP_002372981.1|mRNAcleavageandpolyadenylationspecificityfactorcomplexsubunit[AspergillusflavusNRRL3357]	gi|238483485|ref|XP_002372981.1|mRNAcleavageandpolyadenylationspecificityfactorcomplexsubunit[AspergillusflavusNRRL3357]	3	10.6	28.944	0	3.6871	60398000	3	4	0	0	0	0	0	0	0	0	0	0	0	0
gi|238483487|ref|XP_002372982.1|classVchitinase,putative[AspergillusflavusNRRL3357]	gi|238483487|ref|XP_002372982.1|classVchitinase,putative[AspergillusflavusNRRL3357]	2	7.9	40.923	0	7.8898	206190000	2	3	7239.5	7542.2	7737.2	7353.2	7798.4	7106.4	7720.57	7501.12	7529.85	7148.02	7636.08	7256.36
gi|238483499|ref|XP_002372988.1|conservedhypotheticalprotein[AspergillusflavusNRRL3357]	gi|238483499|ref|XP_002372988.1|conservedhypotheticalprotein[AspergillusflavusNRRL3357]	5	10.7	50.405	0	4.1193	352540000	5	5	0	0	0	0	0	0	0	0	0	0	0	0
gi|238483503|ref|XP_002372990.1|smallnucleolarribonucleoproteincomplexsubunitDip2,putative[AspergillusflavusNRRL3357]	gi|238483503|ref|XP_002372990.1|smallnucleolarribonucleoproteincomplexsubunitDip2,putative[AspergillusflavusNRRL3357]	4	4.8	108	0	9.3733	255600000	4	5	17479	17961	19611	19105	19700	19468	18640.5	17863.2	19085.4	18571.9	19289.9	19878.8
gi|238483505|ref|XP_002372991.1|ARP2;3complex34kDasubunit,putative[AspergillusflavusNRRL3357]	gi|238483505|ref|XP_002372991.1|ARP2/3complex34kDasubunit,putative[AspergillusflavusNRRL3357]	10	37.8	36.893	0	50.956	10369000000	10	20	78057	85640	88589	96766	94036	92327	83243.9	85173.5	86214.9	94065.9	92078.7	94275.3
gi|238483513|ref|XP_002372995.1|TPRdomainprotein[AspergillusflavusNRRL3357]	gi|238483513|ref|XP_002372995.1|TPRdomainprotein[AspergillusflavusNRRL3357]	19	33.3	65.149	0	165	17382000000	19	37	80646	88782	89731	87327	86812	84714	86005	88298.4	87326.3	84890.2	85005	86501.7
gi|238483519|ref|XP_002372998.1|proteinphosphatase2C,putative[AspergillusflavusNRRL3357]	gi|238483519|ref|XP_002372998.1|proteinphosphatase2C,putative[AspergillusflavusNRRL3357]	3	10.1	44.31	0	17.369	320910000	3	4	0	0	0	0	0	0	0	0	0	0	0	0
gi|238483523|ref|XP_002373000.1|conservedhypotheticalprotein[AspergillusflavusNRRL3357]	gi|238483523|ref|XP_002373000.1|conservedhypotheticalprotein[AspergillusflavusNRRL3357]	2	27.1	10.927	0	44.458	152500000	2	2	7665.9	8107.4	8119.6	9860	8876.1	8234.8	8175.3	8063.24	7902	9584.87	8691.35	8408.57
gi|238483525|ref|XP_002373001.1|rRNAprocessingproteinPwp1,putative[AspergillusflavusNRRL3357]	gi|238483525|ref|XP_002373001.1|rRNAprocessingproteinPwp1,putative[AspergillusflavusNRRL3357]	6	14.2	59.662	0	11.764	413810000	6	6	27607	29347	30961	30077	32844	29949	29441.5	29187.1	30131.3	29237.7	32160.4	30581
gi|238483533|ref|XP_002373005.1|lipase,putative[AspergillusflavusNRRL3357]	gi|238483533|ref|XP_002373005.1|lipase,putative[AspergillusflavusNRRL3357]	5	14.2	38.5	0	10.411	478280000	5	5	31193	34531	34374	35843	37039	34907	33265.8	34342.9	33452.8	34842.8	36268	35643.6
gi|238483535|ref|XP_002373006.1|aspartyl-tRNAsynthetase,cytoplasmic[AspergillusflavusNRRL3357]	gi|238483535|ref|XP_002373006.1|aspartyl-tRNAsynthetase,cytoplasmic[AspergillusflavusNRRL3357]	24	29.7	108.3	0	135.15	3994800000	24	31	58607	62070	63220	64181	63022	60229	62501.5	61731.9	61525.8	62390.1	61710.2	61500
gi|238483539|ref|XP_002373008.1|tubulinalpha-1subunit[AspergillusflavusNRRL3357]	gi|238483539|ref|XP_002373008.1|tubulinalpha-1subunit[AspergillusflavusNRRL3357]	20	55.4	50.168	0	323.31	41385000000	22	42	264260	283390	290620	286760	290080	281460	281820	281846	282832	278758	284042	287399
gi|238483541|ref|XP_002373009.1|EFhanddomainprotein[AspergillusflavusNRRL3357]	gi|238483541|ref|XP_002373009.1|EFhanddomainprotein[AspergillusflavusNRRL3357]	41	44.9	132.4	0	323.31	14364000000	41	72	238560	261330	262920	269920	263470	251060	254412	259906	255874	262388	257986	256358
gi|238483549|ref|XP_002373013.1|RNA-bindingprotein,putative[AspergillusflavusNRRL3357]	gi|238483549|ref|XP_002373013.1|RNA-bindingprotein,putative[AspergillusflavusNRRL3357]	11	11.6	100.61	0	30.33	958080000	11	12	6168.8	6528.2	6789.3	7422	6606.6	6916.7	6578.72	6492.64	6607.35	7214.9	6469.09	7062.66
gi|238483555|ref|XP_002373016.1|DNA-directedRNApolymeraseIII,betasubunit,putative[AspergillusflavusNRRL3357]	gi|238483555|ref|XP_002373016.1|DNA-directedRNApolymeraseIII,betasubunit,putative[AspergillusflavusNRRL3357]	3	2.1	136.53	0	3.6756	102360000	3	3	0	0	0	0	0	0	0	0	0	0	0	0
gi|238483557|ref|XP_002373017.1|indole-diterpenebiosynthesisproteinPaxU,putative[AspergillusflavusNRRL3357]	gi|238483557|ref|XP_002373017.1|indole-diterpenebiosynthesisproteinPaxU,putative[AspergillusflavusNRRL3357]	1	2.7	32.774	0.0095127	1.2637	11095000	1	2	1152	1228	1037.4	1567	1307.8	1259.9	1228.55	1221.31	1009.6	1523.27	1280.58	1286.49
gi|238483559|ref|XP_002373018.1|ubiquitinfusiondegradationproteinUfd1,putative[AspergillusflavusNRRL3357]	gi|238483559|ref|XP_002373018.1|ubiquitinfusiondegradationproteinUfd1,putative[AspergillusflavusNRRL3357]	11	34.1	40.183	0	60.349	3887300000	11	17	43959	47061	47691	47508	49873	45962	46880.1	46804.6	46412.9	46182.3	48834.9	46931.9
gi|238483561|ref|XP_002373019.1|conservedhypotheticalprotein[AspergillusflavusNRRL3357]	gi|238483561|ref|XP_002373019.1|conservedhypotheticalprotein[AspergillusflavusNRRL3357]	9	26.4	51.058	0	68.387	2103900000	9	11	36237	37589	39634	41703	41137	37758	38645	37384.2	38571.8	40539.3	40280.7	38554.8
gi|238483563|ref|XP_002373020.1|AAAfamilyATPaseRvb2;Reptin,putative[AspergillusflavusNRRL3357]	gi|238483563|ref|XP_002373020.1|AAAfamilyATPaseRvb2/Reptin,putative[AspergillusflavusNRRL3357]	16	40.4	51.454	0	155.73	6490300000	16	28	144790	154040	160600	158540	157980	147780	154411	153201	156296	154116	154692	150898
gi|238483565|ref|XP_002373021.1|paramyosin,putative[AspergillusflavusNRRL3357]	gi|238483565|ref|XP_002373021.1|paramyosin,putative[AspergillusflavusNRRL3357]	5	7.8	95.212	0	9.5599	97989000	6	5	6156.6	6393.4	7232.9	7237.5	6735	6404.4	6565.71	6358.57	7039.06	7035.55	6594.81	6539.55
gi|238483567|ref|XP_002373022.1|alpha;betahydrolase,putative[AspergillusflavusNRRL3357]	gi|238483567|ref|XP_002373022.1|alpha/betahydrolase,putative[AspergillusflavusNRRL3357]	4	15.1	31.798	0	4.165	197290000	4	4	9127.6	9551.3	9994.4	9426.3	9827.6	10026	9734.14	9499.27	9726.56	9163.27	9623.04	10237.6
gi|238483569|ref|XP_002373023.1|conservedhypotheticalprotein[AspergillusflavusNRRL3357]	gi|238483569|ref|XP_002373023.1|conservedhypotheticalprotein[AspergillusflavusNRRL3357]	1	8.5	13.309	0.0083952	1.3159	144900000	1	1	0	0	0	0	0	0	0	0	0	0	0	0
gi|238483573|ref|XP_002373025.1|fumarylacetoacetatehydrolasefamilyprotein[AspergillusflavusNRRL3357]	gi|238483573|ref|XP_002373025.1|fumarylacetoacetatehydrolasefamilyprotein[AspergillusflavusNRRL3357]	5	31.2	31.606	0	77.829	468990000	5	7	23451	25300	25734	28406	26162	25075	25009.3	25162.2	25044.4	27613.4	25617.4	25604.1
gi|238483605|ref|XP_002373041.1|ketohexokinase,putative[AspergillusflavusNRRL3357]	gi|238483605|ref|XP_002373041.1|ketohexokinase,putative[AspergillusflavusNRRL3357]	3	16.8	23.95	0	19.73	198270000	3	3	10204	12343	12077	11839	11854	11754	10882.1	12275.8	11753.3	11508.6	11607.3	12002
gi|238483607|ref|XP_002373042.1|60SribosomebiogenesisproteinBrx1,putative[AspergillusflavusNRRL3357]	gi|238483607|ref|XP_002373042.1|60SribosomebiogenesisproteinBrx1,putative[AspergillusflavusNRRL3357]	8	18.4	40.508	0	21.299	5189900000	8	12	43819	46379	47910	46721	47606	45805	46730.8	46126.4	46626.1	45417.3	46615.1	46771.6
gi|238483611|ref|XP_002373044.1|RasGTPaseRab11,putative[AspergillusflavusNRRL3357]	gi|238483611|ref|XP_002373044.1|RasGTPaseRab11,putative[AspergillusflavusNRRL3357]	12	59.2	23.473	0	106.02	16572000000	12	24	48199	50798	51313	53606	51510	50560	51401.9	50521.3	49937.9	52110.2	50437.8	51626.9
gi|238483617|ref|XP_002373047.1|ATP-dependentClpprotease,putative[AspergillusflavusNRRL3357]	gi|238483617|ref|XP_002373047.1|ATP-dependentClpprotease,putative[AspergillusflavusNRRL3357]	1	2	60.876	0	3.6139	59747000	1	1	5483.1	6272	6474.4	6171.2	6523.2	5434.9	5847.46	6237.83	6300.89	5999	6387.42	5549.59
gi|238483621|ref|XP_002373049.1|glycerol3-phosphatedehydrogenase(GfdA),putative[AspergillusflavusNRRL3357]	gi|238483621|ref|XP_002373049.1|glycerol3-phosphatedehydrogenase(GfdA),putative[AspergillusflavusNRRL3357]	7	22.3	54.068	0	33.777	959120000	7	8	22234	25628	24755	26661	25695	23790	23711.5	25488.4	24091.6	25917.1	25160.2	24292
gi|238483623|ref|XP_002373050.1|glycogendebranchingenzymeGdb1,putative[AspergillusflavusNRRL3357]	gi|238483623|ref|XP_002373050.1|glycogendebranchingenzymeGdb1,putative[AspergillusflavusNRRL3357]	25	19.3	172.72	0	180.86	5878800000	25	29	132610	140760	150360	153910	156760	150930	141422	139993	146330	149615	153497	154115
gi|238483625|ref|XP_002373051.1|DUF221domainprotein,putative[AspergillusflavusNRRL3357]	gi|238483625|ref|XP_002373051.1|DUF221domainprotein,putative[AspergillusflavusNRRL3357]	6	6.7	93.275	0	17.108	273030000	6	7	31397	31964	32541	34340	34011	33176	33483.4	31789.9	31668.9	33381.8	33303.1	33876.1
gi|238483627|ref|XP_002373052.1|Phe-inhibitedDAHPsynthaseAroG[AspergillusflavusNRRL3357]	gi|238483627|ref|XP_002373052.1|Phe-inhibitedDAHPsynthaseAroG[AspergillusflavusNRRL3357]	13	49.1	40.626	0	223.82	7077500000	14	18	110580	121290	123080	116500	115890	114360	117928	120629	119782	113249	113478	116773
gi|238483631|ref|XP_002373054.1|cytochromeC1;Cyt1,putative[AspergillusflavusNRRL3357]	gi|238483631|ref|XP_002373054.1|cytochromeC1/Cyt1,putative[AspergillusflavusNRRL3357]	8	28.2	34.601	0	309.68	19595000000	8	21	86626	96990	94912	109570	103860	100130	92382.4	96461.7	92368.4	106513	101698	102243
gi|238483635|ref|XP_002373056.1|secretionpathwayproteinSls2;Rcy1,putative[AspergillusflavusNRRL3357]	gi|238483635|ref|XP_002373056.1|secretionpathwayproteinSls2/Rcy1,putative[AspergillusflavusNRRL3357]	3	2	99.58	0	3.6992	476640000	3	3	8319.3	8423	9353.5	8737.8	9030.3	7775.9	8872.12	8377.12	9102.83	8493.98	8842.34	7939.99
gi|238483639|ref|XP_002373058.1|eukaryotictranslationinitiationfactor3subunitEifCb,putative[AspergillusflavusNRRL3357]	gi|238483639|ref|XP_002373058.1|eukaryotictranslationinitiationfactor3subunitEifCb,putative[AspergillusflavusNRRL3357]	35	53.6	84.29	0	323.31	28985000000	35	69	257110	274360	278270	279710	280160	267250	274195	272865	270813	271905	274329	272890
gi|238483641|ref|XP_002373059.1|SWIB;MDM2domainprotein[AspergillusflavusNRRL3357]	gi|238483641|ref|XP_002373059.1|SWIB/MDM2domainprotein[AspergillusflavusNRRL3357]	3	13.4	30.685	0	8.5408	187790000	3	4	17485	17313	18795	19437	19066	18899	18646.9	17218.7	18291.3	18894.6	18669.1	19297.8
gi|238483643|ref|XP_002373060.1|C2H2fingerdomainprotein,putative[AspergillusflavusNRRL3357]	gi|238483643|ref|XP_002373060.1|C2H2fingerdomainprotein,putative[AspergillusflavusNRRL3357]	14	21.8	84.353	0	72.447	1200700000	14	15	35672	37744	40589	41383	39933	36224	38042.4	37538.4	39501.3	40228.3	39101.8	36988.4
gi|238483647|ref|XP_002373062.1|ribosomebiogenesisproteinRsa4,putative[AspergillusflavusNRRL3357]	gi|238483647|ref|XP_002373062.1|ribosomebiogenesisproteinRsa4,putative[AspergillusflavusNRRL3357]	2	7.9	39.088	0	2.9713	128880000	2	2	0	0	0	0	0	0	0	0	0	0	0	0
gi|238483649|ref|XP_002373063.1|IgE-bindingprotein[AspergillusflavusNRRL3357]	gi|238483649|ref|XP_002373063.1|IgE-bindingprotein[AspergillusflavusNRRL3357]	3	30.5	20	0	71.644	5011900000	3	6	62096	59288	59422	60908	59837	58982	66222.3	58965	57829.5	59208.4	58591.5	60226.7
gi|238483655|ref|XP_002373066.1|conservedhypotheticalprotein[AspergillusflavusNRRL3357]	gi|238483655|ref|XP_002373066.1|conservedhypotheticalprotein[AspergillusflavusNRRL3357]	6	53.8	14.511	0	17.519	1056000000	6	9	27541	28767	31293	32273	31631	29327	29371.1	28610.3	30454.4	31372.5	30972.6	29945.9
gi|238483665|ref|XP_002373071.1|presequencetranslocase-associatedmotorsubunitPam17,putative[AspergillusflavusNRRL3357]	gi|238483665|ref|XP_002373071.1|presequencetranslocase-associatedmotorsubunitPam17,putative[AspergillusflavusNRRL3357]	1	7.9	26.918	0	12.913	0	1	0	0	0	0	0	0	0	0	0	0	0	0	0
gi|238483677|ref|XP_002373077.1|conservedhypotheticalprotein[AspergillusflavusNRRL3357]	gi|238483677|ref|XP_002373077.1|conservedhypotheticalprotein[AspergillusflavusNRRL3357]	3	19.3	25.794	0	5.6693	349600000	3	3	0	0	0	0	0	0	0	0	0	0	0	0
gi|238483681|ref|XP_002373079.1|shortchaintypedehydrogenase,putative[AspergillusflavusNRRL3357]	gi|238483681|ref|XP_002373079.1|shortchaintypedehydrogenase,putative[AspergillusflavusNRRL3357]	3	15.9	28.82	0	26.903	284300000	3	3	4697.4	5727.6	6490.1	6608.6	6735.4	6490.1	5009.55	5696.4	6316.17	6424.19	6595.2	6627.06
gi|238483685|ref|XP_002373081.1|hypotheticalproteinAFLA_081660[AspergillusflavusNRRL3357]	gi|238483685|ref|XP_002373081.1|hypotheticalproteinAFLA_081660[AspergillusflavusNRRL3357]	1	10.9	10.699	0.0069129	1.4622	14522000	1	1	0	0	0	0	0	0	0	0	0	0	0	0
gi|238483699|ref|XP_002373088.1|integralmembraneprotein[AspergillusflavusNRRL3357]	gi|238483699|ref|XP_002373088.1|integralmembraneprotein[AspergillusflavusNRRL3357]	1	3.1	30.876	0.0042152	1.6904	30613000	1	2	0	0	0	0	0	0	0	0	0	0	0	0
gi|238483701|ref|XP_002373089.1|peptidyl-prolylcis-transisomerase,putative[AspergillusflavusNRRL3357]	gi|238483701|ref|XP_002373089.1|peptidyl-prolylcis-transisomerase,putative[AspergillusflavusNRRL3357]	2	13.9	16.083	0	2.8397	280110000	2	2	1871.7	2438.9	2509.8	1897.2	2036.2	1867	1996.08	2425.61	2442.54	1844.26	1993.82	1906.4
gi|238483703|ref|XP_002373090.1|t-complexprotein1,betasubunit,putative[AspergillusflavusNRRL3357]	gi|238483703|ref|XP_002373090.1|t-complexprotein1,betasubunit,putative[AspergillusflavusNRRL3357]	23	50.5	60.343	0	323.31	13333000000	23	50	116990	131180	134650	134190	129570	128930	124764	130465	131042	130446	126873	131651
gi|238483725|ref|XP_002373101.1|proteinkinaseandribonucleaseIre1,putative[AspergillusflavusNRRL3357]	gi|238483725|ref|XP_002373101.1|proteinkinaseandribonucleaseIre1,putative[AspergillusflavusNRRL3357]	4	3.7	127.2	0	6.0975	180300000	4	3	0	0	0	0	0	0	0	0	0	0	0	0
gi|238483739|ref|XP_002373108.1|conservedhypotheticalprotein[AspergillusflavusNRRL3357]	gi|238483739|ref|XP_002373108.1|conservedhypotheticalprotein[AspergillusflavusNRRL3357]	5	21.1	25.159	0	22.238	543910000	5	7	20937	26488	24273	29155	27974	27674	22328.3	26343.7	23622.5	28341.5	27391.7	28258
gi|238483777|ref|XP_002373127.1|hypotheticalproteinAFLA_082120[AspergillusflavusNRRL3357]	gi|238483777|ref|XP_002373127.1|hypotheticalproteinAFLA_082120[AspergillusflavusNRRL3357]	1	8.3	10.449	0.0083935	1.3156	40256000	1	1	2498.1	2694.8	3022.3	3081.9	3605.5	3314.7	2664.1	2680.12	2941.31	2995.9	3530.45	3384.65
gi|238483793|ref|XP_002373135.1|AAAfamilyATPase,putative[AspergillusflavusNRRL3357]	gi|238483793|ref|XP_002373135.1|AAAfamilyATPase,putative[AspergillusflavusNRRL3357]	9	20.4	72.425	0	50.616	2017800000	9	8	11995	11341	13289	15229	16197	16207	12792.1	11279.2	12932.9	14804.1	15859.9	16549
gi|238483807|ref|XP_002373142.1|UDP-glucosedehydrogenase[AspergillusflavusNRRL3357]	gi|238483807|ref|XP_002373142.1|UDP-glucosedehydrogenase[AspergillusflavusNRRL3357]	1	1.4	56.78	1	-2	248460000	1	1	0	0	0	0	0	0	0	0	0	0	0	0
gi|238483809|ref|XP_002373143.1|glutathioneS-transferase,putative[AspergillusflavusNRRL3357]	gi|238483809|ref|XP_002373143.1|glutathioneS-transferase,putative[AspergillusflavusNRRL3357]	3	13.3	29.198	0	20.186	191640000	3	3	5862.2	7269.6	7838.2	6965.6	6597.7	6742.5	6251.75	7230	7628.14	6771.23	6460.37	6884.78
gi|238483811|ref|XP_002373144.1|Sin3-associatedpolypeptideSap18,putative[AspergillusflavusNRRL3357]	gi|238483811|ref|XP_002373144.1|Sin3-associatedpolypeptideSap18,putative[AspergillusflavusNRRL3357]	3	10.2	28.498	0	7.8558	660780000	3	4	23552	25905	24815	21740	22359	19607	25117	25763.9	24150	21133.4	21893.6	20020.8
gi|238483813|ref|XP_002373145.1|mRNAsplicingfactor(Prp18),putative[AspergillusflavusNRRL3357]	gi|238483813|ref|XP_002373145.1|mRNAsplicingfactor(Prp18),putative[AspergillusflavusNRRL3357]	3	10.1	43.074	0	5.4253	157820000	4	3	7003.3	8359.8	8219.9	9004.8	9097.1	8532.3	7468.67	8314.26	7999.61	8753.53	8907.75	8712.35
gi|238483817|ref|XP_002373147.1|ADP-ribosylationfactorfamilyprotein[AspergillusflavusNRRL3357]	gi|238483817|ref|XP_002373147.1|ADP-ribosylationfactorfamilyprotein[AspergillusflavusNRRL3357]	2	9.2	27.167	0	3.8589	50105000	2	2	0	0	0	0	0	0	0	0	0	0	0	0
gi|238483853|ref|XP_002373165.1|sphinganinehydroxylaseSur2,putative[AspergillusflavusNRRL3357]	gi|238483853|ref|XP_002373165.1|sphinganinehydroxylaseSur2,putative[AspergillusflavusNRRL3357]	3	10.3	47.433	0	58.5	1606200000	3	6	17530	19168	19132	18330	19053	17003	18694.9	19063.6	18619.3	17818.5	18656.4	17361.8
gi|238483855|ref|XP_002373166.1|TCTPfamilyprotein[AspergillusflavusNRRL3357]	gi|238483855|ref|XP_002373166.1|TCTPfamilyprotein[AspergillusflavusNRRL3357]	14	75.1	19.708	0	308.14	45021000000	14	25	261920	277800	290450	220830	223180	207960	279325	276287	282666	214668	218535	212348
gi|238483857|ref|XP_002373167.1|C6transcriptionfactor,putative[AspergillusflavusNRRL3357]	gi|238483857|ref|XP_002373167.1|C6transcriptionfactor,putative[AspergillusflavusNRRL3357]	1	0.9	120.17	0	2.7239	28998000	1	1	4543.7	4036.8	4385	4992.1	4896.7	4263	4845.63	4014.81	4267.49	4852.8	4794.78	4352.96
gi|238483859|ref|XP_002373168.1|signalrecognitionparticle19kDaprotein,putative[AspergillusflavusNRRL3357]	gi|238483859|ref|XP_002373168.1|signalrecognitionparticle19kDaprotein,putative[AspergillusflavusNRRL3357]	5	19.2	28.898	0	12.172	911100000	5	5	3470.2	5733.6	4156.4	3307.4	3119.4	2581.1	3700.8	5702.37	4045.01	3215.11	3054.47	2635.57
gi|238483861|ref|XP_002373169.1|aminotransferase,classIII[AspergillusflavusNRRL3357]	gi|238483861|ref|XP_002373169.1|aminotransferase,classIII[AspergillusflavusNRRL3357]	5	15.6	49.239	0	8.9117	299910000	5	6	3256.1	4141.2	4442.5	4502	4599	4335.7	3472.47	4118.64	4323.45	4376.38	4503.27	4427.19
gi|238483863|ref|XP_002373170.1|cleavageandpolyadenylationspecifityfactor,73kDasubunit[AspergillusflavusNRRL3357]	gi|238483863|ref|XP_002373170.1|cleavageandpolyadenylationspecifityfactor,73kDasubunit[AspergillusflavusNRRL3357]	5	10.1	96.417	0	110.22	368260000	5	6	5062.8	6138.3	6574.8	6203.7	5979	6372.3	5399.23	6104.86	6398.6	6030.59	5854.55	6506.77
gi|238483865|ref|XP_002373171.1|conservedhypotheticalprotein[AspergillusflavusNRRL3357]	gi|238483865|ref|XP_002373171.1|conservedhypotheticalprotein[AspergillusflavusNRRL3357]	6	18.9	60.059	0	47.831	348190000	6	9	18274	20435	21006	20666	21033	19969	19488.3	20323.7	20443.1	20089.3	20595.2	20390.4
gi|238483871|ref|XP_002373174.1|mitochondrialcationtransporter,putative[AspergillusflavusNRRL3357]	gi|238483871|ref|XP_002373174.1|mitochondrialcationtransporter,putative[AspergillusflavusNRRL3357]	1	4.3	32.606	0.0067353	1.5036	0	1	1	0	0	0	0	0	0	0	0	0	0	0	0
gi|238483891|ref|XP_002373184.1|pseudouridinesynthaseTruD;Pus7,putative[AspergillusflavusNRRL3357]	gi|238483891|ref|XP_002373184.1|pseudouridinesynthaseTruD/Pus7,putative[AspergillusflavusNRRL3357]	7	11.7	80.072	0	36.982	488980000	7	9	6790.4	6204.1	7089.3	6680.7	6560.1	6371.5	7241.63	6170.3	6899.31	6494.28	6423.55	6505.95
gi|238483895|ref|XP_002373186.1|conservedhypotheticalprotein[AspergillusflavusNRRL3357]	gi|238483895|ref|XP_002373186.1|conservedhypotheticalprotein[AspergillusflavusNRRL3357]	6	24.3	38.199	0	38.001	354870000	6	7	17291	19064	20322	21677	21833	20260	18440	18960.2	19777.4	21072.1	21378.6	20687.5
gi|238483897|ref|XP_002373187.1|fattyacidelongase(Gig30),putative[AspergillusflavusNRRL3357]	gi|238483897|ref|XP_002373187.1|fattyacidelongase(Gig30),putative[AspergillusflavusNRRL3357]	3	22.4	48.254	0	93.254	1540200000	9	12	44056	47643	47704	41089	41405	38548	46983.6	47383.5	46425.6	39942.5	40543.2	39361.4
gi|238483915|ref|XP_002373196.1|conservedhypotheticalprotein[AspergillusflavusNRRL3357]	gi|238483915|ref|XP_002373196.1|conservedhypotheticalprotein[AspergillusflavusNRRL3357]	8	18.9	45.561	0	15.09	944770000	8	9	4908.8	5511.3	5878.2	6153.9	6032.3	5802	5234.99	5481.28	5720.67	5982.18	5906.74	5924.44
gi|238483917|ref|XP_002373197.1|conservedhypotheticalprotein[AspergillusflavusNRRL3357]	gi|238483917|ref|XP_002373197.1|conservedhypotheticalprotein[AspergillusflavusNRRL3357]	2	1.6	103.72	0	2.5947	17906000	2	2	726.52	1245.2	984.82	1389.4	1129.2	1274	774.798	1238.42	958.428	1350.63	1105.7	1300.88
gi|238483931|ref|XP_002373204.1|ribonucleaseT2,putative[AspergillusflavusNRRL3357]	gi|238483931|ref|XP_002373204.1|ribonucleaseT2,putative[AspergillusflavusNRRL3357]	2	7.1	34.953	0	8.5483	210890000	2	2	2517	2892.4	3127.4	3870.1	4012.8	3964.3	2684.26	2876.64	3043.59	3762.11	3929.27	4047.96
gi|238483949|ref|XP_002373213.1|dihydroorotase,homodimerictype[AspergillusflavusNRRL3357]	gi|238483949|ref|XP_002373213.1|dihydroorotase,homodimerictype[AspergillusflavusNRRL3357]	6	12.1	40.11	0	39.424	1110300000	6	9	24741	26135	27280	26769	26026	24330	26385.1	25992.6	26548.9	26022	25484.3	24843.4
gi|238483951|ref|XP_002373214.1|MINDkinetochorecomplexcomponentMtw1,putative[AspergillusflavusNRRL3357]	gi|238483951|ref|XP_002373214.1|MINDkinetochorecomplexcomponentMtw1,putative[AspergillusflavusNRRL3357]	2	6	36.445	0	2.7816	106870000	2	3	0	0	0	0	0	0	0	0	0	0	0	0
gi|238483957|ref|XP_002373217.1|conservedhypotheticalprotein[AspergillusflavusNRRL3357]	gi|238483957|ref|XP_002373217.1|conservedhypotheticalprotein[AspergillusflavusNRRL3357]	1	6.7	22.275	0.0016447	1.9597	64498000	1	1	0	0	0	0	0	0	0	0	0	0	0	0
gi|238483959|ref|XP_002373218.1|dihydrouridinesynthasefamilyprotein,putative[AspergillusflavusNRRL3357]	gi|238483959|ref|XP_002373218.1|dihydrouridinesynthasefamilyprotein,putative[AspergillusflavusNRRL3357]	2	5.3	53.759	0	5.1463	58874000	2	2	0	0	0	0	0	0	0	0	0	0	0	0
gi|238483961|ref|XP_002373219.1|WD40domainprotein[AspergillusflavusNRRL3357]	gi|238483961|ref|XP_002373219.1|WD40domainprotein[AspergillusflavusNRRL3357]	2	3.5	53.367	0.0016454	1.9627	64617000	2	3	0	0	0	0	0	0	0	0	0	0	0	0
gi|238483963|ref|XP_002373220.1|40SribosomalproteinS25[AspergillusflavusNRRL3357]	gi|238483963|ref|XP_002373220.1|40SribosomalproteinS25[AspergillusflavusNRRL3357]	6	41.6	9.9816	0	20.222	32918000000	6	11	50280	51096	52370	49712	48930	46061	53621.1	50817.7	50966.5	48324.8	47911.5	47033
gi|238483965|ref|XP_002373221.1|heme;steroidbindingdomainprotein,putative[AspergillusflavusNRRL3357]	gi|238483965|ref|XP_002373221.1|heme/steroidbindingdomainprotein,putative[AspergillusflavusNRRL3357]	6	26	28.136	0	91.504	5738700000	6	12	41451	42775	43414	47110	46737	44904	44205.4	42542	42250.5	45795.4	45764.2	45851.6
gi|238483969|ref|XP_002373223.1|histidineacidphosphatase,putative[AspergillusflavusNRRL3357]	gi|238483969|ref|XP_002373223.1|histidineacidphosphatase,putative[AspergillusflavusNRRL3357]	16	39.8	58.524	0	196.48	3425600000	16	23	69073	72671	75778	77586	80239	75436	73662.9	72275.1	73747.2	75421.1	78568.8	77027.9
gi|238483971|ref|XP_002373224.1|tRNAprocessingendoribonucleaseTrz1,putative[AspergillusflavusNRRL3357]	gi|238483971|ref|XP_002373224.1|tRNAprocessingendoribonucleaseTrz1,putative[AspergillusflavusNRRL3357]	12	13.2	120.49	0	56.278	813670000	12	14	2226.4	1850	2025.5	2060.2	1694.9	1975.3	2374.35	1839.92	1971.22	2002.71	1659.62	2016.98
gi|238483973|ref|XP_002373225.1|bZIPtranscriptionfactor(LziP),putative[AspergillusflavusNRRL3357]	gi|238483973|ref|XP_002373225.1|bZIPtranscriptionfactor(LziP),putative[AspergillusflavusNRRL3357]	1	1.3	68.099	0.0069115	1.4545	13789000	1	1	0	0	0	0	0	0	0	0	0	0	0	0
gi|238483975|ref|XP_002373226.1|conidiation-specificprotein(Con-10),putative[AspergillusflavusNRRL3357]	gi|238483975|ref|XP_002373226.1|conidiation-specificprotein(Con-10),putative[AspergillusflavusNRRL3357]	2	44	8.9364	0	21.182	681740000	2	2	2461.7	2464.4	2222.5	1911.8	2074.2	1881	2625.28	2450.98	2162.94	1858.45	2031.03	1920.69
gi|238483977|ref|XP_002373227.1|thioredoxin,putative[AspergillusflavusNRRL3357]	gi|238483977|ref|XP_002373227.1|thioredoxin,putative[AspergillusflavusNRRL3357]	3	50.5	11.926	0	203.74	2197000000	3	4	30145	30675	30678	35088	36037	35184	32148.2	30507.9	29855.9	34108.9	35286.9	35926.5
gi|238483985|ref|XP_002373231.1|molybdopterincofactorbiosyntheticprotein[AspergillusflavusNRRL3357]	gi|238483985|ref|XP_002373231.1|molybdopterincofactorbiosyntheticprotein[AspergillusflavusNRRL3357]	1	1.8	78.647	0	3.867	95943000	1	1	5802.1	6564	6606.4	5434.4	4832.7	4874.2	6187.65	6528.24	6429.35	5282.76	4732.11	4977.06
gi|238483989|ref|XP_002373233.1|ribosomeassemblyproteinNoc2,putative[AspergillusflavusNRRL3357]	gi|238483989|ref|XP_002373233.1|ribosomeassemblyproteinNoc2,putative[AspergillusflavusNRRL3357]	5	6.6	88.329	0	14.014	366480000	5	5	3241.7	3694.6	3794.4	3282.1	3359.8	3033.3	3457.11	3674.47	3692.71	3190.52	3289.87	3097.31
gi|238483991|ref|XP_002373234.1|vacuolarproteinsorting-associatedproteinVps28,putative[AspergillusflavusNRRL3357]	gi|238483991|ref|XP_002373234.1|vacuolarproteinsorting-associatedproteinVps28,putative[AspergillusflavusNRRL3357]	3	17.3	26.691	0	8.5167	142080000	3	3	1899.7	3134.6	3131.9	2576.7	2605.1	2425.9	2025.94	3117.52	3047.97	2504.8	2550.88	2477.09
gi|238483997|ref|XP_002373237.1|ATPdependentRNAhelicase(Rok1),putative[AspergillusflavusNRRL3357]	gi|238483997|ref|XP_002373237.1|ATPdependentRNAhelicase(Rok1),putative[AspergillusflavusNRRL3357]	2	4	47.076	0	3.1026	76469000	2	2	0	0	0	0	0	0	0	0	0	0	0	0
gi|238483999|ref|XP_002373238.1|mitochondrialF1F0-ATPsynthasegsubunit,putative[AspergillusflavusNRRL3357]	gi|238483999|ref|XP_002373238.1|mitochondrialF1F0-ATPsynthasegsubunit,putative[AspergillusflavusNRRL3357]	4	26.1	20.83	0	117	1951400000	4	4	9752.7	8827.9	8970.9	10470	11433	11570	10400.8	8779.81	8730.49	10177.8	11195	11814.2
gi|238484001|ref|XP_002373239.1|xylitoldehydrogenaseLadA;XdhB[AspergillusflavusNRRL3357]	gi|238484001|ref|XP_002373239.1|xylitoldehydrogenaseLadA/XdhB[AspergillusflavusNRRL3357]	5	17	40.837	0	8.3806	408700000	5	5	12923	20043	16830	17805	18903	16305	13781.7	19933.8	16379	17308.2	18509.5	16649.1
gi|238484019|ref|XP_002373248.1|C6transcriptionfactor,putative[AspergillusflavusNRRL3357]	gi|238484019|ref|XP_002373248.1|C6transcriptionfactor,putative[AspergillusflavusNRRL3357]	4	5.3	85.916	0	22.798	272970000	4	4	9416.1	11405	10680	10179	11129	10769	10041.8	11342.9	10393.8	9894.97	10897.4	10996.3
gi|238484021|ref|XP_002373249.1|threonyl-tRNAsynthetase[AspergillusflavusNRRL3357]	gi|238484021|ref|XP_002373249.1|threonyl-tRNAsynthetase[AspergillusflavusNRRL3357]	5	11.2	59.405	0	22.173	422710000	5	7	5904.7	6664.1	6680.7	6480.2	6675.9	6238.4	6297.07	6627.8	6501.66	6299.38	6536.94	6370.04
gi|238484023|ref|XP_002373250.1|conservedhypotheticalprotein[AspergillusflavusNRRL3357]	gi|238484023|ref|XP_002373250.1|conservedhypotheticalprotein[AspergillusflavusNRRL3357]	1	2.6	42.186	0	6.0882	41015000	1	1	6894.7	7531.3	8652.5	8472.1	7916.2	7519.1	7352.86	7490.27	8420.62	8235.7	7751.43	7677.77
gi|238484025|ref|XP_002373251.1|extracellularcellwallglucanaseCrf1;allergenAspF9[AspergillusflavusNRRL3357]	gi|238484025|ref|XP_002373251.1|extracellularcellwallglucanaseCrf1/allergenAspF9[AspergillusflavusNRRL3357]	3	7.7	44.689	0	13.068	1518800000	3	6	31447	33068	34052	38331	36432	35790	33536.7	32887.9	33139.4	37261.4	35673.7	36545.2
gi|238484027|ref|XP_002373252.1|glutathioneoxidoreductaseGlr1,putative[AspergillusflavusNRRL3357]	gi|238484027|ref|XP_002373252.1|glutathioneoxidoreductaseGlr1,putative[AspergillusflavusNRRL3357]	19	45.4	60.985	0	323.31	23758000000	19	29	96442	98775	102270	113080	114730	111150	102851	98236.9	99529.3	109925	112342	113496
gi|238484029|ref|XP_002373253.1|MAPkinasekinase(Pbs2),putative[AspergillusflavusNRRL3357]	gi|238484029|ref|XP_002373253.1|MAPkinasekinase(Pbs2),putative[AspergillusflavusNRRL3357]	5	10.7	67.745	0	23.328	277560000	5	6	17833	18195	19842	20300	20984	17648	19018	18095.9	19310.3	19733.6	20547.2	18020.4
gi|238484039|ref|XP_002373258.1|cholinekinase,putative[AspergillusflavusNRRL3357]	gi|238484039|ref|XP_002373258.1|cholinekinase,putative[AspergillusflavusNRRL3357]	9	13.4	86.028	0	82.694	872620000	9	11	14795	17477	17350	17076	17905	17121	15778.1	17381.8	16885	16599.5	17532.3	17482.3
gi|238484041|ref|XP_002373259.1|26Sproteasome-associatedubiquitinC-terminalhydrolase,putative[AspergillusflavusNRRL3357]	gi|238484041|ref|XP_002373259.1|26Sproteasome-associatedubiquitinC-terminalhydrolase,putative[AspergillusflavusNRRL3357]	12	45	35.022	0	102.59	4925200000	12	19	56751	58411	63422	59257	58011	55391	60522.1	58092.8	61722.3	57603.5	56803.5	56559.9
gi|238484047|ref|XP_002373262.1|40SribosomalproteinS28[AspergillusflavusNRRL3357]	gi|238484047|ref|XP_002373262.1|40SribosomalproteinS28[AspergillusflavusNRRL3357]	4	47.1	7.6649	0	28.342	28997000000	4	22	52011	54276	55356	53302	51874	51934	55467.2	53980.3	53872.5	51814.7	50794.3	53029.9
gi|238484053|ref|XP_002373265.1|diaminopropionateammonia-lyase,putative[AspergillusflavusNRRL3357]	gi|238484053|ref|XP_002373265.1|diaminopropionateammonia-lyase,putative[AspergillusflavusNRRL3357]	2	3.7	65.397	0	3.1854	86637000	2	2	0	0	0	0	0	0	0	0	0	0	0	0
gi|238484057|ref|XP_002373267.1|SacIdomainprotein[AspergillusflavusNRRL3357]	gi|238484057|ref|XP_002373267.1|SacIdomainprotein[AspergillusflavusNRRL3357]	10	14.3	105.82	0	24.792	597720000	11	12	56116	45168	41790	37658	36165	36492	59844.9	44922	40670.1	36607.2	35412.2	37262.1
gi|238484059|ref|XP_002373268.1|DUF803domainmembraneprotein[AspergillusflavusNRRL3357]	gi|238484059|ref|XP_002373268.1|DUF803domainmembraneprotein[AspergillusflavusNRRL3357]	3	9.4	42.019	0	28.94	449990000	3	4	18475	19744	19717	20104	17057	17974	19702.7	19636.4	19188.6	19543	16702	18353.3
gi|238484061|ref|XP_002373269.1|conservedglutamicacid-richprotein[AspergillusflavusNRRL3357]	gi|238484061|ref|XP_002373269.1|conservedglutamicacid-richprotein[AspergillusflavusNRRL3357]	3	5.6	91.975	0	5.6719	173440000	3	3	0	0	0	0	0	0	0	0	0	0	0	0
gi|238484063|ref|XP_002373270.1|Coatomersubunitdelta,putative[AspergillusflavusNRRL3357]	gi|238484063|ref|XP_002373270.1|Coatomersubunitdelta,putative[AspergillusflavusNRRL3357]	16	41.5	57.211	0	283.94	7718600000	16	29	78458	83667	85362	82113	81784	77667	83671.6	83211.2	83074.4	79821.7	80081.7	79305.9
gi|238484069|ref|XP_002373273.1|conservedhypotheticalprotein[AspergillusflavusNRRL3357]	gi|238484069|ref|XP_002373273.1|conservedhypotheticalprotein[AspergillusflavusNRRL3357]	1	1.8	49.409	0.0042143	1.6874	58882000	1	2	0	0	0	0	0	0	0	0	0	0	0	0
gi|238484071|ref|XP_002373274.1|fattyacidhydroxylase,putative[AspergillusflavusNRRL3357]	gi|238484071|ref|XP_002373274.1|fattyacidhydroxylase,putative[AspergillusflavusNRRL3357]	13	41	46.201	0	228.68	5066200000	13	16	35033	47180	42996	41724	40100	39890	37361	46923	41843.7	40559.7	39265.3	40731.8
gi|238484073|ref|XP_002373275.1|RNAsplicingfactor(Pad-1),putative[AspergillusflavusNRRL3357]	gi|238484073|ref|XP_002373275.1|RNAsplicingfactor(Pad-1),putative[AspergillusflavusNRRL3357]	12	29.4	64.216	0	100.04	2042100000	12	15	43988	50231	49288	52310	50420	50557	46911	49957.4	47967.1	50850.3	49370.5	51623.9
gi|238484077|ref|XP_002373277.1|proteinphosphatase2C,putative[AspergillusflavusNRRL3357]	gi|238484077|ref|XP_002373277.1|proteinphosphatase2C,putative[AspergillusflavusNRRL3357]	3	8.4	57.26	0	12.087	85568000	3	2	7631.8	8901.4	8924.5	9910.6	8713.4	9204	8138.94	8852.91	8685.33	9634.06	8532.03	9398.23
gi|238484079|ref|XP_002373278.1|CDP-diacylglycerol-inositol3-phosphatidyltransferasePIS[AspergillusflavusNRRL3357]	gi|238484079|ref|XP_002373278.1|CDP-diacylglycerol-inositol3-phosphatidyltransferasePIS[AspergillusflavusNRRL3357]	2	12	32.937	0	40.515	193320000	2	3	16665	18414	20283	18852	20339	18144	17772.4	18313.7	19739.4	18326	19915.6	18526.9
gi|238484081|ref|XP_002373279.1|3-isopropylmalatedehydrogenaseLeu2A[AspergillusflavusNRRL3357]	gi|238484081|ref|XP_002373279.1|3-isopropylmalatedehydrogenaseLeu2A[AspergillusflavusNRRL3357]	14	53	38.608	0	250.26	20733000000	14	34	250900	277810	275720	256380	247250	242200	267572	276297	268331	249226	242104	247311
gi|238484083|ref|XP_002373280.1|anaphasepromotingcomplexsubunit10(APC10),putative[AspergillusflavusNRRL3357]	gi|238484083|ref|XP_002373280.1|anaphasepromotingcomplexsubunit10(APC10),putative[AspergillusflavusNRRL3357]	1	2.8	48.03	0	2.5611	17006000	1	1	0	0	0	0	0	0	0	0	0	0	0	0
gi|238484085|ref|XP_002373281.1|phosphatidylserinedecarboxylase,putative[AspergillusflavusNRRL3357]	gi|238484085|ref|XP_002373281.1|phosphatidylserinedecarboxylase,putative[AspergillusflavusNRRL3357]	6	12.7	60.572	0	10.724	301880000	6	6	7771.6	9111	9802.1	11000	10959	10138	8288.03	9061.37	9539.41	10693.1	10730.9	10351.9
gi|238484089|ref|XP_002373283.1|conservedfungalprotein[AspergillusflavusNRRL3357]	gi|238484089|ref|XP_002373283.1|conservedfungalprotein[AspergillusflavusNRRL3357]	3	6.2	68.599	0	9.0208	111340000	3	3	11298	11912	11401	11753	11207	10729	12048.8	11847.1	11095.5	11425	10973.7	10955.4
gi|238484091|ref|XP_002373284.1|phosphoglyceratemutasefamilyprotein[AspergillusflavusNRRL3357]	gi|238484091|ref|XP_002373284.1|phosphoglyceratemutasefamilyprotein[AspergillusflavusNRRL3357]	3	12.3	37.034	0	4.3565	79845000	3	4	5556.7	5993.3	5748.9	6569.4	6312.7	6361.4	5925.95	5960.65	5594.83	6386.09	6181.3	6495.64
gi|238484101|ref|XP_002373289.1|40SribosomalproteinS22[AspergillusflavusNRRL3357]	gi|238484101|ref|XP_002373289.1|40SribosomalproteinS22[AspergillusflavusNRRL3357]	5	40	14.737	0	259.8	14391000000	5	13	31828	33048	35480	39050	39045	35726	33943	32868	34529.2	37960.4	38232.3	36479.9
gi|238484103|ref|XP_002373290.1|importinbeta-1subunit[AspergillusflavusNRRL3357]	gi|238484103|ref|XP_002373290.1|importinbeta-1subunit[AspergillusflavusNRRL3357]	21	27.5	96.049	0	183.41	15340000000	21	38	83941	90763	95094	90951	89131	85360	89518.9	90268.6	92545.6	88413.1	87275.8	87161.3
gi|238484105|ref|XP_002373291.1|anaphase-promotingcomplexcomponentCut20;Apc4,putative[AspergillusflavusNRRL3357]	gi|238484105|ref|XP_002373291.1|anaphase-promotingcomplexcomponentCut20/Apc4,putative[AspergillusflavusNRRL3357]	4	5.8	93.09	0	13.831	238240000	4	4	8365.1	9237.4	9486.7	9520.2	8695.3	8323.9	8920.97	9187.08	9232.47	9254.55	8514.31	8499.55
gi|238484123|ref|XP_002373300.1|conservedhypotheticalprotein[AspergillusflavusNRRL3357]	gi|238484123|ref|XP_002373300.1|conservedhypotheticalprotein[AspergillusflavusNRRL3357]	5	28.4	29.011	0	108.67	609130000	5	7	16303	21849	19891	19374	18766	17049	17386.3	21730	19357.9	18833.4	18375.4	17408.8
gi|238484127|ref|XP_002373302.1|acetylserotoninmethytransferase-likeprotein(ASMTL),putative[AspergillusflavusNRRL3357]	gi|238484127|ref|XP_002373302.1|acetylserotoninmethytransferase-likeprotein(ASMTL),putative[AspergillusflavusNRRL3357]	7	40.6	30.166	0	112.01	1551600000	7	13	18112	19758	19066	18539	18962	18110	19315.6	19650.4	18555	18021.7	18567.3	18492.2
gi|238484131|ref|XP_002373304.1|oxidoreductase,zinc-bindingdehydrogenasefamily,putative[AspergillusflavusNRRL3357]	gi|238484131|ref|XP_002373304.1|oxidoreductase,zinc-bindingdehydrogenasefamily,putative[AspergillusflavusNRRL3357]	13	44.8	37.506	0	323.31	50269000000	13	34	262980	270230	275120	254960	251050	237210	280455	268758	267747	247846	245824	242216
gi|238484133|ref|XP_002373305.1|DEADboxRNAhelicaseHelA,putative[AspergillusflavusNRRL3357]	gi|238484133|ref|XP_002373305.1|DEADboxRNAhelicaseHelA,putative[AspergillusflavusNRRL3357]	15	28.7	72.714	0	86.652	1578200000	15	17	29076	32358	34375	34618	34244	33489	31008.1	32181.7	33453.8	33652	33531.2	34195.7
gi|238484137|ref|XP_002373307.1|adenylosuccinatesynthetaseAdB[AspergillusflavusNRRL3357]	gi|238484137|ref|XP_002373307.1|adenylosuccinatesynthetaseAdB[AspergillusflavusNRRL3357]	18	44.1	46.282	0	192.87	26079000000	18	32	111950	113200	118550	111030	109950	105510	119389	112583	115373	107932	107661	107736
gi|238484149|ref|XP_002373313.1|GTP-bindingproteinObg[AspergillusflavusNRRL3357]	gi|238484149|ref|XP_002373313.1|GTP-bindingproteinObg[AspergillusflavusNRRL3357]	2	3.8	60.8	0.0024495	1.8726	23566000	2	2	1067	1034.7	1120.5	996.35	1306.9	1096.9	1137.9	1029.06	1090.47	968.548	1279.7	1120.05
gi|238484163|ref|XP_002373320.1|ubiquitin-conjugatingenzyme,putative[AspergillusflavusNRRL3357]	gi|238484163|ref|XP_002373320.1|ubiquitin-conjugatingenzyme,putative[AspergillusflavusNRRL3357]	2	6.1	36.133	0	10.961	138400000	2	2	7753.6	6672.1	7131.9	8236.4	8758.6	7878.8	8268.83	6635.75	6940.77	8006.57	8576.29	8045.06
gi|238484183|ref|XP_002373330.1|peroxisomebiosynthesisprotein(Peroxine-7),putative[AspergillusflavusNRRL3357]	gi|238484183|ref|XP_002373330.1|peroxisomebiosynthesisprotein(Peroxine-7),putative[AspergillusflavusNRRL3357]	6	23.4	39.31	0	40.297	652910000	6	5	11187	12347	13640	14084	14658	13498	11930.4	12279.7	13274.5	13691	14352.9	13782.8
gi|238484185|ref|XP_002373331.1|DUF1014domainprotein[AspergillusflavusNRRL3357]	gi|238484185|ref|XP_002373331.1|DUF1014domainprotein[AspergillusflavusNRRL3357]	8	37.9	23.974	0	72.58	11166000000	8	24	91517	94532	101290	87368	89394	82503	97598.4	94017.1	98575.5	84930.1	87533.3	84244
gi|238484197|ref|XP_002373337.1|conservedhypotheticalprotein[AspergillusflavusNRRL3357]	gi|238484197|ref|XP_002373337.1|conservedhypotheticalprotein[AspergillusflavusNRRL3357]	6	29.4	29.233	0	10.326	780180000	6	6	14868	16045	15753	15664	14942	15156	15856	15957.6	15330.8	15226.9	14631	15475.8
gi|238484201|ref|XP_002373339.1|poly(A)polymerasePap[AspergillusflavusNRRL3357]	gi|238484201|ref|XP_002373339.1|poly(A)polymerasePap[AspergillusflavusNRRL3357]	4	9.7	68.153	0	12.112	186100000	4	4	0	0	0	0	0	0	0	0	0	0	0	0
gi|238484203|ref|XP_002373340.1|conservedhypotheticalprotein[AspergillusflavusNRRL3357]	gi|238484203|ref|XP_002373340.1|conservedhypotheticalprotein[AspergillusflavusNRRL3357]	7	19.5	51.755	0	52.058	710160000	7	9	48382	50024	52911	54500	54666	48903	51597	49751.5	51493	52979.2	53528.1	49935
gi|238484207|ref|XP_002373342.1|GPIanchortransamidase,putative[AspergillusflavusNRRL3357]	gi|238484207|ref|XP_002373342.1|GPIanchortransamidase,putative[AspergillusflavusNRRL3357]	4	11.9	45.418	0	47.053	285130000	4	5	22352	25721	26937	26473	25644	25006	23837.3	25580.9	26215.1	25734.3	25110.2	25533.7
gi|238484217|ref|XP_002373347.1|mitochondrialphosphatecarrierprotein(Mir1),putative[AspergillusflavusNRRL3357]	gi|238484217|ref|XP_002373347.1|mitochondrialphosphatecarrierprotein(Mir1),putative[AspergillusflavusNRRL3357]	12	45.2	32.749	0	222.92	44584000000	14	24	56975	62897	64933	74041	71362	69885	60761	62554.4	63192.9	71975	69876.6	71359.7
gi|238484223|ref|XP_002373350.1|acyl-CoAthioesteraseII[AspergillusflavusNRRL3357]	gi|238484223|ref|XP_002373350.1|acyl-CoAthioesteraseII[AspergillusflavusNRRL3357]	1	4	36.024	0	4.5146	71051000	1	1	0	0	0	0	0	0	0	0	0	0	0	0
gi|238484227|ref|XP_002373352.1|Hsp70familyprotein[AspergillusflavusNRRL3357]	gi|238484227|ref|XP_002373352.1|Hsp70familyprotein[AspergillusflavusNRRL3357]	4	18.4	33.852	0	13.613	1152000000	4	7	12577	13598	14191	12593	13276	12115	13412.8	13523.9	13810.7	12241.6	12999.7	12370.7
gi|238484229|ref|XP_002373353.1|conservedhypotheticalprotein[AspergillusflavusNRRL3357]	gi|238484229|ref|XP_002373353.1|conservedhypotheticalprotein[AspergillusflavusNRRL3357]	6	22.5	46.698	0	54.548	715730000	6	9	19926	21421	22207	24852	24037	21502	21250.1	21304.3	21611.9	24158.5	23536.7	21955.7
gi|238484235|ref|XP_002373356.1|prefoldinsubunit4,putative[AspergillusflavusNRRL3357]	gi|238484235|ref|XP_002373356.1|prefoldinsubunit4,putative[AspergillusflavusNRRL3357]	5	70.8	15.884	0	66.424	1958100000	5	9	39522	39358	40631	39606	38949	35272	42148.3	39143.6	39542.1	38500.8	38138.3	36016.3
gi|238484239|ref|XP_002373358.1|autophagyproteinAtg27,putative[AspergillusflavusNRRL3357]	gi|238484239|ref|XP_002373358.1|autophagyproteinAtg27,putative[AspergillusflavusNRRL3357]	12	35.6	36.327	0	48.375	5152300000	12	20	61860	65160	69156	80463	78549	74770	65970.6	64805.1	67302.7	78217.8	76914	76347.8
gi|238484241|ref|XP_002373359.1|conservedhypotheticalprotein[AspergillusflavusNRRL3357]	gi|238484241|ref|XP_002373359.1|conservedhypotheticalprotein[AspergillusflavusNRRL3357]	14	41.8	42.38	0	83.029	2158000000	15	18	88348	88902	89374	103340	108420	101720	94218.8	88417.7	86978.9	100456	106163	103867
gi|238484243|ref|XP_002373360.1|heatshockproteinHsp98;Hsp104;ClpA,putative[AspergillusflavusNRRL3357]	gi|238484243|ref|XP_002373360.1|heatshockproteinHsp98/Hsp104/ClpA,putative[AspergillusflavusNRRL3357]	37	47.7	102.84	0	323.31	45620000000	37	73	386750	418490	423730	371240	372980	357930	412450	416210	412374	360881	365217	365483
gi|238484245|ref|XP_002373361.1|polysaccharidedeacetylasefamilyprotein[AspergillusflavusNRRL3357]	gi|238484245|ref|XP_002373361.1|polysaccharidedeacetylasefamilyprotein[AspergillusflavusNRRL3357]	2	12	43.397	0	36.952	90894000	2	3	2850.2	3850	3428.2	4050.7	3235.5	2827.7	3039.6	3829.03	3336.33	3937.67	3168.15	2887.37
gi|238484247|ref|XP_002373362.1|shortchaindehydrogenase,putative[AspergillusflavusNRRL3357]	gi|238484247|ref|XP_002373362.1|shortchaindehydrogenase,putative[AspergillusflavusNRRL3357]	2	13	35.868	0	16.92	82035000	2	2	0	0	0	0	0	0	0	0	0	0	0	0
gi|238484257|ref|XP_002373367.1|EBPdomainprotein,putative[AspergillusflavusNRRL3357]	gi|238484257|ref|XP_002373367.1|EBPdomainprotein,putative[AspergillusflavusNRRL3357]	1	4.6	20.668	0.0016417	1.9347	69643000	1	1	13868	14266	16203	15744	15115	15483	14789.5	14188.3	15768.8	15304.7	14800.4	15809.7
gi|238484259|ref|XP_002373368.1|conservedhypotheticalprotein[AspergillusflavusNRRL3357]	gi|238484259|ref|XP_002373368.1|conservedhypotheticalprotein[AspergillusflavusNRRL3357]	5	12.4	63.229	0	14.354	257050000	5	5	6204.6	10327	7405.5	8488.2	7402.3	6246.3	6616.9	10270.7	7207.04	8251.35	7248.22	6378.11
gi|238484267|ref|XP_002373372.1|mtDNAinheritanceproteinDml1,putative[AspergillusflavusNRRL3357]	gi|238484267|ref|XP_002373372.1|mtDNAinheritanceproteinDml1,putative[AspergillusflavusNRRL3357]	12	23.3	55.902	0	24.504	1154200000	12	12	5296.6	6219.5	6490.9	6635.8	6735.8	6066.1	5648.56	6185.62	6316.95	6450.64	6595.6	6194.11
gi|238484269|ref|XP_002373373.1|Hsp70familychaperoneLhs1;Orp150,putative[AspergillusflavusNRRL3357]	gi|238484269|ref|XP_002373373.1|Hsp70familychaperoneLhs1/Orp150,putative[AspergillusflavusNRRL3357]	30	38.7	107.67	0	323.31	11602000000	30	47	276890	293390	304430	264310	268050	255070	295290	291792	296272	256935	262471	260453
gi|238484275|ref|XP_002373376.1|40SribosomalproteinS5[AspergillusflavusNRRL3357]	gi|238484275|ref|XP_002373376.1|40SribosomalproteinS5[AspergillusflavusNRRL3357]	11	52.3	23.866	0	76.135	44510000000	12	22	90423	94038	98962	94943	91820	88945	96431.7	93525.7	96309.9	92293.7	89908.8	90821.9
gi|238484277|ref|XP_002373377.1|AMPbindingdomainprotein,putative[AspergillusflavusNRRL3357]	gi|238484277|ref|XP_002373377.1|AMPbindingdomainprotein,putative[AspergillusflavusNRRL3357]	8	4.7	205.63	0	11.415	631650000	8	8	17816	21220	20207	21126	20457	19350	18999.9	21104.4	19665.5	20536.5	20031.2	19758.3
gi|238484279|ref|XP_002373378.1|conservedhypotheticalprotein[AspergillusflavusNRRL3357]	gi|238484279|ref|XP_002373378.1|conservedhypotheticalprotein[AspergillusflavusNRRL3357]	4	10.7	46.7	0	18.108	255390000	4	4	0	0	0	0	0	0	0	0	0	0	0	0
gi|238484281|ref|XP_002373379.1|palmitoyltransferasewithautoacylationactivityPfa4,putative[AspergillusflavusNRRL3357]	gi|238484281|ref|XP_002373379.1|palmitoyltransferasewithautoacylationactivityPfa4,putative[AspergillusflavusNRRL3357]	8	37.4	26.482	0	170.56	5949600000	8	17	61077	66422	65185	67479	66698	64559	65135.6	66060.2	63438.1	65596.1	65309.7	65921.3
gi|238484283|ref|XP_002373380.1|2-isopropylmalatesynthase[AspergillusflavusNRRL3357]	gi|238484283|ref|XP_002373380.1|2-isopropylmalatesynthase[AspergillusflavusNRRL3357]	26	50.9	71.114	0	323.31	31467000000	26	58	214260	227300	232080	209440	206430	191650	228498	226062	225860	203596	202133	195694
gi|238484287|ref|XP_002373382.1|conservedhypotheticalprotein[AspergillusflavusNRRL3357]	gi|238484287|ref|XP_002373382.1|conservedhypotheticalprotein[AspergillusflavusNRRL3357]	6	10.8	65.5	0	11.228	4337400000	6	8	20557	21560	23122	17021	17285	16678	21923	21442.6	22502.4	16546	16925.2	17029.9
gi|238484291|ref|XP_002373384.1|gelsolinrepeatprotein,putative[AspergillusflavusNRRL3357]	gi|238484291|ref|XP_002373384.1|gelsolinrepeatprotein,putative[AspergillusflavusNRRL3357]	11	7.1	201.76	0	167	841890000	11	14	44075	50076	50367	51305	47608	46808	47003.8	49803.2	49017.2	49873.4	46617.1	47795.8
gi|238484293|ref|XP_002373385.1|sugar1,4-lactoneoxidase,putative[AspergillusflavusNRRL3357]	gi|238484293|ref|XP_002373385.1|sugar1,4-lactoneoxidase,putative[AspergillusflavusNRRL3357]	4	7.4	65.812	0	11.86	307120000	4	4	13889	13797	14927	14509	15926	15366	14811.9	13721.8	14527	14104.1	15594.5	15690.3
gi|238484297|ref|XP_002373387.1|proteintranslocationcomplexcomponent(Npl1),putative[AspergillusflavusNRRL3357]	gi|238484297|ref|XP_002373387.1|proteintranslocationcomplexcomponent(Npl1),putative[AspergillusflavusNRRL3357]	15	29.5	77.424	0	102.48	3792400000	15	24	62380	67062	67102	59674	61007	59265	66525.2	66696.7	65303.7	58008.9	59737.2	60515.6
gi|238484301|ref|XP_002373389.1|peptidaseD,putative[AspergillusflavusNRRL3357]	gi|238484301|ref|XP_002373389.1|peptidaseD,putative[AspergillusflavusNRRL3357]	15	29.9	55.816	0	62.784	3659100000	15	17	59581	65147	63583	82691	78424	76911	63540.2	64792.1	61879	80383.6	76791.6	78534
gi|238484303|ref|XP_002373390.1|endosomalSPRYdomainprotein,putative[AspergillusflavusNRRL3357]	gi|238484303|ref|XP_002373390.1|endosomalSPRYdomainprotein,putative[AspergillusflavusNRRL3357]	3	7.7	54.858	0	7.0686	170790000	3	3	4192.2	3663.7	4054.6	3934.9	3800.6	3803.2	4470.77	3643.74	3945.94	3825.1	3721.49	3883.46
gi|238484305|ref|XP_002373391.1|cAMP-specificphosphodiesterase,putative[AspergillusflavusNRRL3357]	gi|238484305|ref|XP_002373391.1|cAMP-specificphosphodiesterase,putative[AspergillusflavusNRRL3357]	1	3.4	57.173	0.0010471	2.2157	47238000	1	1	0	0	0	0	0	0	0	0	0	0	0	0
gi|238484307|ref|XP_002373392.1|N-acylethanolamineamidohydrolase,putative[AspergillusflavusNRRL3357]	gi|238484307|ref|XP_002373392.1|N-acylethanolamineamidohydrolase,putative[AspergillusflavusNRRL3357]	10	22.5	66.682	0	46.144	799350000	10	10	14468	16257	16070	15262	15897	15875	15429.4	16168.4	15639.3	14836.1	15566.1	16210
gi|238484313|ref|XP_002373395.1|conservedhypotheticalprotein[AspergillusflavusNRRL3357]	gi|238484313|ref|XP_002373395.1|conservedhypotheticalprotein[AspergillusflavusNRRL3357]	2	8.3	24.336	0	4.4815	107370000	2	2	5213.1	4981.4	5061.6	4862.4	4292.1	4716.6	5559.51	4954.26	4925.95	4726.72	4202.76	4816.13
gi|238484315|ref|XP_002373396.1|acyl-CoAdehydrogenase,putative[AspergillusflavusNRRL3357]	gi|238484315|ref|XP_002373396.1|acyl-CoAdehydrogenase,putative[AspergillusflavusNRRL3357]	11	34.3	47.607	0	193.78	4606200000	11	20	92157	98380	101980	105380	102800	97368	98280.9	97844.1	99247	102439	100660	99422.7
gi|238484319|ref|XP_002373398.1|conservedhypotheticalprotein[AspergillusflavusNRRL3357]	gi|238484319|ref|XP_002373398.1|conservedhypotheticalprotein[AspergillusflavusNRRL3357]	15	49.8	52.445	0	311.05	9266100000	16	28	149760	161160	161990	141680	137000	133390	159712	160282	157649	137727	134148	136205
gi|238484321|ref|XP_002373399.1|serine;threonineproteinkinase(Kin4),putative[AspergillusflavusNRRL3357]	gi|238484321|ref|XP_002373399.1|serine/threonineproteinkinase(Kin4),putative[AspergillusflavusNRRL3357]	6	5.3	121.04	0	6.7069	868700000	6	6	19445	21347	21637	23527	22480	21734	20737.1	21230.7	21057.1	22870.5	22012.1	22192.6
gi|238484331|ref|XP_002373404.1|GTPaseactivatingproteinSar1,putative[AspergillusflavusNRRL3357]	gi|238484331|ref|XP_002373404.1|GTPaseactivatingproteinSar1,putative[AspergillusflavusNRRL3357]	3	4.7	87.047	0	7.3069	141870000	4	5	0	0	0	0	0	0	0	0	0	0	0	0
gi|238484333|ref|XP_002373405.1|exosomecomplexexonucleaseRrp6,putative[AspergillusflavusNRRL3357]	gi|238484333|ref|XP_002373405.1|exosomecomplexexonucleaseRrp6,putative[AspergillusflavusNRRL3357]	3	10.8	49.373	0	18.839	214370000	3	3	5387.4	5872.4	5616.4	6702.6	6388.8	5445.8	5745.4	5840.41	5465.89	6515.57	6255.82	5560.72
gi|238484337|ref|XP_002373407.1|DNAmismatchrepairproteinMsh2,putative[AspergillusflavusNRRL3357]	gi|238484337|ref|XP_002373407.1|DNAmismatchrepairproteinMsh2,putative[AspergillusflavusNRRL3357]	9	12.7	105.59	0	123.4	550060000	9	12	21000	23046	23692	24835	25794	22956	22395.5	22920.5	23057.1	24142	25257.1	23440.4
gi|238484341|ref|XP_002373409.1|conservedhypotheticalprotein[AspergillusflavusNRRL3357]	gi|238484341|ref|XP_002373409.1|conservedhypotheticalprotein[AspergillusflavusNRRL3357]	6	46.7	14.435	0	43.593	874400000	6	8	17656	19428	19582	21079	21533	19775	18829.3	19322.2	19057.2	20490.8	21084.8	20192.3
gi|238484345|ref|XP_002373411.1|C2H2transcriptionfactor,putative[AspergillusflavusNRRL3357]	gi|238484345|ref|XP_002373411.1|C2H2transcriptionfactor,putative[AspergillusflavusNRRL3357]	1	2	71.49	0	3.8044	34236000	1	1	0	0	0	0	0	0	0	0	0	0	0	0
gi|238484351|ref|XP_002373414.1|GolgitransportcomplexcomponentCog5,putative[AspergillusflavusNRRL3357]	gi|238484351|ref|XP_002373414.1|GolgitransportcomplexcomponentCog5,putative[AspergillusflavusNRRL3357]	4	8.3	49.589	0	12.56	225590000	4	5	8106.9	8257.6	8177.6	9311.9	8854.2	8145.9	8645.61	8212.62	7958.45	9052.06	8669.9	8317.8
gi|238484359|ref|XP_002373418.1|conservedhypotheticalprotein[AspergillusflavusNRRL3357]	gi|238484359|ref|XP_002373418.1|conservedhypotheticalprotein[AspergillusflavusNRRL3357]	4	33	13.408	0	90.363	2488900000	4	5	3680.4	4210.8	4433.9	4091.4	4331.9	4310.7	3924.97	4187.86	4315.08	3977.23	4241.73	4401.67
gi|238484361|ref|XP_002373419.1|arginine;serine-richsplicingfactor,putative[AspergillusflavusNRRL3357]	gi|238484361|ref|XP_002373419.1|arginine/serine-richsplicingfactor,putative[AspergillusflavusNRRL3357]	10	12.2	97.638	0	36.009	972740000	10	11	53057	54950	57900	54584	53260	53320	56582.7	54650.7	56348.3	53060.9	52151.4	54445.2
gi|238484363|ref|XP_002373420.1|peptidyl-tRNAhydrolasedomainprotein[AspergillusflavusNRRL3357]	gi|238484363|ref|XP_002373420.1|peptidyl-tRNAhydrolasedomainprotein[AspergillusflavusNRRL3357]	1	6	22.6	0	6.6776	28367000	1	1	5249.1	6004.9	5898.5	5475.7	5947.3	5814.7	5597.91	5972.19	5740.43	5322.91	5823.51	5937.4
gi|238484365|ref|XP_002373421.1|rRNAprocessingproteinUtp6,putative[AspergillusflavusNRRL3357]	gi|238484365|ref|XP_002373421.1|rRNAprocessingproteinUtp6,putative[AspergillusflavusNRRL3357]	2	7.1	44.95	0	7.6379	44616000	2	2	0	0	0	0	0	0	0	0	0	0	0	0
gi|238484367|ref|XP_002373422.1|fgfreceptoractivatingprotein,putative[AspergillusflavusNRRL3357]	gi|238484367|ref|XP_002373422.1|fgfreceptoractivatingprotein,putative[AspergillusflavusNRRL3357]	1	4.6	31.671	0	3.1012	0	1	0	0	0	0	0	0	0	0	0	0	0	0	0
gi|238484369|ref|XP_002373423.1|integralplasmamembraneprotein,putative[AspergillusflavusNRRL3357]	gi|238484369|ref|XP_002373423.1|integralplasmamembraneprotein,putative[AspergillusflavusNRRL3357]	10	18.5	65.827	0	62.197	2135700000	10	15	52693	54954	56571	60542	59800	57596	56194.5	54654.6	55054.9	58852.6	58555.3	58811.4
gi|238484373|ref|XP_002373425.1|cleavageandpolyadenylylationspecificityfactor,putative[AspergillusflavusNRRL3357]	gi|238484373|ref|XP_002373425.1|cleavageandpolyadenylylationspecificityfactor,putative[AspergillusflavusNRRL3357]	8	23.7	58.468	0	21.747	301300000	8	10	0	0	0	0	0	0	0	0	0	0	0	0
gi|238484377|ref|XP_002373427.1|Sec23;Sec24familyprotein[AspergillusflavusNRRL3357]	gi|238484377|ref|XP_002373427.1|Sec23/Sec24familyprotein[AspergillusflavusNRRL3357]	15	20.2	110.69	0	110.27	3121400000	15	22	41018	45903	45120	43301	44142	43252	43743.7	45653	43910.8	42092.7	43223.2	44164.7
gi|238484381|ref|XP_002373429.1|ATP-bindingcassettetransporter,putative[AspergillusflavusNRRL3357]	gi|238484381|ref|XP_002373429.1|ATP-bindingcassettetransporter,putative[AspergillusflavusNRRL3357]	1	8.1	23.12	1	-2	0	1	0	0	0	0	0	0	0	0	0	0	0	0	0
gi|238484391|ref|XP_002373434.1|campindependentregulatoryprotein[AspergillusflavusNRRL3357]	gi|238484391|ref|XP_002373434.1|campindependentregulatoryprotein[AspergillusflavusNRRL3357]	3	8	48.024	0	13.881	76602000	3	3	2819.2	2528	3449	3744.4	3121.2	3165.3	3006.54	2514.23	3356.57	3639.92	3056.23	3232.09
gi|238484395|ref|XP_002373436.1|asparaginyl-tRNAsynthetaseSlm5,putative[AspergillusflavusNRRL3357]	gi|238484395|ref|XP_002373436.1|asparaginyl-tRNAsynthetaseSlm5,putative[AspergillusflavusNRRL3357]	7	16.6	60.431	0	71.146	745700000	7	9	39863	45298	45091	48429	47279	46202	42511.9	45051.2	43882.6	47077.6	46294.9	47177
gi|238484401|ref|XP_002373439.1|RNAbindingprotein,putative[AspergillusflavusNRRL3357]	gi|238484401|ref|XP_002373439.1|RNAbindingprotein,putative[AspergillusflavusNRRL3357]	5	7.2	113.86	0	26.001	255730000	5	5	18213	20840	19778	14423	14373	12817	19423.3	20726.5	19248	14020.5	14073.8	13087.5
gi|238484405|ref|XP_002373441.1|t-complexprotein1,zetasubunit,putative[AspergillusflavusNRRL3357]	gi|238484405|ref|XP_002373441.1|t-complexprotein1,zetasubunit,putative[AspergillusflavusNRRL3357]	26	58.9	58.844	0	296.39	17255000000	26	42	92408	95898	105530	100590	98724	94997	98548.6	95375.6	102702	97783.2	96669.1	97001.6
gi|238484407|ref|XP_002373442.1|pre-rRNAprocessingnucleolarproteinSik1,putative[AspergillusflavusNRRL3357]	gi|238484407|ref|XP_002373442.1|pre-rRNAprocessingnucleolarproteinSik1,putative[AspergillusflavusNRRL3357]	6	13.2	58.117	0	15.284	775280000	6	8	745.12	908.89	818.95	912.28	1110.3	723.97	794.634	903.939	797.003	886.824	1087.19	739.247
gi|238484411|ref|XP_002373444.1|conservedhypotheticalprotein[AspergillusflavusNRRL3357]	gi|238484411|ref|XP_002373444.1|conservedhypotheticalprotein[AspergillusflavusNRRL3357]	3	19.2	21.686	0	19.67	219550000	3	3	7235.7	7163.8	8016.7	7567	8426.6	9120.5	7716.52	7124.78	7801.86	7355.85	8251.2	9312.96
gi|238484413|ref|XP_002373445.1|DNApolymeraseepsilon,catalyticsubunitA;POL2,putative[AspergillusflavusNRRL3357]	gi|238484413|ref|XP_002373445.1|DNApolymeraseepsilon,catalyticsubunitA/POL2,putative[AspergillusflavusNRRL3357]	1	0.4	255.95	0.0018401	1.8935	11551000	1	1	0	0	0	0	0	0	0	0	0	0	0	0
gi|238484415|ref|XP_002373446.1|calcium;calmodulindependentproteinkinase,putative[AspergillusflavusNRRL3357]	gi|238484415|ref|XP_002373446.1|calcium/calmodulindependentproteinkinase,putative[AspergillusflavusNRRL3357]	7	16	47.197	0	42.936	1238000000	7	11	12894	15754	14254	14925	14369	14252	13750.8	15668.2	13872	14508.5	14069.9	14552.7
gi|238484421|ref|XP_002373449.1|AMMECR1familyprotein[AspergillusflavusNRRL3357]	gi|238484421|ref|XP_002373449.1|AMMECR1familyprotein[AspergillusflavusNRRL3357]	4	22.5	38.204	0	69.602	417770000	4	6	8005.1	9063.7	9353.9	9927.4	10290	9801.7	8537.04	9014.33	9103.22	9650.39	10075.8	10008.5
gi|238484423|ref|XP_002373450.1|regulatoryfactorSgt1,putative[AspergillusflavusNRRL3357]	gi|238484423|ref|XP_002373450.1|regulatoryfactorSgt1,putative[AspergillusflavusNRRL3357]	4	5.2	69.19	0	11.56	152180000	4	5	8571.6	8419.3	9138.7	9582.5	9300.7	8702	9141.19	8373.44	8893.79	9315.11	9107.11	8885.63
gi|238484425|ref|XP_002373451.1|spindle-polebodyprotein(Pcp1),putative[AspergillusflavusNRRL3357]	gi|238484425|ref|XP_002373451.1|spindle-polebodyprotein(Pcp1),putative[AspergillusflavusNRRL3357]	1	2	50.785	0	2.881	18203000	1	1	2557.1	2847.8	2805.5	2867.1	2821.1	2979.9	2727.02	2832.29	2730.32	2787.1	2762.38	3042.78
gi|238484427|ref|XP_002373452.1|vacuolarsortingATPaseVps4,putative[AspergillusflavusNRRL3357]	gi|238484427|ref|XP_002373452.1|vacuolarsortingATPaseVps4,putative[AspergillusflavusNRRL3357]	8	21	47.953	0	27.675	1091300000	8	13	58478	62480	62678	66219	68010	64377	62363.9	62139.7	60998.3	64371.2	66594.4	65735.5
gi|238484429|ref|XP_002373453.1|prefoldinsubunit6,putative[AspergillusflavusNRRL3357]	gi|238484429|ref|XP_002373453.1|prefoldinsubunit6,putative[AspergillusflavusNRRL3357]	8	61.7	13.319	0	127.4	2374700000	8	12	57494	59043	61132	61373	62552	59305	61314.5	58721.4	59493.7	59660.5	61250	60556.5
gi|238484431|ref|XP_002373454.1|phosphoglyceratemutase,2,3-bisphosphoglycerate-independent[AspergillusflavusNRRL3357]	gi|238484431|ref|XP_002373454.1|phosphoglyceratemutase,2,3-bisphosphoglycerate-independent[AspergillusflavusNRRL3357]	32	61.5	57.288	0	323.31	237760000000	32	111	543430	576140	597650	587610	587610	555590	579541	573002	581634	571213	575379	567314
gi|238484433|ref|XP_002373455.1|conservedhypotheticalprotein[AspergillusflavusNRRL3357]	gi|238484433|ref|XP_002373455.1|conservedhypotheticalprotein[AspergillusflavusNRRL3357]	4	20.9	22.876	0	13.923	256140000	4	5	29638	33181	34631	39142	39303	37829	31607.5	33000.3	33702.9	38049.8	38484.9	38627.3
gi|238484435|ref|XP_002373456.1|serinehydroxymethyltransferase,putative[AspergillusflavusNRRL3357]	gi|238484435|ref|XP_002373456.1|serinehydroxymethyltransferase,putative[AspergillusflavusNRRL3357]	21	46.2	51.863	0	323.31	67201000000	22	53	150150	160450	165950	157040	159050	148380	160128	159576	161503	152658	155739	151511
gi|238484437|ref|XP_002373457.1|prenylcysteinelyase,putative[AspergillusflavusNRRL3357]	gi|238484437|ref|XP_002373457.1|prenylcysteinelyase,putative[AspergillusflavusNRRL3357]	5	11.1	60.605	0	19.649	799930000	5	7	28789	31541	30351	39870	37182	35848	30702	31369.2	29537.6	38757.5	36408.1	36604.5
gi|238484439|ref|XP_002373458.1|PDCD2_Cdomainprotein,putative[AspergillusflavusNRRL3357]	gi|238484439|ref|XP_002373458.1|PDCD2_Cdomainprotein,putative[AspergillusflavusNRRL3357]	5	17.1	46.494	0	42.299	204770000	5	4	10981	12493	10885	13013	13735	13429	11710.7	12424.9	10593.3	12649.9	13449.1	13712.4
gi|238484441|ref|XP_002373459.1|eukaryotictranslationinitiationfactor3subunitEifCk,putative[AspergillusflavusNRRL3357]	gi|238484441|ref|XP_002373459.1|eukaryotictranslationinitiationfactor3subunitEifCk,putative[AspergillusflavusNRRL3357]	8	35.5	28.051	0	268.37	6849000000	8	12	57179	64411	63706	64221	63355	64010	60978.6	64060.1	61998.7	62429	62036.3	65360.8
gi|238484453|ref|XP_002373465.1|trytophansynthasealphasubunit,putative[AspergillusflavusNRRL3357]	gi|238484453|ref|XP_002373465.1|trytophansynthasealphasubunit,putative[AspergillusflavusNRRL3357]	15	37.1	68.358	0	199.92	3250900000	18	20	81994	88007	92598	89534	89659	87086	87442.6	87527.6	90116.5	87035.7	87792.8	88923.7
gi|238484467|ref|XP_002373472.1|oxidoreductase,shortchaindehydrogenase;reductasefamilyprotein,putative[AspergillusflavusNRRL3357]	gi|238484467|ref|XP_002373472.1|oxidoreductase,shortchaindehydrogenase/reductasefamilyprotein,putative[AspergillusflavusNRRL3357]	4	16.3	28.046	0	12.163	825880000	4	5	16710	17719	17326	18885	19031	17146	17820.4	17622.5	16861.7	18358	18634.9	17507.8
gi|238484471|ref|XP_002373474.1|conservedhypotheticalprotein[AspergillusflavusNRRL3357]	gi|238484471|ref|XP_002373474.1|conservedhypotheticalprotein[AspergillusflavusNRRL3357]	5	32	29.098	0	70.411	1456000000	5	6	19178	20487	21204	22498	23795	23834	20452.4	20375.4	20635.8	21870.2	23299.7	24337
gi|238484491|ref|XP_002373484.1|arsenatereductase(Arc2),putative[AspergillusflavusNRRL3357]	gi|238484491|ref|XP_002373484.1|arsenatereductase(Arc2),putative[AspergillusflavusNRRL3357]	9	70.6	16.691	0	46.1	2838700000	9	12	15067	17773	17209	17273	17761	16869	16068.2	17676.2	16747.8	16791	17391.3	17225
gi|238484501|ref|XP_002373489.1|C6transcriptionfactor,putative[AspergillusflavusNRRL3357]	gi|238484501|ref|XP_002373489.1|C6transcriptionfactor,putative[AspergillusflavusNRRL3357]	1	6.2	25	0.00021381	2.5376	28647000	1	1	6504.4	5328.7	6227.5	6874	6560.5	5736.8	6936.62	5299.67	6060.61	6682.19	6423.94	5857.86
gi|238484509|ref|XP_002373493.1|conservedhypotheticalprotein[AspergillusflavusNRRL3357]	gi|238484509|ref|XP_002373493.1|conservedhypotheticalprotein[AspergillusflavusNRRL3357]	7	20.2	48.942	0	8.6416	256190000	7	7	0	0	0	0	0	0	0	0	0	0	0	0
gi|238484519|ref|XP_002373498.1|tubulin-specificchaperonec,putative[AspergillusflavusNRRL3357]	gi|238484519|ref|XP_002373498.1|tubulin-specificchaperonec,putative[AspergillusflavusNRRL3357]	14	46.4	44.288	0	168.99	6538500000	14	25	72005	78196	82785	84471	83180	84424	76789.8	77770	80566.4	82113.9	81448.6	86205.5
gi|238484527|ref|XP_002373502.1|BTBdomaintranscriptionfactor,putative[AspergillusflavusNRRL3357]	gi|238484527|ref|XP_002373502.1|BTBdomaintranscriptionfactor,putative[AspergillusflavusNRRL3357]	6	22.1	65.361	0	52.037	1170200000	10	15	48344	50864	53460	51074	50596	49213	51556.5	50586.9	52027.3	49648.8	49542.9	50251.5
gi|238484533|ref|XP_002373505.1|Coatomersubunitalpha,putative[AspergillusflavusNRRL3357]	gi|238484533|ref|XP_002373505.1|Coatomersubunitalpha,putative[AspergillusflavusNRRL3357]	37	32.6	135.61	0	323.31	14858000000	37	65	156410	169170	170510	169930	168640	162910	166804	168248	165940	165188	165130	166348
gi|238484535|ref|XP_002373506.1|FADdependentsulfhydryloxidaseErv1,putative[AspergillusflavusNRRL3357]	gi|238484535|ref|XP_002373506.1|FADdependentsulfhydryloxidaseErv1,putative[AspergillusflavusNRRL3357]	5	35.2	23.956	0	64.75	957340000	5	8	22235	22271	22808	26351	25245	23476	23712.5	22149.7	22196.8	25615.7	24719.5	23971.4
gi|238484539|ref|XP_002373508.1|AP-1adaptorcomplexsubunitbeta,putative[AspergillusflavusNRRL3357]	gi|238484539|ref|XP_002373508.1|AP-1adaptorcomplexsubunitbeta,putative[AspergillusflavusNRRL3357]	17	34.1	73.219	0	113.86	3882500000	17	29	56657	64802	65316	66968	65850	64725	60421.9	64449	63565.6	65099.3	64479.3	66090.8
gi|238484545|ref|XP_002373511.1|DNAprimasesubunitPri1,putative[AspergillusflavusNRRL3357]	gi|238484545|ref|XP_002373511.1|DNAprimasesubunitPri1,putative[AspergillusflavusNRRL3357]	3	7.3	59.047	0	3.3802	145460000	3	4	0	0	0	0	0	0	0	0	0	0	0	0
gi|238484547|ref|XP_002373512.1|regulatoryproteinSUAPRGA1[AspergillusflavusNRRL3357]	gi|238484547|ref|XP_002373512.1|regulatoryproteinSUAPRGA1[AspergillusflavusNRRL3357]	13	57.7	34.847	0	323.31	54615000000	13	43	182620	197130	200260	201030	196360	187390	194755	196056	194893	195420	192273	191344
gi|238484561|ref|XP_002373519.1|conservedhypotheticalprotein[AspergillusflavusNRRL3357]	gi|238484561|ref|XP_002373519.1|conservedhypotheticalprotein[AspergillusflavusNRRL3357]	1	5.3	21.361	0.007857	1.3707	0	1	0	0	0	0	0	0	0	0	0	0	0	0	0
gi|238484585|ref|XP_002373531.1|proteasomeregulatoryparticlesubunit(RpnL),putative[AspergillusflavusNRRL3357]	gi|238484585|ref|XP_002373531.1|proteasomeregulatoryparticlesubunit(RpnL),putative[AspergillusflavusNRRL3357]	16	65.4	31.14	0	171.02	10088000000	16	24	115080	120530	127850	114240	114470	108990	122727	119873	124424	111052	112087	111290
gi|238484589|ref|XP_002373533.1|5-carboxymethyl-2-hydroxymuconatesemialdehydedehydrogenase,putative[AspergillusflavusNRRL3357]	gi|238484589|ref|XP_002373533.1|5-carboxymethyl-2-hydroxymuconatesemialdehydedehydrogenase,putative[AspergillusflavusNRRL3357]	3	11.6	32.188	0	4.9454	41887000	3	3	3296	3897.3	3147.8	3849.2	3869.9	3131.5	3515.02	3876.07	3063.44	3741.79	3789.35	3197.58
gi|238484593|ref|XP_002373535.1|epoxidehydrolase,putative[AspergillusflavusNRRL3357]	gi|238484593|ref|XP_002373535.1|epoxidehydrolase,putative[AspergillusflavusNRRL3357]	8	23.4	44.506	0	100.68	1587500000	8	17	13259	14358	14610	16749	16385	16274	14140.1	14279.8	14218.5	16281.6	16043.9	16617.4
gi|238484595|ref|XP_002373536.1|conservedhypotheticalprotein[AspergillusflavusNRRL3357]	gi|238484595|ref|XP_002373536.1|conservedhypotheticalprotein[AspergillusflavusNRRL3357]	7	23.7	34.525	0	23.51	1409000000	7	10	20255	21478	25997	21547	20976	20705	21601	21361	25300.3	20945.8	20539.4	21141.9
gi|238484597|ref|XP_002373537.1|conservedhypotheticalprotein[AspergillusflavusNRRL3357]	gi|238484597|ref|XP_002373537.1|conservedhypotheticalprotein[AspergillusflavusNRRL3357]	2	7.9	31.919	0	4.565	151870000	2	2	9113.5	8938.1	9649.7	11199	10545	9803.2	9719.1	8889.41	9391.1	10886.5	10325.5	10010.1
gi|238484601|ref|XP_002373539.1|translationrepressor;antiviralproteinSki3,putative[AspergillusflavusNRRL3357]	gi|238484601|ref|XP_002373539.1|translationrepressor/antiviralproteinSki3,putative[AspergillusflavusNRRL3357]	16	10.9	159.78	0	36.703	1160200000	16	19	23725	26238	27010	27298	28578	26211	25301.5	26095.1	26286.2	26536.3	27983.2	26764.1
gi|238484603|ref|XP_002373540.1|glycosylhydrolase,putative[AspergillusflavusNRRL3357]	gi|238484603|ref|XP_002373540.1|glycosylhydrolase,putative[AspergillusflavusNRRL3357]	8	15.7	86.771	0	63.361	1147000000	8	11	24161	28082	27606	28404	26800	29083	25766.5	27929	26866.2	27611.4	26242.2	29696.7
gi|238484605|ref|XP_002373541.1|nuclearimportandexportproteinMsn5,putative[AspergillusflavusNRRL3357]	gi|238484605|ref|XP_002373541.1|nuclearimportandexportproteinMsn5,putative[AspergillusflavusNRRL3357]	26	20.6	139.27	0	53.991	4713100000	26	33	41179	44181	47014	46993	44097	43038	43915.4	43940.3	45754.1	45681.7	43179.1	43946.2
gi|238484607|ref|XP_002373542.1|NADH-ubiquinoneoxidoreductasesubunitGRIM-19,putative[AspergillusflavusNRRL3357]	gi|238484607|ref|XP_002373542.1|NADH-ubiquinoneoxidoreductasesubunitGRIM-19,putative[AspergillusflavusNRRL3357]	4	36.1	13.994	0	18.506	5833200000	4	12	40200	41640	43626	45621	45913	42857	42871.3	41413.2	42456.9	44348	44957.3	43761.4
gi|238484609|ref|XP_002373543.1|tRNAm(1)Gmethyltransferasedomaincontainingprotein[AspergillusflavusNRRL3357]	gi|238484609|ref|XP_002373543.1|tRNAm(1)Gmethyltransferasedomaincontainingprotein[AspergillusflavusNRRL3357]	1	3.8	44.665	0	3.4594	76432000	1	2	7590.6	7330.2	7457.9	8282.4	7293	7974.2	8095	7290.27	7258.04	8051.29	7141.2	8142.47
gi|238484611|ref|XP_002373544.1|vacuolarimportanddegRadationprotein,putative[AspergillusflavusNRRL3357]	gi|238484611|ref|XP_002373544.1|vacuolarimportanddegRadationprotein,putative[AspergillusflavusNRRL3357]	17	30.1	85.073	0	224.81	5205300000	17	27	135540	144930	150020	133720	137720	133500	144547	144141	146000	129989	134853	136317
gi|238484613|ref|XP_002373545.1|oxidativestressresponseproteinOxr1,putative[AspergillusflavusNRRL3357]	gi|238484613|ref|XP_002373545.1|oxidativestressresponseproteinOxr1,putative[AspergillusflavusNRRL3357]	5	21	37.645	0	70.22	1189700000	5	7	34802	38736	40266	42620	39797	38248	37114.6	38525	39186.9	41430.7	38968.6	39055.1
gi|238484615|ref|XP_002373546.1|endosome-associatedubiquitinisopeptidase(AmsH),putative[AspergillusflavusNRRL3357]	gi|238484615|ref|XP_002373546.1|endosome-associatedubiquitinisopeptidase(AmsH),putative[AspergillusflavusNRRL3357]	1	6.7	51.439	0	3.911	49630000	3	1	2527.3	2267.9	2080.6	2302.4	2437.9	2353.2	2695.24	2255.55	2024.84	2238.15	2387.16	2402.86
gi|238484617|ref|XP_002373547.1|conservedhypotheticalprotein[AspergillusflavusNRRL3357]	gi|238484617|ref|XP_002373547.1|conservedhypotheticalprotein[AspergillusflavusNRRL3357]	1	2	69.258	0.0010417	2.1514	9185300	1	1	0	0	0	0	0	0	0	0	0	0	0	0
gi|238484619|ref|XP_002373548.1|conservedhypotheticalprotein[AspergillusflavusNRRL3357]	gi|238484619|ref|XP_002373548.1|conservedhypotheticalprotein[AspergillusflavusNRRL3357]	1	8	23.454	0	13.615	70576000	1	1	4677.3	4890.5	4847	5235.8	5278.8	5076.4	4988.11	4863.86	4717.1	5089.7	5168.92	5183.52
gi|238484631|ref|XP_002373554.1|isocitratedehydrogenaseIdp1,putative[AspergillusflavusNRRL3357]	gi|238484631|ref|XP_002373554.1|isocitratedehydrogenaseIdp1,putative[AspergillusflavusNRRL3357]	27	49.1	55.825	0	323.31	54053000000	27	69	213110	233110	238490	243440	247510	234150	227271	231840	232099	236647	242358	239091
gi|238484633|ref|XP_002373555.1|C1tetrahydrofolatesynthase,putative[AspergillusflavusNRRL3357]	gi|238484633|ref|XP_002373555.1|C1tetrahydrofolatesynthase,putative[AspergillusflavusNRRL3357]	33	36.9	112	0	323.31	36554000000	33	61	273890	283570	291770	298250	297090	285190	292090	282025	283951	289928	290906	291208
gi|238484635|ref|XP_002373556.1|eukaryotictranslationinitiationfactor3subunit2i,putative[AspergillusflavusNRRL3357]	gi|238484635|ref|XP_002373556.1|eukaryotictranslationinitiationfactor3subunit2i,putative[AspergillusflavusNRRL3357]	17	66	37.317	0	260.24	13986000000	17	30	73470	85490	82688	82164	80604	77334	78352.1	85024.3	80472	79871.3	78926.2	78965.9
gi|238484637|ref|XP_002373557.1|coactivatorbridgingfactor1(Mbf1),putative[AspergillusflavusNRRL3357]	gi|238484637|ref|XP_002373557.1|coactivatorbridgingfactor1(Mbf1),putative[AspergillusflavusNRRL3357]	8	44.5	16.934	0	31.86	4099200000	8	11	24785	24313	25048	24175	23179	22149	26432	24180.6	24376.7	23500.4	22696.5	22616.4
gi|238484639|ref|XP_002373558.1|SH3domainprotein[AspergillusflavusNRRL3357]	gi|238484639|ref|XP_002373558.1|SH3domainprotein[AspergillusflavusNRRL3357]	4	27.3	26.982	0	64.877	1224400000	4	6	39790	48358	45717	44076	44689	43074	42434.1	48094.6	44491.8	42846.1	43758.8	43983
gi|238484647|ref|XP_002373562.1|translationalinitiationfactor2beta[AspergillusflavusNRRL3357]	gi|238484647|ref|XP_002373562.1|translationalinitiationfactor2beta[AspergillusflavusNRRL3357]	14	48.2	33.809	0	205.25	16595000000	14	29	108340	115840	115980	118430	115040	112940	115539	115209	112872	115125	112645	115323
gi|238484649|ref|XP_002373563.1|conservedhypotheticalprotein[AspergillusflavusNRRL3357]	gi|238484649|ref|XP_002373563.1|conservedhypotheticalprotein[AspergillusflavusNRRL3357]	1	9	13.35	0.0024485	1.8691	60754000	1	1	0	0	0	0	0	0	0	0	0	0	0	0
gi|238484659|ref|XP_002373568.1|glycine-richRNA-bindingprotein,putative[AspergillusflavusNRRL3357]	gi|238484659|ref|XP_002373568.1|glycine-richRNA-bindingprotein,putative[AspergillusflavusNRRL3357]	5	51.2	13.622	0	115.01	10683000000	5	11	26450	31343	30641	35504	34398	34715	28207.6	31172.3	29819.8	34513.3	33682	35447.6
gi|238484663|ref|XP_002373570.1|short-chaindehydrogenase;reductasefamilyprotein,putative[AspergillusflavusNRRL3357]	gi|238484663|ref|XP_002373570.1|short-chaindehydrogenase/reductasefamilyprotein,putative[AspergillusflavusNRRL3357]	2	7.8	36.769	0	15.638	81817000	2	2	0	0	0	0	0	0	0	0	0	0	0	0
gi|238484665|ref|XP_002373571.1|calciumbindingmodulatorprotein(Alg2),putative[AspergillusflavusNRRL3357]	gi|238484665|ref|XP_002373571.1|calciumbindingmodulatorprotein(Alg2),putative[AspergillusflavusNRRL3357]	1	7	33.939	0	6.7577	136630000	1	1	1401.6	2053.9	1806	1953.4	1452.7	2019.7	1494.74	2042.71	1757.6	1898.89	1422.46	2062.32
gi|238484669|ref|XP_002373573.1|transcriptionfactorsmp1,putative[AspergillusflavusNRRL3357]	gi|238484669|ref|XP_002373573.1|transcriptionfactorsmp1,putative[AspergillusflavusNRRL3357]	3	6	68.363	0	7.8506	336700000	3	3	18685	19535	20571	20791	20731	18543	19926.6	19428.6	20019.7	20210.9	20299.5	18934.3
gi|238484671|ref|XP_002373574.1|morphogenesisprotein(Msb1),putative[AspergillusflavusNRRL3357]	gi|238484671|ref|XP_002373574.1|morphogenesisprotein(Msb1),putative[AspergillusflavusNRRL3357]	19	20.6	110.4	0	38.138	1439600000	19	23	40071	41413	44912	47281	48619	46308	42733.7	41187.4	43708.4	45961.7	47607	47285.2
gi|238484675|ref|XP_002373576.1|glucose-6-phosphate1-dehydrogenase[AspergillusflavusNRRL3357]	gi|238484675|ref|XP_002373576.1|glucose-6-phosphate1-dehydrogenase[AspergillusflavusNRRL3357]	29	55.7	57.904	0	323.31	38101000000	29	54	263680	275120	293060	276700	279770	263120	281202	273621	285206	268979	273947	268672
gi|238484677|ref|XP_002373577.1|60SribosomalproteinL33[AspergillusflavusNRRL3357]	gi|238484677|ref|XP_002373577.1|60SribosomalproteinL33[AspergillusflavusNRRL3357]	5	42.2	12.429	0	125.43	7185900000	5	5	9215.9	11253	10879	10560	9949.5	10099	9828.3	11191.7	10587.5	10265.3	9742.4	10312.1
gi|238484679|ref|XP_002373578.1|conservedhypotheticalprotein[AspergillusflavusNRRL3357]	gi|238484679|ref|XP_002373578.1|conservedhypotheticalprotein[AspergillusflavusNRRL3357]	3	15.7	39.643	0	37.516	678860000	4	4	3754.4	4005	3658.4	4575.2	5210.4	4569.5	4003.88	3983.18	3560.36	4447.53	5101.95	4665.93
gi|238484681|ref|XP_002373579.1|conservedhypotheticalprotein[AspergillusflavusNRRL3357]	gi|238484681|ref|XP_002373579.1|conservedhypotheticalprotein[AspergillusflavusNRRL3357]	6	47.3	13.787	0	63.263	608830000	6	13	11519	12619	12569	16363	16284	16083	12284.4	12550.3	12232.2	15906.4	15945.1	16422.4
gi|238484683|ref|XP_002373580.1|mitochondrialphosphatecarrierprotein,putative[AspergillusflavusNRRL3357]	gi|238484683|ref|XP_002373580.1|mitochondrialphosphatecarrierprotein,putative[AspergillusflavusNRRL3357]	6	15.7	41.699	0	14.76	1424200000	6	9	44937	49366	50793	55588	56691	54805	47923.1	49097.1	49431.8	54036.9	55511	55961.5
gi|238484685|ref|XP_002373581.1|cystathioninebeta-synthase(beta-thionase),putative[AspergillusflavusNRRL3357]	gi|238484685|ref|XP_002373581.1|cystathioninebeta-synthase(beta-thionase),putative[AspergillusflavusNRRL3357]	6	51.7	19.711	0	58.929	3840800000	7	14	20549	21171	23758	23186	23133	20989	21914.5	21055.7	23121.3	22539	22651.5	21431.9
gi|238484687|ref|XP_002373582.1|conservedhypotheticalprotein[AspergillusflavusNRRL3357]	gi|238484687|ref|XP_002373582.1|conservedhypotheticalprotein[AspergillusflavusNRRL3357]	2	28	11.467	0	27.91	593860000	2	3	13657	14126	14704	15826	14322	14243	14564.5	14049.1	14309.9	15384.4	14023.9	14543.6
gi|238484691|ref|XP_002373584.1|tRNAdihydrouridinesynthase(Smm1),putative[AspergillusflavusNRRL3357]	gi|238484691|ref|XP_002373584.1|tRNAdihydrouridinesynthase(Smm1),putative[AspergillusflavusNRRL3357]	4	26	19.572	0	17.798	362570000	4	4	2934.4	3106.6	2856.7	3080.9	3037.4	2938	3129.39	3089.68	2780.14	2994.93	2974.18	3000
gi|238484693|ref|XP_002373585.1|inorganicdiphosphatase,putative[AspergillusflavusNRRL3357]	gi|238484693|ref|XP_002373585.1|inorganicdiphosphatase,putative[AspergillusflavusNRRL3357]	20	55.5	43.623	0	323.31	75038000000	20	62	318450	347550	340420	348740	341010	331500	339611	345657	331297	339009	333912	338495
gi|238484695|ref|XP_002373586.1|conservedhypotheticalprotein[AspergillusflavusNRRL3357]	gi|238484695|ref|XP_002373586.1|conservedhypotheticalprotein[AspergillusflavusNRRL3357]	2	15.9	16.077	0	19.519	626310000	2	3	6093.4	6327.6	5982.6	6691.4	6013.6	6509.5	6498.31	6293.13	5822.27	6504.68	5888.43	6646.87
gi|238484697|ref|XP_002373587.1|DNAreplicationfactorCsubunitRfc2,putative[AspergillusflavusNRRL3357]	gi|238484697|ref|XP_002373587.1|DNAreplicationfactorCsubunitRfc2,putative[AspergillusflavusNRRL3357]	9	32.2	35.135	0	39.827	945630000	9	10	9302.7	9822.3	9467.3	10242	10519	10795	9920.87	9768.79	9213.58	9956.21	10300	11022.8
gi|238484699|ref|XP_002373588.1|4-nitrophenylphosphatase[AspergillusflavusNRRL3357]	gi|238484699|ref|XP_002373588.1|4-nitrophenylphosphatase[AspergillusflavusNRRL3357]	11	38.2	33.592	0	66.16	4754100000	11	18	127880	135020	142640	139740	139900	131920	136378	134285	138817	135841	136988	134704
gi|238484701|ref|XP_002373589.1|conservedhypotheticalprotein[AspergillusflavusNRRL3357]	gi|238484701|ref|XP_002373589.1|conservedhypotheticalprotein[AspergillusflavusNRRL3357]	1	2.8	48.549	0.004216	1.6986	32442000	1	1	0	0	0	0	0	0	0	0	0	0	0	0
gi|238484703|ref|XP_002373590.1|ATP-dependentClpprotease,proteolyticsubunitClpP[AspergillusflavusNRRL3357]	gi|238484703|ref|XP_002373590.1|ATP-dependentClpprotease,proteolyticsubunitClpP[AspergillusflavusNRRL3357]	1	3.9	28.306	0.0044018	1.6441	28011000	1	1	0	0	0	0	0	0	0	0	0	0	0	0
gi|238484707|ref|XP_002373592.1|aspartylaminopeptidase[AspergillusflavusNRRL3357]	gi|238484707|ref|XP_002373592.1|aspartylaminopeptidase[AspergillusflavusNRRL3357]	20	47	53.991	0	268.26	14376000000	20	34	101020	109220	112700	117070	117680	111290	107733	108625	109680	113803	115231	113638
gi|238484711|ref|XP_002373594.1|epoxidehydrolase,putative[AspergillusflavusNRRL3357]	gi|238484711|ref|XP_002373594.1|epoxidehydrolase,putative[AspergillusflavusNRRL3357]	15	51.6	39.312	0	323.31	17628000000	15	35	127020	136990	138490	147120	146790	139200	135461	136244	134779	143015	143735	142137
gi|238484713|ref|XP_002373595.1|aldo;ketoreductase,putative[AspergillusflavusNRRL3357]	gi|238484713|ref|XP_002373595.1|aldo/ketoreductase,putative[AspergillusflavusNRRL3357]	7	22.3	36.858	0	25.254	330550000	7	8	5612.4	6779.2	5920.7	5285.8	5660.6	4907.4	5985.35	6742.27	5762.03	5138.31	5542.78	5010.96
gi|238484715|ref|XP_002373596.1|pyruvatedehydrogenasecomplexcomponentPdx1,putative[AspergillusflavusNRRL3357]	gi|238484715|ref|XP_002373596.1|pyruvatedehydrogenasecomplexcomponentPdx1,putative[AspergillusflavusNRRL3357]	14	49.8	31.082	0	225.83	6810700000	14	26	80953	93270	89318	90025	86303	83419	86332.4	92761.9	86924.4	87513	84506.6	85179.3
gi|238484717|ref|XP_002373597.1|conservedhypotheticalprotein[AspergillusflavusNRRL3357]	gi|238484717|ref|XP_002373597.1|conservedhypotheticalprotein[AspergillusflavusNRRL3357]	5	24.1	30.433	0	41.935	366590000	5	5	19259	19134	21624	20932	21224	21065	20538.8	19029.8	21044.5	20347.9	20782.2	21509.5
gi|238484719|ref|XP_002373598.1|cohesincomplexsubunit(Psm1),putative[AspergillusflavusNRRL3357]	gi|238484719|ref|XP_002373598.1|cohesincomplexsubunit(Psm1),putative[AspergillusflavusNRRL3357]	38	34.4	146.71	0	323.31	4328500000	38	44	107140	110690	116130	131380	117930	111170	114260	110087	113018	127714	115475	113516
gi|238484725|ref|XP_002373601.1|MRS7familyprotein[AspergillusflavusNRRL3357]	gi|238484725|ref|XP_002373601.1|MRS7familyprotein[AspergillusflavusNRRL3357]	16	28.7	60.078	0	323.31	3793800000	16	25	102510	103100	111210	115320	114980	112560	109322	102538	108230	112102	112587	114935
gi|238484727|ref|XP_002373602.1|conservedhypotheticalprotein[AspergillusflavusNRRL3357]	gi|238484727|ref|XP_002373602.1|conservedhypotheticalprotein[AspergillusflavusNRRL3357]	4	6.8	58.337	0	5.3404	814210000	4	4	0	0	0	0	0	0	0	0	0	0	0	0
gi|238484731|ref|XP_002373604.1|alpha-mannosidase[AspergillusflavusNRRL3357]	gi|238484731|ref|XP_002373604.1|alpha-mannosidase[AspergillusflavusNRRL3357]	29	27.8	123.51	0	224.37	5953500000	29	40	113340	127520	128010	149770	148960	145450	120872	126825	124579	145591	145859	148519
gi|238484733|ref|XP_002373605.1|spac6f6.09protein,putative[AspergillusflavusNRRL3357]	gi|238484733|ref|XP_002373605.1|spac6f6.09protein,putative[AspergillusflavusNRRL3357]	2	10.1	23.669	0	4.1986	73167000	2	2	4882.2	5210.2	5345.6	6145.6	6277.8	6660.5	5206.63	5181.82	5202.34	5974.11	6147.13	6801.05
gi|238484735|ref|XP_002373606.1|Ctrcoppertransporterfamilyprotein[AspergillusflavusNRRL3357]	gi|238484735|ref|XP_002373606.1|Ctrcoppertransporterfamilyprotein[AspergillusflavusNRRL3357]	1	4.1	21.453	0.0028519	1.8581	24209000	1	1	0	0	0	0	0	0	0	0	0	0	0	0
gi|238484739|ref|XP_002373608.1|eukaryotictranslationinitiationfactor4,putative[AspergillusflavusNRRL3357]	gi|238484739|ref|XP_002373608.1|eukaryotictranslationinitiationfactor4,putative[AspergillusflavusNRRL3357]	17	43.3	49.384	0	303.43	77134000000	19	70	143050	161940	159960	158150	152930	144850	152556	161058	155673	153737	149747	147907
gi|238484743|ref|XP_002373610.1|fumarylacetoacetatehydrolasefamilyprotein[AspergillusflavusNRRL3357]	gi|238484743|ref|XP_002373610.1|fumarylacetoacetatehydrolasefamilyprotein[AspergillusflavusNRRL3357]	8	40.3	26.115	0	51.608	4166200000	8	12	56517	58819	62192	66120	65354	60919	60272.6	58498.6	60525.3	64275	63993.7	62204.5
gi|238484745|ref|XP_002373611.1|conservedhypotheticalprotein[AspergillusflavusNRRL3357]	gi|238484745|ref|XP_002373611.1|conservedhypotheticalprotein[AspergillusflavusNRRL3357]	5	55.1	10.902	0	18.722	521650000	5	6	28419	30095	30526	29867	30215	30629	30307.5	29931.1	29707.9	29033.6	29586.1	31275.3
gi|238484747|ref|XP_002373612.1|PWIdomainmRNAprocessingprotein,putative[AspergillusflavusNRRL3357]	gi|238484747|ref|XP_002373612.1|PWIdomainmRNAprocessingprotein,putative[AspergillusflavusNRRL3357]	1	1.6	57.647	0.0012417	2.0447	47005000	1	1	0	0	0	0	0	0	0	0	0	0	0	0
gi|238484749|ref|XP_002373613.1|cellwallprotein,putative[AspergillusflavusNRRL3357]	gi|238484749|ref|XP_002373613.1|cellwallprotein,putative[AspergillusflavusNRRL3357]	2	3.4	79.177	0	7.077	271270000	2	2	3369.9	2734.5	3026.4	3534.8	3541.6	3206.8	3593.83	2719.6	2945.3	3436.17	3467.88	3274.47
gi|238484761|ref|XP_002373619.1|aconitatehydratase,putative[AspergillusflavusNRRL3357]	gi|238484761|ref|XP_002373619.1|aconitatehydratase,putative[AspergillusflavusNRRL3357]	3	16.8	26.706	0	17.075	569450000	3	6	7626.6	8344.9	8040.8	8642.3	7737.5	7433.3	8133.39	8299.44	7825.31	8401.15	7576.45	7590.16
gi|238484773|ref|XP_002373625.1|polymerase(RNA)II(DNAdirected)polypeptideD[AspergillusflavusNRRL3357]	gi|238484773|ref|XP_002373625.1|polymerase(RNA)II(DNAdirected)polypeptideD[AspergillusflavusNRRL3357]	9	75	16.872	0	110.92	4298500000	9	14	41848	43919	45284	45426	43602	43738	44628.8	43679.8	44070.4	44158.4	42694.4	44661
gi|238484775|ref|XP_002373626.1|tRNA(guanine)methyltransferaseTrm5[AspergillusflavusNRRL3357]	gi|238484775|ref|XP_002373626.1|tRNA(guanine)methyltransferaseTrm5[AspergillusflavusNRRL3357]	6	15.4	54.176	0	26.478	705620000	6	7	19059	22085	21531	20346	20873	19870	20325.5	21964.7	20954	19778.3	20438.5	20289.3
gi|238484779|ref|XP_002373628.1|PXdomainprotein[AspergillusflavusNRRL3357]	gi|238484779|ref|XP_002373628.1|PXdomainprotein[AspergillusflavusNRRL3357]	13	18	101.31	0	114.54	2908700000	13	22	71954	78851	77890	77112	74103	73164	76735.4	78421.5	75802.6	74960.3	72560.6	74707.9
gi|238484785|ref|XP_002373631.1|extracellularserine-richprotein,putative[AspergillusflavusNRRL3357]	gi|238484785|ref|XP_002373631.1|extracellularserine-richprotein,putative[AspergillusflavusNRRL3357]	14	30.9	85.922	0	323.31	5157400000	14	17	76531	83211	85370	92125	90601	86040	81616.5	82757.7	83082.2	89554.4	88715.2	87855.6
gi|238484787|ref|XP_002373632.1|endoalpha-1,4polygalactosaminidase,putative[AspergillusflavusNRRL3357]	gi|238484787|ref|XP_002373632.1|endoalpha-1,4polygalactosaminidase,putative[AspergillusflavusNRRL3357]	6	22.2	35.152	0	43.409	15171000000	6	9	15720	16743	16055	16871	17023	16779	16764.6	16651.8	15624.7	16400.2	16668.7	17133.1
gi|238484791|ref|XP_002373634.1|cellsurfacespherulin4familyprotein[AspergillusflavusNRRL3357]	gi|238484791|ref|XP_002373634.1|cellsurfacespherulin4familyprotein[AspergillusflavusNRRL3357]	2	9.9	41.774	0	40.205	488900000	2	3	1038.6	1180.1	857.52	1478.1	791.45	1210.2	1107.62	1173.67	834.539	1436.86	774.976	1235.74
gi|238484795|ref|XP_002373636.1|conservedhypotheticalprotein[AspergillusflavusNRRL3357]	gi|238484795|ref|XP_002373636.1|conservedhypotheticalprotein[AspergillusflavusNRRL3357]	3	15.6	26.623	0	26.839	945300000	3	8	36686	36449	38261	39925	40640	37361	39123.8	36250.5	37235.6	38810.9	39794.1	38149.4
gi|238484797|ref|XP_002373637.1|glutathioneS-transferase,putative[AspergillusflavusNRRL3357]	gi|238484797|ref|XP_002373637.1|glutathioneS-transferase,putative[AspergillusflavusNRRL3357]	8	27.8	31.135	0	64.366	8234800000	8	16	89564	97484	97139	82629	85092	80215	95515.6	96953	94535.8	80323.3	83320.8	81907.7
gi|238484799|ref|XP_002373638.1|phosphoinositide-specificphospholipaseC,putative[AspergillusflavusNRRL3357]	gi|238484799|ref|XP_002373638.1|phosphoinositide-specificphospholipaseC,putative[AspergillusflavusNRRL3357]	10	19.7	68.663	0	141.95	977670000	10	11	9612.1	11281	11463	10242	10079	8683.7	10250.8	11219.5	11155.8	9956.21	9869.21	8866.95
gi|238484801|ref|XP_002373639.1|conservedhypotheticalprotein[AspergillusflavusNRRL3357]	gi|238484801|ref|XP_002373639.1|conservedhypotheticalprotein[AspergillusflavusNRRL3357]	4	43.5	12.332	0	16.232	397860000	4	6	2409.6	2979.1	3065.9	2686.5	2790.2	2618	2569.72	2962.87	2983.74	2611.54	2732.12	2673.25
gi|238484803|ref|XP_002373640.1|transporter,putative[AspergillusflavusNRRL3357]	gi|238484803|ref|XP_002373640.1|transporter,putative[AspergillusflavusNRRL3357]	1	1.3	62.573	1	-2	0	1	0	0	0	0	0	0	0	0	0	0	0	0	0
gi|238484805|ref|XP_002373641.1|alpha-ketoglutarate-dependenttaurinedioxygenase[AspergillusflavusNRRL3357]	gi|238484805|ref|XP_002373641.1|alpha-ketoglutarate-dependenttaurinedioxygenase[AspergillusflavusNRRL3357]	4	9.7	44.427	0	9.9677	235010000	4	5	3048.1	3324	2896.3	2786.9	2602.4	2506.3	3250.65	3305.89	2818.68	2709.13	2548.23	2559.19
gi|238484811|ref|XP_002373644.1|conservedhypotheticalprotein[AspergillusflavusNRRL3357]	gi|238484811|ref|XP_002373644.1|conservedhypotheticalprotein[AspergillusflavusNRRL3357]	15	51.6	47.261	0	306.81	22065000000	15	31	161720	174040	178520	145920	145320	135900	172466	173092	173736	141848	142295	138768
gi|238484815|ref|XP_002373646.1|peroxisomebiosynthesisprotein(PAS8;Peroxin-6),putative[AspergillusflavusNRRL3357]	gi|238484815|ref|XP_002373646.1|peroxisomebiosynthesisprotein(PAS8/Peroxin-6),putative[AspergillusflavusNRRL3357]	5	6	126.55	0	29.749	168630000	5	6	12253	13866	15000	13468	15648	14003	13067.2	13790.5	14598	13092.2	15322.3	14298.5
gi|238484819|ref|XP_002373648.1|C2H2transcriptionfactor(Ace1),putative[AspergillusflavusNRRL3357]	gi|238484819|ref|XP_002373648.1|C2H2transcriptionfactor(Ace1),putative[AspergillusflavusNRRL3357]	1	1.4	80.78	0.0069293	1.4925	107180000	1	1	4337.3	4854.3	4945.9	3440.9	3509.7	2918.5	4625.52	4827.86	4813.35	3344.89	3436.65	2980.09
gi|238484821|ref|XP_002373649.1|ThiFdomainprotein,putative[AspergillusflavusNRRL3357]	gi|238484821|ref|XP_002373649.1|ThiFdomainprotein,putative[AspergillusflavusNRRL3357]	15	38.4	56.486	0	87.772	2233500000	15	19	29972	34286	32939	35227	34618	34487	31963.7	34099.2	32056.3	34244	33897.4	35214.8
gi|238484823|ref|XP_002373650.1|transcription;RNA-processingfactorSsu72[AspergillusflavusNRRL3357]	gi|238484823|ref|XP_002373650.1|transcription/RNA-processingfactorSsu72[AspergillusflavusNRRL3357]	4	13.4	32.091	0	6.8952	431020000	4	4	9847	10259	11290	13144	11780	11480	10501.3	10203.1	10987.4	12777.2	11534.8	11722.3
gi|238484825|ref|XP_002373651.1|isochorismatasefamilyhydrolase,putative[AspergillusflavusNRRL3357]	gi|238484825|ref|XP_002373651.1|isochorismatasefamilyhydrolase,putative[AspergillusflavusNRRL3357]	4	26.5	25.272	0	15.438	711140000	4	5	9718.3	10863	11157	11562	10760	10389	10364.1	10803.8	10858	11239.4	10536	10608.2
gi|238484829|ref|XP_002373653.1|oxysterolbindingprotein(Osh7),putative[AspergillusflavusNRRL3357]	gi|238484829|ref|XP_002373653.1|oxysterolbindingprotein(Osh7),putative[AspergillusflavusNRRL3357]	9	35.3	46.008	0	245.88	1844800000	9	13	20410	20813	21418	19824	19317	20748	21766.3	20699.6	20844	19270.8	18914.9	21185.8
gi|238484831|ref|XP_002373654.1|histonedeacetylaseHosA[AspergillusflavusNRRL3357]	gi|238484831|ref|XP_002373654.1|histonedeacetylaseHosA[AspergillusflavusNRRL3357]	1	2.5	54.185	0	4.3781	72645000	1	1	0	0	0	0	0	0	0	0	0	0	0	0
gi|238484835|ref|XP_002373656.1|allergenAspF4[AspergillusflavusNRRL3357]	gi|238484835|ref|XP_002373656.1|allergenAspF4[AspergillusflavusNRRL3357]	10	35.9	34.634	0	144.8	6908300000	10	15	83213	90618	90363	80897	80383	77683	88742.6	90124.4	87941.4	78639.7	78709.8	79322.3
gi|238484837|ref|XP_002373657.1|mitochondrialimportreceptorsubunit(Tom37),putative[AspergillusflavusNRRL3357]	gi|238484837|ref|XP_002373657.1|mitochondrialimportreceptorsubunit(Tom37),putative[AspergillusflavusNRRL3357]	2	7.2	47.442	0	5.3855	120760000	2	2	2964.9	2703.5	3063.6	2880.3	2788.6	2842.3	3161.92	2688.77	2981.5	2799.93	2730.56	2902.28
gi|238484839|ref|XP_002373658.1|conservedhypotheticalprotein[AspergillusflavusNRRL3357]	gi|238484839|ref|XP_002373658.1|conservedhypotheticalprotein[AspergillusflavusNRRL3357]	2	10.3	28.948	0	5.2592	58741000	2	2	6800.1	7409.5	7669.1	7524.8	7018.2	7075.7	7251.97	7369.14	7463.58	7314.83	6872.12	7225.01
gi|238484845|ref|XP_002373661.1|FKBP-typepeptidyl-prolylisomerase,putative[AspergillusflavusNRRL3357]	gi|238484845|ref|XP_002373661.1|FKBP-typepeptidyl-prolylisomerase,putative[AspergillusflavusNRRL3357]	9	72.4	14.523	0	105.14	16422000000	9	31	155960	163290	170180	172570	168050	166880	166324	162401	165619	167755	164552	170402
gi|238484855|ref|XP_002373666.1|smallnucleolarribonucleoproteincomplexsubunit,putative[AspergillusflavusNRRL3357]	gi|238484855|ref|XP_002373666.1|smallnucleolarribonucleoproteincomplexsubunit,putative[AspergillusflavusNRRL3357]	7	7.1	105.97	0	5.3469	1817900000	7	7	0	0	0	0	0	0	0	0	0	0	0	0
gi|238484859|ref|XP_002373668.1|serine;threonineproteinphosphatase,putative[AspergillusflavusNRRL3357]	gi|238484859|ref|XP_002373668.1|serine/threonineproteinphosphatase,putative[AspergillusflavusNRRL3357]	10	24.8	56.208	0	94.284	1666300000	10	17	45906	45402	47927	44796	44857	41520	48956.5	45154.7	46642.6	43546	43923.3	42396.2
gi|238484861|ref|XP_002373669.1|conservedhypotheticalprotein[AspergillusflavusNRRL3357]	gi|238484861|ref|XP_002373669.1|conservedhypotheticalprotein[AspergillusflavusNRRL3357]	2	27.1	13.056	0	10.039	72017000	2	2	5482.2	6309.6	7031.4	7916.6	7737.3	7182.8	5846.5	6275.23	6842.96	7695.7	7576.25	7334.37
gi|238484865|ref|XP_002373671.1|DUF52domainprotein[AspergillusflavusNRRL3357]	gi|238484865|ref|XP_002373671.1|DUF52domainprotein[AspergillusflavusNRRL3357]	2	7.8	38.458	0	11.616	73930000	2	1	0	0	0	0	0	0	0	0	0	0	0	0
gi|238484873|ref|XP_002373675.1|NmrAfamilytranscriptionalregulator,putative[AspergillusflavusNRRL3357]	gi|238484873|ref|XP_002373675.1|NmrAfamilytranscriptionalregulator,putative[AspergillusflavusNRRL3357]	9	37.7	33.63	0	74.853	1462600000	9	9	21707	23073	24434	30775	31274	31679	23149.4	22947.3	23779.2	29916.3	30623	32347.5
gi|238484875|ref|XP_002373676.1|alpha,alpha-trehalose-phosphatesynthasesubunit,putative[AspergillusflavusNRRL3357]	gi|238484875|ref|XP_002373676.1|alpha,alpha-trehalose-phosphatesynthasesubunit,putative[AspergillusflavusNRRL3357]	6	20.7	53.831	0	18.121	1897800000	8	10	12498	13528	14386	13145	13459	12781	13328.5	13454.3	14000.5	12778.2	13178.9	13050.7
gi|238484877|ref|XP_002373677.1|alpha,alpha-trehalosephosphatesynthasesubunit,putative[AspergillusflavusNRRL3357]	gi|238484877|ref|XP_002373677.1|alpha,alpha-trehalosephosphatesynthasesubunit,putative[AspergillusflavusNRRL3357]	4	4	102.46	0	5.1879	241890000	4	4	12369	13424	12490	13175	13094	12890	13190.9	13350.9	12155.3	12807.4	12821.5	13162
gi|238484879|ref|XP_002373678.1|chromatinassemblyfactor1subunitB,putative[AspergillusflavusNRRL3357]	gi|238484879|ref|XP_002373678.1|chromatinassemblyfactor1subunitB,putative[AspergillusflavusNRRL3357]	8	17.4	76.372	0	103.4	705710000	8	11	10408	11061	11752	12237	12538	12410	11099.6	11000.7	11437.1	11895.5	12277	12671.9
gi|238484881|ref|XP_002373679.1|conservedhypotheticalprotein[AspergillusflavusNRRL3357]	gi|238484881|ref|XP_002373679.1|conservedhypotheticalprotein[AspergillusflavusNRRL3357]	7	31.2	36.026	0	48.711	612800000	7	8	4633.3	4377.6	4533.6	5927.1	5434.9	4524.7	4941.19	4353.75	4412.1	5761.71	5321.77	4620.18
gi|238484897|ref|XP_002373687.1|ENTHdomainprotein[AspergillusflavusNRRL3357]	gi|238484897|ref|XP_002373687.1|ENTHdomainprotein[AspergillusflavusNRRL3357]	5	8.7	67.713	0	68.887	413110000	5	7	20435	22107	22138	23123	22796	22192	21792.9	21986.6	21544.7	22477.8	22321.5	22660.3
gi|238484901|ref|XP_002373689.1|40SribosomalproteinS11[AspergillusflavusNRRL3357]	gi|238484901|ref|XP_002373689.1|40SribosomalproteinS11[AspergillusflavusNRRL3357]	9	45.6	18.491	0	84.821	51675000000	9	30	104980	108960	112370	104780	109210	102580	111956	108366	109359	101856	106937	104745
gi|238484905|ref|XP_002373691.1|conservedhypotheticalprotein[AspergillusflavusNRRL3357]	gi|238484905|ref|XP_002373691.1|conservedhypotheticalprotein[AspergillusflavusNRRL3357]	5	67	12.033	0	143.73	956990000	5	7	32225	39498	40148	42135	43704	38579	34366.4	39282.8	39072.1	40959.3	42794.3	39393.1
gi|238484913|ref|XP_002373695.1|cellwallintegritysignalingproteinLsp1;Pil1,putative[AspergillusflavusNRRL3357]	gi|238484913|ref|XP_002373695.1|cellwallintegritysignalingproteinLsp1/Pil1,putative[AspergillusflavusNRRL3357]	10	33.7	39.208	0	47.205	3627300000	10	15	40140	41240	43398	41647	43699	42934	42807.3	41015.4	42235	40484.9	42789.4	43840
gi|238484917|ref|XP_002373697.1|WDrepeatprotein[AspergillusflavusNRRL3357]	gi|238484917|ref|XP_002373697.1|WDrepeatprotein[AspergillusflavusNRRL3357]	2	2.4	86.48	0.0002139	2.5425	62721000	2	2	0	0	0	0	0	0	0	0	0	0	0	0
gi|238484929|ref|XP_002373703.1|pyruvatekinase[AspergillusflavusNRRL3357]	gi|238484929|ref|XP_002373703.1|pyruvatekinase[AspergillusflavusNRRL3357]	32	62	58.086	0	323.31	130080000000	32	69	396110	401620	422780	408800	387590	393580	422432	399432	411450	397393	379522	401885
gi|238484931|ref|XP_002373704.1|conservedhypotheticalprotein[AspergillusflavusNRRL3357]	gi|238484931|ref|XP_002373704.1|conservedhypotheticalprotein[AspergillusflavusNRRL3357]	4	19.4	12.077	0	24.264	756430000	4	8	34967	36816	37797	38394	39068	36731	37290.6	36615.5	36784.1	37322.7	38254.8	37506.1
gi|238484939|ref|XP_002373708.1|isocitratedehydrogenaseLysB[AspergillusflavusNRRL3357]	gi|238484939|ref|XP_002373708.1|isocitratedehydrogenaseLysB[AspergillusflavusNRRL3357]	16	43.6	41.263	0	190.1	12455000000	16	32	136870	147930	148650	146160	145270	143420	145965	147124	144666	142082	142246	146446
gi|238484943|ref|XP_002373710.1|mucin-7precursor,putative[AspergillusflavusNRRL3357]	gi|238484943|ref|XP_002373710.1|mucin-7precursor,putative[AspergillusflavusNRRL3357]	20	37.4	63.489	0	142.58	3851400000	20	32	87293	92864	97824	90853	90251	84263	93093.7	92358.1	95202.4	88317.9	88372.4	86041.1
gi|238484947|ref|XP_002373712.1|mitochondrial37SribosomalproteinMRPS8[AspergillusflavusNRRL3357]	gi|238484947|ref|XP_002373712.1|mitochondrial37SribosomalproteinMRPS8[AspergillusflavusNRRL3357]	3	18.2	18.499	0	4.4902	429620000	3	4	0	0	0	0	0	0	0	0	0	0	0	0
gi|238484951|ref|XP_002373714.1|kynurenine3-monooxygenase,putative[AspergillusflavusNRRL3357]	gi|238484951|ref|XP_002373714.1|kynurenine3-monooxygenase,putative[AspergillusflavusNRRL3357]	14	33.1	56.988	0	76.232	3659100000	14	22	57480	63648	63785	67218	69724	66825	61299.6	63301.3	62075.6	65342.4	68272.7	68235.2
gi|238484953|ref|XP_002373715.1|methionineaminopeptidase,putative[AspergillusflavusNRRL3357]	gi|238484953|ref|XP_002373715.1|methionineaminopeptidase,putative[AspergillusflavusNRRL3357]	7	19.6	44.789	0	26.682	1194900000	7	7	20952	22581	22902	23104	22467	22839	22344.3	22458	22288.2	22459.3	21999.4	23321
gi|238484957|ref|XP_002373717.1|EFhanddomainprotein[AspergillusflavusNRRL3357]	gi|238484957|ref|XP_002373717.1|EFhanddomainprotein[AspergillusflavusNRRL3357]	3	2.8	123.51	0	9.1047	85615000	3	3	23255	25354	26022	27747	27088	26153	24800.3	25215.9	25324.6	26972.8	26524.2	26704.9
gi|238484959|ref|XP_002373718.1|mRNAsplicingfactor(Prp17),putative[AspergillusflavusNRRL3357]	gi|238484959|ref|XP_002373718.1|mRNAsplicingfactor(Prp17),putative[AspergillusflavusNRRL3357]	7	12.4	64.93	0	16.532	476900000	7	7	25486	27004	30290	28204	28194	26235	27179.6	26856.9	29478.3	27417	27607.1	26788.6
gi|238484961|ref|XP_002373719.1|endosomalcargoreceptor(Erv14),putative[AspergillusflavusNRRL3357]	gi|238484961|ref|XP_002373719.1|endosomalcargoreceptor(Erv14),putative[AspergillusflavusNRRL3357]	2	11.6	16.117	0	7.289	71879000	2	1	0	0	0	0	0	0	0	0	0	0	0	0
gi|238484963|ref|XP_002373720.1|ABCtransporter(Adp1),putative[AspergillusflavusNRRL3357]	gi|238484963|ref|XP_002373720.1|ABCtransporter(Adp1),putative[AspergillusflavusNRRL3357]	12	21.2	112.22	0	227.91	1453900000	12	14	42894	47295	49727	55461	53897	52554	45744.3	47037.4	48394.4	53913.4	52775.1	53663
gi|238484965|ref|XP_002373721.1|aspartateaminotransferase,putative[AspergillusflavusNRRL3357]	gi|238484965|ref|XP_002373721.1|aspartateaminotransferase,putative[AspergillusflavusNRRL3357]	3	9.2	45.208	0	25.54	344920000	3	4	7884.5	7851.1	9588.1	8994.4	7717.9	8288.3	8408.43	7808.33	9331.15	8743.42	7557.25	8463.2
gi|238484967|ref|XP_002373722.1|long-chainfattyacidtransporter,putative[AspergillusflavusNRRL3357]	gi|238484967|ref|XP_002373722.1|long-chainfattyacidtransporter,putative[AspergillusflavusNRRL3357]	9	19.6	72.902	0	63.696	1343100000	9	11	48050	56260	55159	56414	58485	54405	51243	55953.5	53680.8	54839.8	57267.6	55553.1
gi|238484971|ref|XP_002373724.1|conservedhypotheticalprotein[AspergillusflavusNRRL3357]	gi|238484971|ref|XP_002373724.1|conservedhypotheticalprotein[AspergillusflavusNRRL3357]	4	13.4	40.076	0	14.693	149750000	4	4	0	0	0	0	0	0	0	0	0	0	0	0
gi|238484979|ref|XP_002373728.1|Fesuperoxidedismutase,putative[AspergillusflavusNRRL3357]	gi|238484979|ref|XP_002373728.1|Fesuperoxidedismutase,putative[AspergillusflavusNRRL3357]	2	11.4	33.532	0	37.594	260260000	2	2	23560	26083	26132	21352	21085	20342	25125.6	25940.9	25431.7	20756.2	20646.1	20771.3
gi|238484983|ref|XP_002373730.1|GPItransamidasecomponentPIG-S,putative[AspergillusflavusNRRL3357]	gi|238484983|ref|XP_002373730.1|GPItransamidasecomponentPIG-S,putative[AspergillusflavusNRRL3357]	2	3.7	64.359	0	3.0796	51553000	2	2	0	0	0	0	0	0	0	0	0	0	0	0
gi|238484985|ref|XP_002373731.1|fmsinteractingprotein,putative[AspergillusflavusNRRL3357]	gi|238484985|ref|XP_002373731.1|fmsinteractingprotein,putative[AspergillusflavusNRRL3357]	2	17.7	24.73	0	101.01	220660000	2	3	3414.8	3810.1	4600.5	4266.2	3965	3561.7	3641.72	3789.35	4477.21	4147.16	3882.47	3636.86
gi|238484987|ref|XP_002373732.1|IZHfamilychannelprotein(Izh3),putative[AspergillusflavusNRRL3357]	gi|238484987|ref|XP_002373732.1|IZHfamilychannelprotein(Izh3),putative[AspergillusflavusNRRL3357]	2	4.4	56.753	0	4.0763	45706000	2	2	0	0	0	0	0	0	0	0	0	0	0	0
gi|238484991|ref|XP_002373734.1|hypotheticalproteinAFLA_088210[AspergillusflavusNRRL3357]	gi|238484991|ref|XP_002373734.1|hypotheticalproteinAFLA_088210[AspergillusflavusNRRL3357]	1	8.1	12.572	0.0030451	1.8295	8876300	1	1	4365.7	4659	4709	2796.3	2851.7	2763.9	4655.8	4633.62	4582.8	2718.27	2792.34	2822.22
gi|238484999|ref|XP_002373738.1|transcriptioninitiationfactorTFIIDsubunit13,putative[AspergillusflavusNRRL3357]	gi|238484999|ref|XP_002373738.1|transcriptioninitiationfactorTFIIDsubunit13,putative[AspergillusflavusNRRL3357]	1	5.1	30.511	0	18.022	28392000	1	1	0	0	0	0	0	0	0	0	0	0	0	0
gi|238485001|ref|XP_002373739.1|eukaryotictranslationinitiationfactor3subunitEifCf,putative[AspergillusflavusNRRL3357]	gi|238485001|ref|XP_002373739.1|eukaryotictranslationinitiationfactor3subunitEifCf,putative[AspergillusflavusNRRL3357]	10	36.5	37.175	0	194.92	11625000000	10	20	79382	95518	94310	89972	86762	83131	84657	94997.7	91782.6	87461.4	84956.1	84885.3
gi|238485009|ref|XP_002373743.1|cholinephosphatecytidylyltransferase[AspergillusflavusNRRL3357]	gi|238485009|ref|XP_002373743.1|cholinephosphatecytidylyltransferase[AspergillusflavusNRRL3357]	13	30	51.871	0	121.32	1367300000	13	9	32560	34331	35081	36415	35526	34845	34723.6	34144	34140.9	35398.9	34786.5	35580.3
gi|238485013|ref|XP_002373745.1|proteinphosphatase2C,putative[AspergillusflavusNRRL3357]	gi|238485013|ref|XP_002373745.1|proteinphosphatase2C,putative[AspergillusflavusNRRL3357]	2	49	33.913	0	9.3149	346290000	15	3	22668	24715	25142	24943	24323	24044	24174.3	24580.4	24468.2	24247	23816.7	24551.4
gi|238485017|ref|XP_002373747.1|conservedhypotheticalprotein[AspergillusflavusNRRL3357]	gi|238485017|ref|XP_002373747.1|conservedhypotheticalprotein[AspergillusflavusNRRL3357]	5	6.5	124.99	0	24.389	282790000	5	7	5346.2	7071.9	6476.5	6774.2	6707.1	6454.9	5701.46	7033.38	6302.94	6585.17	6567.49	6591.11
gi|238485021|ref|XP_002373749.1|Glutaredoxindomainprotein[AspergillusflavusNRRL3357]	gi|238485021|ref|XP_002373749.1|Glutaredoxindomainprotein[AspergillusflavusNRRL3357]	3	17.8	17.812	0	6.312	92321000	3	3	9989	11295	11217	11539	12426	12022	10652.8	11233.5	10916.4	11217	12167.4	12275.7
gi|238485023|ref|XP_002373750.1|60SribosomalproteinL9[AspergillusflavusNRRL3357]	gi|238485023|ref|XP_002373750.1|60SribosomalproteinL9[AspergillusflavusNRRL3357]	11	58.9	21.888	0	162.97	55792000000	11	28	96948	101260	102480	100150	98287	96198	103390	100708	99733.6	97355.4	96241.2	98228
gi|238485027|ref|XP_002373752.1|transcriptionfactorbtf3,putative[AspergillusflavusNRRL3357]	gi|238485027|ref|XP_002373752.1|transcriptionfactorbtf3,putative[AspergillusflavusNRRL3357]	8	17.9	77.82	0	66.337	1198900000	9	9	9648.2	9943	9766.9	11849	10555	12113	10289.3	9888.84	9505.16	11518.4	10335.3	12368.6
gi|238485031|ref|XP_002373754.1|rhomboidfamilyprotein,putative[AspergillusflavusNRRL3357]	gi|238485031|ref|XP_002373754.1|rhomboidfamilyprotein,putative[AspergillusflavusNRRL3357]	5	12.4	55.055	0	31.562	373650000	5	6	6359.3	6776.3	5671.9	7102.5	7765.7	6575	6781.88	6739.39	5519.9	6904.31	7604.06	6713.75
gi|238485033|ref|XP_002373755.1|conservedhypotheticalprotein[AspergillusflavusNRRL3357]	gi|238485033|ref|XP_002373755.1|conservedhypotheticalprotein[AspergillusflavusNRRL3357]	4	36.1	17.326	0	33.526	458960000	4	6	19969	21112	22361	23951	22651	22682	21296	20997	21761.7	23282.7	22179.5	23160.6
gi|238485035|ref|XP_002373756.1|proteinkinaseactivator(Mob2),putative[AspergillusflavusNRRL3357]	gi|238485035|ref|XP_002373756.1|proteinkinaseactivator(Mob2),putative[AspergillusflavusNRRL3357]	5	15.9	32.46	0	9.5263	882940000	5	7	13761	13910	15251	15780	16533	15034	14675.4	13834.2	14842.3	15339.7	16188.9	15351.3
gi|238485037|ref|XP_002373757.1|RNApolymerase-associatedproteinLEO1,putative[AspergillusflavusNRRL3357]	gi|238485037|ref|XP_002373757.1|RNApolymerase-associatedproteinLEO1,putative[AspergillusflavusNRRL3357]	6	17.3	51.764	0	98.516	649930000	6	5	30851	34280	35302	33654	36381	31936	32901.1	34093.3	34355.9	32714.9	35623.7	32609.9
gi|238485041|ref|XP_002373759.1|ribosomebiogenesisproteinErb1,putative[AspergillusflavusNRRL3357]	gi|238485041|ref|XP_002373759.1|ribosomebiogenesisproteinErb1,putative[AspergillusflavusNRRL3357]	5	8.3	87.781	0	34.609	231280000	5	6	15972	18183	19006	19623	18161	19125	17033.4	18084	18496.7	19075.4	17783	19528.6
gi|238485043|ref|XP_002373760.1|AAAfamilyATPase;60SribosomeexportproteinRix7,putative[AspergillusflavusNRRL3357]	gi|238485043|ref|XP_002373760.1|AAAfamilyATPase/60SribosomeexportproteinRix7,putative[AspergillusflavusNRRL3357]	2	2	80.524	0.0065385	1.5038	318070000	2	2	0	0	0	0	0	0	0	0	0	0	0	0
gi|238485045|ref|XP_002373761.1|SNF7familyprotein[AspergillusflavusNRRL3357]	gi|238485045|ref|XP_002373761.1|SNF7familyprotein[AspergillusflavusNRRL3357]	4	29.7	26.142	0	38.693	244640000	4	5	7663.6	8840.6	8605.3	8934.7	8502.9	8523.4	8172.85	8792.44	8374.69	8685.39	8325.91	8703.26
gi|238485047|ref|XP_002373762.1|DUF1000domainprotein[AspergillusflavusNRRL3357]	gi|238485047|ref|XP_002373762.1|DUF1000domainprotein[AspergillusflavusNRRL3357]	3	31.4	24.458	0	116.81	1085900000	3	6	28062	29931	32209	33144	33398	30240	29926.7	29768	31345.8	32219.2	32702.8	30878.1
gi|238485049|ref|XP_002373763.1|ATPdependentRNAhelicase,putative[AspergillusflavusNRRL3357]	gi|238485049|ref|XP_002373763.1|ATPdependentRNAhelicase,putative[AspergillusflavusNRRL3357]	3	5.5	75.014	0.0008414	2.3054	100100000	3	3	0	0	0	0	0	0	0	0	0	0	0	0
gi|238485053|ref|XP_002373765.1|CUEdomainprotein,putative[AspergillusflavusNRRL3357]	gi|238485053|ref|XP_002373765.1|CUEdomainprotein,putative[AspergillusflavusNRRL3357]	20	49.1	44.186	0	300.68	6320400000	20	32	54024	62696	62148	62059	64037	59828	57613.9	62354.5	60482.5	60327.3	62704.1	61090.5
gi|238485059|ref|XP_002373768.1|phospholipidmethyltransferase[AspergillusflavusNRRL3357]	gi|238485059|ref|XP_002373768.1|phospholipidmethyltransferase[AspergillusflavusNRRL3357]	1	7.4	22.574	0	8.272	1785400	1	1	0	0	0	0	0	0	0	0	0	0	0	0
gi|238485063|ref|XP_002373770.1|conservedhypotheticalprotein[AspergillusflavusNRRL3357]	gi|238485063|ref|XP_002373770.1|conservedhypotheticalprotein[AspergillusflavusNRRL3357]	14	62.1	20.02	0	295.83	59805000000	14	31	197570	219410	222800	231210	235960	215760	210699	218215	216829	224758	231049	220313
gi|238485067|ref|XP_002373772.1|nuclearporecomplexprotein(SonA),putative[AspergillusflavusNRRL3357]	gi|238485067|ref|XP_002373772.1|nuclearporecomplexprotein(SonA),putative[AspergillusflavusNRRL3357]	17	59	39.699	0	181.94	6505700000	17	31	124580	134860	139260	140140	139420	135040	132858	134125	135528	136230	136518	137890
gi|238485071|ref|XP_002373774.1|lactonohydrolase,putative[AspergillusflavusNRRL3357]	gi|238485071|ref|XP_002373774.1|lactonohydrolase,putative[AspergillusflavusNRRL3357]	2	6.1	44.37	0	5.9937	85155000	2	2	0	0	0	0	0	0	0	0	0	0	0	0
gi|238485073|ref|XP_002373775.1|UPF0160domainproteinMYG1,putative[AspergillusflavusNRRL3357]	gi|238485073|ref|XP_002373775.1|UPF0160domainproteinMYG1,putative[AspergillusflavusNRRL3357]	13	55.5	41.427	0	323.31	6359600000	13	21	132340	142340	151160	147810	150390	138220	141134	141565	147109	143686	147260	141137
gi|238485075|ref|XP_002373776.1|conservedhypotheticalprotein[AspergillusflavusNRRL3357]	gi|238485075|ref|XP_002373776.1|conservedhypotheticalprotein[AspergillusflavusNRRL3357]	1	3.2	48.066	0.00084034	2.284	33772000	1	1	0	0	0	0	0	0	0	0	0	0	0	0
gi|238485079|ref|XP_002373778.1|cAMP-regulatedphosphoproteinfamilyproteinIgo1,putative[AspergillusflavusNRRL3357]	gi|238485079|ref|XP_002373778.1|cAMP-regulatedphosphoproteinfamilyproteinIgo1,putative[AspergillusflavusNRRL3357]	7	40.1	17.598	0	59.979	7109500000	7	21	50097	54234	53712	59648	59970	60476	53426	53938.6	52272.6	57983.6	58721.7	61752.2
gi|238485081|ref|XP_002373779.1|DUF431domainprotein[AspergillusflavusNRRL3357]	gi|238485081|ref|XP_002373779.1|DUF431domainprotein[AspergillusflavusNRRL3357]	6	39.2	23.68	0	52.349	2501300000	6	12	40388	42988	42080	41769	40229	38723	43071.8	42753.8	40952.3	40603.5	39391.6	39540.1
gi|238485083|ref|XP_002373780.1|pheromoneprocessingcarboxypeptidaseKex1[AspergillusflavusNRRL3357]	gi|238485083|ref|XP_002373780.1|pheromoneprocessingcarboxypeptidaseKex1[AspergillusflavusNRRL3357]	6	12.7	67.236	0	13.326	471290000	6	7	8104.4	9123.2	9656.4	9413.9	10220	10450	8642.94	9073.5	9397.62	9151.22	10007.3	10670.5
gi|238485085|ref|XP_002373781.1|WDrepeatprotein[AspergillusflavusNRRL3357]	gi|238485085|ref|XP_002373781.1|WDrepeatprotein[AspergillusflavusNRRL3357]	5	13.9	48.857	0	40.79	403920000	5	6	32276	35368	37420	37606	37656	36751	34420.8	35175.3	36417.2	36556.6	36872.2	37526.5
gi|238485093|ref|XP_002373785.1|iron;coppertransporterAtx1,putative[AspergillusflavusNRRL3357]	gi|238485093|ref|XP_002373785.1|iron/coppertransporterAtx1,putative[AspergillusflavusNRRL3357]	2	55.7	8.3184	0	55.108	1052400000	2	8	23704	27173	28999	28807	28054	27180	25279.1	27025	28221.9	28003.2	27470.1	27753.6
gi|238485097|ref|XP_002373787.1|conservedhypotheticalprotein[AspergillusflavusNRRL3357]	gi|238485097|ref|XP_002373787.1|conservedhypotheticalprotein[AspergillusflavusNRRL3357]	2	11.7	30.708	0	2.6131	87355000	2	1	0	0	0	0	0	0	0	0	0	0	0	0
gi|238485099|ref|XP_002373788.1|meioticrecombinationproteinSki8;Rec14,putative[AspergillusflavusNRRL3357]	gi|238485099|ref|XP_002373788.1|meioticrecombinationproteinSki8/Rec14,putative[AspergillusflavusNRRL3357]	7	19.3	45.132	0	37.201	1903300000	7	10	21664	24211	23480	25775	21863	21903	23103.6	24079.1	22850.8	25055.8	21407.9	22365.2
gi|238485101|ref|XP_002373789.1|septin[AspergillusflavusNRRL3357]	gi|238485101|ref|XP_002373789.1|septin[AspergillusflavusNRRL3357]	2	60	19.685	0	40.349	1848000000	8	4	1580.9	1269.3	1731.5	1810.8	1709.2	1308.4	1685.95	1262.39	1685.1	1760.27	1673.62	1336.01
gi|238485103|ref|XP_002373790.1|guanylatekinase[AspergillusflavusNRRL3357]	gi|238485103|ref|XP_002373790.1|guanylatekinase[AspergillusflavusNRRL3357]	11	43.5	25.898	0	30.1	4810900000	11	22	103900	116660	118200	119090	112430	108740	110804	116025	115032	115767	110090	111035
gi|238485105|ref|XP_002373791.1|Golgimatrixprotein,putative[AspergillusflavusNRRL3357]	gi|238485105|ref|XP_002373791.1|Golgimatrixprotein,putative[AspergillusflavusNRRL3357]	5	8	61.199	0	11.868	245100000	5	6	0	0	0	0	0	0	0	0	0	0	0	0
gi|238485111|ref|XP_002373794.1|glycerol-3-phosphatedehydrogenase,mitochondrial[AspergillusflavusNRRL3357]	gi|238485111|ref|XP_002373794.1|glycerol-3-phosphatedehydrogenase,mitochondrial[AspergillusflavusNRRL3357]	29	53	77.502	0	295.7	18491000000	29	43	114980	125130	130360	139300	135900	131110	122621	124448	126866	135413	133071	133877
gi|238485119|ref|XP_002373798.1|exportinKapK[AspergillusflavusNRRL3357]	gi|238485119|ref|XP_002373798.1|exportinKapK[AspergillusflavusNRRL3357]	25	29.8	123.33	0	323.31	11844000000	25	52	216110	229830	234570	234700	238240	221290	230471	228578	228284	228151	233281	225960
gi|238485121|ref|XP_002373799.1|acetyltransferase,putative[AspergillusflavusNRRL3357]	gi|238485121|ref|XP_002373799.1|acetyltransferase,putative[AspergillusflavusNRRL3357]	11	21.2	77.122	0	90.035	608820000	11	12	7048.4	7974.9	7992.5	8772.1	8224.5	6978.9	7516.77	7931.46	7778.31	8527.32	8053.31	7126.17
gi|238485123|ref|XP_002373800.1|porphobilinogensynthase,putative[AspergillusflavusNRRL3357]	gi|238485123|ref|XP_002373800.1|porphobilinogensynthase,putative[AspergillusflavusNRRL3357]	5	20.9	32.609	0	119.67	499990000	5	9	26639	29594	30002	26082	27025	25413	28409.2	29432.8	29198	25354.2	26462.5	25949.3
gi|238485196|ref|XP_002373836.1|conservedhypotheticalprotein[AspergillusflavusNRRL3357]	gi|238485196|ref|XP_002373836.1|conservedhypotheticalprotein[AspergillusflavusNRRL3357]	2	15.8	24.141	0	78.385	2088100000	2	8	21662	24123	24284	34546	34032	33872	23101.5	23991.6	23633.2	33582	33323.6	34586.8
gi|238485198|ref|XP_002373837.1|pathway-specificregulatoryprotein[AspergillusflavusNRRL3357]	gi|238485198|ref|XP_002373837.1|pathway-specificregulatoryprotein[AspergillusflavusNRRL3357]	3	3.8	69.033	0	2.977	117880000	3	3	5970.9	6520.8	6383.9	5792.7	5995.8	5411	6367.67	6485.28	6212.82	5631.06	5871	5525.18
gi|238485212|ref|XP_002373844.1|conservedhypotheticalprotein[AspergillusflavusNRRL3357]	gi|238485212|ref|XP_002373844.1|conservedhypotheticalprotein[AspergillusflavusNRRL3357]	7	43	26.356	0	71.761	1075400000	7	9	39743	43935	41100	32333	31450	32534	42384	43695.7	39998.6	31430.8	30795.4	33220.5
gi|238485214|ref|XP_002373845.1|pectinesteraseprecursor,putative[AspergillusflavusNRRL3357]	gi|238485214|ref|XP_002373845.1|pectinesteraseprecursor,putative[AspergillusflavusNRRL3357]	7	16.6	69.844	0	323.31	35243000000	8	20	94770	97693	99365	98164	98865	93172	101068	97160.8	96702.1	95424.8	96807.1	95138.1
gi|238485222|ref|XP_002373849.1|hexokinasefamilyprotein[AspergillusflavusNRRL3357]	gi|238485222|ref|XP_002373849.1|hexokinasefamilyprotein[AspergillusflavusNRRL3357]	5	9.7	61.898	0	16.15	227720000	5	5	10111	11268	11331	13067	12254	10297	10782.9	11206.6	11027.3	12702.4	11998.9	10514.3
gi|238485224|ref|XP_002373850.1|cutinaseprecursor,putative[AspergillusflavusNRRL3357]	gi|238485224|ref|XP_002373850.1|cutinaseprecursor,putative[AspergillusflavusNRRL3357]	1	10.6	26.033	0	14.307	51397000	1	1	6167.1	7249.7	6387.6	5503.2	4786.4	4793.8	6576.91	7210.21	6216.42	5349.64	4686.77	4894.96
gi|238485238|ref|XP_002373857.1|alpha-1,3-glucansynthaseAgs1[AspergillusflavusNRRL3357];gi|238496377|ref|XP_002379424.1|alpha-1,3-glucansynthaseAgs2[AspergillusflavusNRRL3357]	gi|238485238|ref|XP_002373857.1|alpha-1,3-glucansynthaseAgs1[AspergillusflavusNRRL3357]	5	3.2	263.06	0	11.799	137140000	6;2	5	9316.1	10944	9858.3	10703	10351	10048	9935.16	10884.4	9594.11	10404.3	10135.5	10260
gi|238485242|ref|XP_002373859.1|alpha-amylase,putative[AspergillusflavusNRRL3357]	gi|238485242|ref|XP_002373859.1|alpha-amylase,putative[AspergillusflavusNRRL3357]	2	5.1	60.431	0	40.512	80358000	2	3	0	0	0	0	0	0	0	0	0	0	0	0
gi|238485244|ref|XP_002373860.1|alpha-amylase,putative[AspergillusflavusNRRL3357]	gi|238485244|ref|XP_002373860.1|alpha-amylase,putative[AspergillusflavusNRRL3357]	11	23.3	60.587	0	44.303	1714300000	11	11	30804	32532	33012	31946	31734	31650	32850.9	32354.8	32127.3	31054.6	31073.5	32317.9
gi|238485246|ref|XP_002373861.1|extracellularconservedserine-richprotein[AspergillusflavusNRRL3357]	gi|238485246|ref|XP_002373861.1|extracellularconservedserine-richprotein[AspergillusflavusNRRL3357]	5	36.2	19.594	0	164.47	1102200000	5	2	9641.7	10784	9169.6	9113.2	10627	9855	10282.4	10725.3	8923.86	8858.91	10405.8	10063
gi|238485248|ref|XP_002373862.1|UDP-galactose4-epimerase,putative[AspergillusflavusNRRL3357]	gi|238485248|ref|XP_002373862.1|UDP-galactose4-epimerase,putative[AspergillusflavusNRRL3357]	8	40	30.59	0	138.68	2783200000	8	11	79961	84011	86942	65338	67588	64125	85274.5	83553.4	84612	63514.8	66181.2	65478.2
gi|238485252|ref|XP_002373864.1|alcoholdehydrogenase,putative[AspergillusflavusNRRL3357]	gi|238485252|ref|XP_002373864.1|alcoholdehydrogenase,putative[AspergillusflavusNRRL3357]	5	14.1	37.091	0	6.7117	385740000	5	7	0	0	0	0	0	0	0	0	0	0	0	0
gi|238485266|ref|XP_002373871.1|cellwallproteinPhiA[AspergillusflavusNRRL3357]	gi|238485266|ref|XP_002373871.1|cellwallproteinPhiA[AspergillusflavusNRRL3357]	6	51.3	19.44	0	323.31	10311000000	6	7	24583	26274	26494	31572	29345	28677	26216.6	26130.9	25784	30691	28734.2	29282.1
gi|238485284|ref|XP_002373880.1|conservedhypotheticalprotein[AspergillusflavusNRRL3357]	gi|238485284|ref|XP_002373880.1|conservedhypotheticalprotein[AspergillusflavusNRRL3357]	1	3.5	21.935	0.0078416	1.3623	203150000	1	2	15767	16193	17466	18394	18507	17360	16814.7	16104.8	16997.9	17880.7	18121.8	17726.3
gi|238485290|ref|XP_002373883.1|phosphocarrierproteinHPr,putative[AspergillusflavusNRRL3357]	gi|238485290|ref|XP_002373883.1|phosphocarrierproteinHPr,putative[AspergillusflavusNRRL3357]	2	25.9	9.3264	0	9.7031	57669000	2	2	23423	25132	27275	30943	31835	28616	24979.5	24995.1	26544.1	30079.6	31172.4	29219.9
gi|238485294|ref|XP_002373885.1|glutathioneS-transferase,putative[AspergillusflavusNRRL3357]	gi|238485294|ref|XP_002373885.1|glutathioneS-transferase,putative[AspergillusflavusNRRL3357]	10	67.5	23.447	0	155.53	4954900000	10	14	64387	69284	70369	58522	58948	57223	68665.6	68906.6	68483.2	56889	57721	58430.5
gi|238485298|ref|XP_002373887.1|conservedhypotheticalprotein[AspergillusflavusNRRL3357]	gi|238485298|ref|XP_002373887.1|conservedhypotheticalprotein[AspergillusflavusNRRL3357]	3	3.6	81.664	0	6.5108	160090000	3	6	38432	42304	44092	40077	39893	37630	40985.8	42073.6	42910.4	38958.7	39062.6	38424.1
gi|238485312|ref|XP_002373894.1|conservedhypotheticalprotein[AspergillusflavusNRRL3357]	gi|238485312|ref|XP_002373894.1|conservedhypotheticalprotein[AspergillusflavusNRRL3357]	1	5.2	26.437	0.0020437	1.8869	201270000	1	1	2207.1	2692.7	2799.5	3338.4	2768.3	2920.6	2353.76	2678.03	2724.48	3245.25	2710.68	2982.23
gi|238485328|ref|XP_002373902.1|conservedhypotheticalprotein[AspergillusflavusNRRL3357]	gi|238485328|ref|XP_002373902.1|conservedhypotheticalprotein[AspergillusflavusNRRL3357]	1	6.8	17.094	0.0089477	1.2849	79842000	1	1	1669.1	1904.6	1925.7	1596	1854.8	1833.9	1780.01	1894.23	1874.09	1551.47	1816.19	1872.6
gi|238485358|ref|XP_002373917.1|nonspecificlipid-transferprotein,putative[AspergillusflavusNRRL3357]	gi|238485358|ref|XP_002373917.1|nonspecificlipid-transferprotein,putative[AspergillusflavusNRRL3357]	9	21.1	49.724	0	70.255	438120000	9	10	40929	45068	45731	44322	44394	41266	43648.8	44822.5	44505.5	43085.2	43469.9	42136.8
gi|238485360|ref|XP_002373918.1|cytochromeP450,putative[AspergillusflavusNRRL3357]	gi|238485360|ref|XP_002373918.1|cytochromeP450,putative[AspergillusflavusNRRL3357]	10	21.8	63.185	0	42.364	4444700000	10	17	21425	23249	24636	32172	30141	30111	22848.7	23122.4	23975.8	31274.3	29513.6	30746.4
gi|238485374|ref|XP_002373925.1|xenobioticcompoundmonooxygenase,DszAfamily,putative[AspergillusflavusNRRL3357]	gi|238485374|ref|XP_002373925.1|xenobioticcompoundmonooxygenase,DszAfamily,putative[AspergillusflavusNRRL3357]	6	12.5	53.995	0	12.486	244360000	6	7	2224.2	1989	2426.1	2577	2689.6	2163.5	2372	1978.17	2361.08	2505.09	2633.62	2209.15
gi|238485392|ref|XP_002373934.1|conservedhypotheticalprotein[AspergillusflavusNRRL3357]	gi|238485392|ref|XP_002373934.1|conservedhypotheticalprotein[AspergillusflavusNRRL3357]	9	22.5	47.051	0	20.213	933900000	9	13	12137	11426	11833	11690	11897	11465	12943.5	11363.8	11515.9	11363.8	11649.4	11706.9
gi|238485394|ref|XP_002373935.1|conservedhypotheticalprotein[AspergillusflavusNRRL3357]	gi|238485394|ref|XP_002373935.1|conservedhypotheticalprotein[AspergillusflavusNRRL3357]	5	15.3	49.254	0	34.978	276090000	5	7	10484	11090	11892	11974	11734	11744	11180.7	11029.6	11573.3	11639.9	11489.8	11991.8
gi|238485396|ref|XP_002373936.1|generalamidase,putative[AspergillusflavusNRRL3357]	gi|238485396|ref|XP_002373936.1|generalamidase,putative[AspergillusflavusNRRL3357]	8	14.2	58.967	0	11.878	1108300000	8	9	22746	22427	23108	26955	26975	25255	24257.5	22304.8	22488.7	26202.9	26413.5	25787.9
gi|238485406|ref|XP_002373941.1|amidase,putative[AspergillusflavusNRRL3357]	gi|238485406|ref|XP_002373941.1|amidase,putative[AspergillusflavusNRRL3357]	1	3.7	68.812	0.0040233	1.7233	0	1	0	0	0	0	0	0	0	0	0	0	0	0	0
gi|238485422|ref|XP_002373949.1|fatty-acidamidehydrolase,putative[AspergillusflavusNRRL3357]	gi|238485422|ref|XP_002373949.1|fatty-acidamidehydrolase,putative[AspergillusflavusNRRL3357]	7	14	68.465	0	16.149	541870000	7	7	0	0	0	0	0	0	0	0	0	0	0	0
gi|238485438|ref|XP_002373957.1|conservedhypotheticalprotein[AspergillusflavusNRRL3357]	gi|238485438|ref|XP_002373957.1|conservedhypotheticalprotein[AspergillusflavusNRRL3357]	3	8	52.271	0	15.887	32229000	3	2	4197	4709.9	4426.7	5144.9	5256.2	4679.8	4475.89	4684.24	4308.07	5001.34	5146.79	4778.55
gi|238485440|ref|XP_002373958.1|RNApolymeraseIImediatorcomplexcomponentSRB4,putative[AspergillusflavusNRRL3357]	gi|238485440|ref|XP_002373958.1|RNApolymeraseIImediatorcomplexcomponentSRB4,putative[AspergillusflavusNRRL3357]	6	10.3	71.677	0	19.063	406670000	6	7	6719.8	5619.3	6393.8	6057.3	6226.9	5917.5	7166.34	5588.69	6222.45	5888.28	6097.29	6042.37
gi|238485442|ref|XP_002373959.1|6-phosphofructokinasealphasubunit[AspergillusflavusNRRL3357]	gi|238485442|ref|XP_002373959.1|6-phosphofructokinasealphasubunit[AspergillusflavusNRRL3357]	38	55.7	86.1	0	323.31	49637000000	38	85	375280	411820	412740	411230	404010	388100	400218	409577	401679	399755	395601	396290
gi|238485444|ref|XP_002373960.1|IMP-specific5'-nucleotidase(Isn1),putative[AspergillusflavusNRRL3357]	gi|238485444|ref|XP_002373960.1|IMP-specific5'-nucleotidase(Isn1),putative[AspergillusflavusNRRL3357]	4	15.1	44.618	0	18.908	242470000	4	3	0	0	0	0	0	0	0	0	0	0	0	0
gi|238485466|ref|XP_002373971.1|shortchainoxidoreductase(CsgA),putative[AspergillusflavusNRRL3357]	gi|238485466|ref|XP_002373971.1|shortchainoxidoreductase(CsgA),putative[AspergillusflavusNRRL3357]	5	22.7	27.486	0	6.6986	482620000	6	7	16955	16813	18207	16544	15467	15331	18081.7	16721.4	17719.1	16082.4	15145.1	15654.5
gi|238485472|ref|XP_002373974.1|conservedhypotheticalprotein[AspergillusflavusNRRL3357]	gi|238485472|ref|XP_002373974.1|conservedhypotheticalprotein[AspergillusflavusNRRL3357]	2	4.8	50.222	0	3.7465	45520000	2	3	10125	11372	11632	14392	13871	12357	10797.8	11310.1	11320.3	13990.4	13582.3	12617.8
gi|238485496|ref|XP_002373986.1|cytochromeP450phenylacetate2-hydroxylase,putative[AspergillusflavusNRRL3357]	gi|238485496|ref|XP_002373986.1|cytochromeP450phenylacetate2-hydroxylase,putative[AspergillusflavusNRRL3357]	13	23.1	58.077	0	128.43	4980000000	13	22	23614	23405	26447	25925	27486	25884	25183.2	23277.5	25738.2	25201.6	26913.9	26430.2
gi|238485504|ref|XP_002373990.1|conservedhypotheticalprotein[AspergillusflavusNRRL3357]	gi|238485504|ref|XP_002373990.1|conservedhypotheticalprotein[AspergillusflavusNRRL3357]	2	2.7	58.915	0.0047837	1.5967	99266000	2	2	5373.2	5828.1	6891.7	5186.7	4244.8	4130.2	5730.25	5796.35	6707.01	5041.97	4156.45	4217.36
gi|238485506|ref|XP_002373991.1|conservedhypotheticalprotein[AspergillusflavusNRRL3357]	gi|238485506|ref|XP_002373991.1|conservedhypotheticalprotein[AspergillusflavusNRRL3357]	1	5	22.417	0.0028478	1.8472	16286000	1	1	6520.3	6104.8	6464.2	6908.7	7168	6353.7	6953.58	6071.55	6290.97	6715.92	7018.8	6487.78
gi|238485512|ref|XP_002373994.1|conservedhypotheticalprotein[AspergillusflavusNRRL3357]	gi|238485512|ref|XP_002373994.1|conservedhypotheticalprotein[AspergillusflavusNRRL3357]	4	7.1	71.264	0	6.8948	124210000	4	4	7675.6	8742	8561.9	8813.6	8788.5	8284.1	8185.65	8694.38	8332.45	8567.67	8605.57	8458.91
gi|238485514|ref|XP_002373995.1|MYBDNA-bindingdomainprotein[AspergillusflavusNRRL3357]	gi|238485514|ref|XP_002373995.1|MYBDNA-bindingdomainprotein[AspergillusflavusNRRL3357]	13	10.7	149.66	0	25.603	486670000	13	15	15980	17153	17016	17967	16557	16226	17041.9	17059.6	16560	17465.7	16212.4	16568.4
gi|238485516|ref|XP_002373996.1|deoxyhypusinesynthase,putative[AspergillusflavusNRRL3357]	gi|238485516|ref|XP_002373996.1|deoxyhypusinesynthase,putative[AspergillusflavusNRRL3357]	5	21.4	40.882	0	143.5	513010000	5	4	7590.8	7955.5	8663.5	8076.9	8317	7874.8	8095.21	7912.16	8431.33	7851.52	8143.88	8040.98
gi|238485518|ref|XP_002373997.1|MATHandUCHdomainprotein,putative[AspergillusflavusNRRL3357]	gi|238485518|ref|XP_002373997.1|MATHandUCHdomainprotein,putative[AspergillusflavusNRRL3357]	3	2.4	142.67	0	4.0408	60967000	3	3	10327	11965	11821	10696	10605	10758	11013.2	11899.8	11504.2	10397.5	10384.3	10985
gi|238485520|ref|XP_002373998.1|S-adenosylmethionine-dependentmethyltransferasesuperfamilydomain-containingprotein[AspergillusflavusNRRL3357]	gi|238485520|ref|XP_002373998.1|S-adenosylmethionine-dependentmethyltransferasesuperfamilydomain-containingprotein[AspergillusflavusNRRL3357]	8	11.5	82.455	0	13.836	359060000	8	9	11995	13602	14711	13475	12563	12072	12792.1	13527.9	14316.8	13099	12301.5	12326.7
gi|238485522|ref|XP_002373999.1|conservedhypotheticalprotein[AspergillusflavusNRRL3357]	gi|238485522|ref|XP_002373999.1|conservedhypotheticalprotein[AspergillusflavusNRRL3357]	10	41.6	25.364	0	31.935	3974100000	10	14	19279	21225	23436	24402	25087	24605	20560.1	21109.4	22807.9	23721.1	24564.8	25124.2
gi|238485524|ref|XP_002374000.1|celldifferentiationanddevelopmentproteinFsr1;Pro11[AspergillusflavusNRRL3357]	gi|238485524|ref|XP_002374000.1|celldifferentiationanddevelopmentproteinFsr1/Pro11[AspergillusflavusNRRL3357]	8	10.9	90.77	0	46.685	592530000	8	14	3158.3	4128.2	4585.2	4023.7	4270.9	4303.4	3368.17	4105.71	4462.32	3911.42	4182	4394.21
gi|238485530|ref|XP_002374003.1|DUF221domainprotein,putative[AspergillusflavusNRRL3357]	gi|238485530|ref|XP_002374003.1|DUF221domainprotein,putative[AspergillusflavusNRRL3357]	1	1.3	98.031	0.00042373	2.3899	131120000	1	1	7417.2	6674.1	7274.7	7152.1	9894.4	9062	7910.08	6637.74	7079.74	6952.53	9688.45	9253.23
gi|238485532|ref|XP_002374004.1|extracellularendoglucanase,putative[AspergillusflavusNRRL3357]	gi|238485532|ref|XP_002374004.1|extracellularendoglucanase,putative[AspergillusflavusNRRL3357]	2	2	99.582	0.0078585	1.3716	111600000	2	2	0	0	0	0	0	0	0	0	0	0	0	0
gi|238485534|ref|XP_002374005.1|eukaryotictranslationinitiationfactor3,gammasubunit,putative[AspergillusflavusNRRL3357]	gi|238485534|ref|XP_002374005.1|eukaryotictranslationinitiationfactor3,gammasubunit,putative[AspergillusflavusNRRL3357]	1	2.8	64.596	0.0047809	1.5947	0	1	0	0	0	0	0	0	0	0	0	0	0	0	0
gi|238485536|ref|XP_002374006.1|ARP2;3complexsubunitArc18,putative[AspergillusflavusNRRL3357]	gi|238485536|ref|XP_002374006.1|ARP2/3complexsubunitArc18,putative[AspergillusflavusNRRL3357]	8	44.1	21.024	0	79.79	2637100000	8	10	15224	17477	17713	17278	16025	16396	16235.6	17381.8	17238.3	16795.9	15691.4	16742
gi|238485538|ref|XP_002374007.1|DNAreplicationfactorCsubunitRfc3,putative[AspergillusflavusNRRL3357]	gi|238485538|ref|XP_002374007.1|DNAreplicationfactorCsubunitRfc3,putative[AspergillusflavusNRRL3357]	3	18.9	24.796	0	9.3755	465050000	3	4	0	0	0	0	0	0	0	0	0	0	0	0
gi|238485546|ref|XP_002374011.1|flavoprotein,putative[AspergillusflavusNRRL3357]	gi|238485546|ref|XP_002374011.1|flavoprotein,putative[AspergillusflavusNRRL3357]	3	16.3	25.473	0	5.4412	553690000	3	4	12960	14411	14931	13975	14420	14055	13821.2	14332.5	14530.9	13585	14119.9	14351.6
gi|238485550|ref|XP_002374013.1|peptidyl-prolylcis-transisomerase,putative[AspergillusflavusNRRL3357]	gi|238485550|ref|XP_002374013.1|peptidyl-prolylcis-transisomerase,putative[AspergillusflavusNRRL3357]	4	8.3	60.185	0	25.011	207490000	4	3	0	0	0	0	0	0	0	0	0	0	0	0
gi|238485552|ref|XP_002374014.1|heatshocktranscriptionfactorHsf1,putative[AspergillusflavusNRRL3357]	gi|238485552|ref|XP_002374014.1|heatshocktranscriptionfactorHsf1,putative[AspergillusflavusNRRL3357]	4	6.1	85.729	0	17.547	220710000	4	5	9018.6	10155	9937.7	11418	11901	10782	9617.89	10099.7	9671.38	11099.4	11653.3	11009.5
gi|238485554|ref|XP_002374015.1|aldo-ketoreductase(AKR),putative[AspergillusflavusNRRL3357]	gi|238485554|ref|XP_002374015.1|aldo-ketoreductase(AKR),putative[AspergillusflavusNRRL3357]	5	16.4	35.491	0	13.391	4876500000	5	7	5398.6	5220.1	4979.8	5707.3	6359.8	6618.1	5757.34	5191.66	4846.35	5548.04	6227.42	6757.76
gi|238485558|ref|XP_002374017.1|GPIanchoredprotein,putative[AspergillusflavusNRRL3357]	gi|238485558|ref|XP_002374017.1|GPIanchoredprotein,putative[AspergillusflavusNRRL3357]	2	13.2	21.22	0	4.9781	209850000	2	3	11886	13001	13458	10633	11319	9705.4	12675.8	12930.2	13097.3	10336.3	11083.4	9910.21
gi|238485560|ref|XP_002374018.1|R3Hdomainprotein,putative[AspergillusflavusNRRL3357]	gi|238485560|ref|XP_002374018.1|R3Hdomainprotein,putative[AspergillusflavusNRRL3357]	7	15.4	65.997	0	76.124	1006600000	7	8	50648	54919	58844	55674	56602	54152	54013.6	54619.8	57267	54120.5	55423.8	55294.7
gi|238485562|ref|XP_002374019.1|histoneH2A[AspergillusflavusNRRL3357]	gi|238485562|ref|XP_002374019.1|histoneH2A[AspergillusflavusNRRL3357]	2	13.8	14.834	0	4.4916	2270900000	2	3	17366	18293	20217	16963	17523	17023	18520	18193.4	19675.2	16489.7	17158.3	17382.2
gi|238485564|ref|XP_002374020.1|phosphatetransporter(Pho88),putative[AspergillusflavusNRRL3357]	gi|238485564|ref|XP_002374020.1|phosphatetransporter(Pho88),putative[AspergillusflavusNRRL3357]	7	52	17.057	0	144.88	3893200000	7	15	42002	47203	46029	46061	44759	40219	44793.1	46945.9	44795.5	44775.7	43827.4	41067.7
gi|238485566|ref|XP_002374021.1|glyceraldehyde3-phosphatedehydrogenaseGpdA[AspergillusflavusNRRL3357];gi|238505603|ref|XP_002384019.1|glyceraldehyde-3-phosphatedehydrogenase,putative[AspergillusflavusNRRL3357]	gi|238485566|ref|XP_002374021.1|glyceraldehyde3-phosphatedehydrogenaseGpdA[AspergillusflavusNRRL3357]	20	79.9	36.3	0	323.31	375130000000	21;1	167	549310	600510	598320	653290	592080	577530	585812	597239	582286	635061	579756	589717
gi|238485568|ref|XP_002374022.1|hypotheticalproteinAFLA_025110[AspergillusflavusNRRL3357]	gi|238485568|ref|XP_002374022.1|hypotheticalproteinAFLA_025110[AspergillusflavusNRRL3357]	2	14.8	23.705	0	4.3498	67195000	2	2	4339.4	4347.8	4997.5	4185.3	4198.8	4586.7	4627.76	4324.12	4863.57	4068.51	4111.4	4683.49
gi|238485570|ref|XP_002374023.1|histonedeacetylase,putative[AspergillusflavusNRRL3357]	gi|238485570|ref|XP_002374023.1|histonedeacetylase,putative[AspergillusflavusNRRL3357]	2	5.7	55.358	0	76.895	198720000	2	2	4961	5883.6	5001	5856.2	5432	5724.7	5290.66	5851.55	4866.98	5692.79	5318.93	5845.5
gi|238485572|ref|XP_002374024.1|BYS1domainprotein,putative[AspergillusflavusNRRL3357]	gi|238485572|ref|XP_002374024.1|BYS1domainprotein,putative[AspergillusflavusNRRL3357]	3	16.2	16.148	0	4.8906	2271100000	3	8	11179	13193	12184	10901	10472	9399.7	11921.9	13121.1	11857.5	10596.8	10254	9598.05
gi|238485574|ref|XP_002374025.1|dephospho-CoAkinase,putative[AspergillusflavusNRRL3357]	gi|238485574|ref|XP_002374025.1|dephospho-CoAkinase,putative[AspergillusflavusNRRL3357]	4	12.5	30.224	0	6.6984	414420000	4	4	21439	23212	23802	24212	22561	22528	22863.6	23085.6	23164.1	23536.4	22091.4	23003.4
gi|238485576|ref|XP_002374026.1|conservedhypotheticalprotein[AspergillusflavusNRRL3357]	gi|238485576|ref|XP_002374026.1|conservedhypotheticalprotein[AspergillusflavusNRRL3357]	3	9.3	39.302	0	6.541	182690000	3	3	18249	19497	21000	21106	20321	20282	19461.7	19390.8	20437.2	20517.1	19898	20710
gi|238485578|ref|XP_002374027.1|prolineracemase,putative[AspergillusflavusNRRL3357]	gi|238485578|ref|XP_002374027.1|prolineracemase,putative[AspergillusflavusNRRL3357]	2	4.1	43.18	0.00063358	2.3605	24895000	2	2	8793.7	8727.2	9517.7	10524	9852.6	9021.4	9378.05	8679.66	9262.63	10230.3	9647.52	9211.77
gi|238485580|ref|XP_002374028.1|a-pheromoneprocessingmetallopeptidaseSte23[AspergillusflavusNRRL3357]	gi|238485580|ref|XP_002374028.1|a-pheromoneprocessingmetallopeptidaseSte23[AspergillusflavusNRRL3357]	16	17.2	134.5	0	90.696	1349900000	16	16	58255	62458	64775	66967	62510	61872	62126.1	62117.8	63039.1	65098.4	61208.9	63177.6
gi|238485582|ref|XP_002374029.1|cleavageandpolyadenylationspecificfactor5[AspergillusflavusNRRL3357]	gi|238485582|ref|XP_002374029.1|cleavageandpolyadenylationspecificfactor5[AspergillusflavusNRRL3357]	8	46.9	31.226	0	160.04	2646300000	8	16	54448	57701	58464	59712	58996	57348	58066.1	57386.7	56897.2	58045.8	57768	58558.2
gi|238485588|ref|XP_002374032.1|NADH-ubiquinoneoxidoreductase[AspergillusflavusNRRL3357]	gi|238485588|ref|XP_002374032.1|NADH-ubiquinoneoxidoreductase[AspergillusflavusNRRL3357]	4	27	23.652	0	86.549	1439600000	4	3	0	0	0	0	0	0	0	0	0	0	0	0
gi|238485604|ref|XP_002374040.1|F-boxdomainprotein[AspergillusflavusNRRL3357]	gi|238485604|ref|XP_002374040.1|F-boxdomainprotein[AspergillusflavusNRRL3357]	1	3.5	61.112	0	2.8357	55626000	1	1	0	0	0	0	0	0	0	0	0	0	0	0
gi|238485612|ref|XP_002374044.1|hypotheticalproteinAFLA_025330[AspergillusflavusNRRL3357]	gi|238485612|ref|XP_002374044.1|hypotheticalproteinAFLA_025330[AspergillusflavusNRRL3357]	1	8.9	10.997	0.00042265	2.3673	2967900000	1	1	1594.8	2030.7	1964	2101.4	2181.6	2263.6	1700.78	2019.64	1911.37	2042.76	2136.19	2311.37
gi|238485648|ref|XP_002374062.1|GPIanchoredprotein,putative[AspergillusflavusNRRL3357]	gi|238485648|ref|XP_002374062.1|GPIanchoredprotein,putative[AspergillusflavusNRRL3357]	1	1.1	99.621	0.0084099	1.3328	0	1	0	0	0	0	0	0	0	0	0	0	0	0	0
gi|238485650|ref|XP_002374063.1|conservedhypotheticalprotein[AspergillusflavusNRRL3357]	gi|238485650|ref|XP_002374063.1|conservedhypotheticalprotein[AspergillusflavusNRRL3357]	6	78	12.691	0	260.8	1669800000	6	7	27836	29104	29618	28071	27807	25999	29685.7	28945.5	28824.3	27287.7	27228.2	26547.6
gi|238485670|ref|XP_002374073.1|secretorycomponentproteinshr3,putative[AspergillusflavusNRRL3357]	gi|238485670|ref|XP_002374073.1|secretorycomponentproteinshr3,putative[AspergillusflavusNRRL3357]	3	14.4	23.395	0	26.648	1273300000	3	4	5825.3	6352.4	5893	6225.1	6694.9	6433.7	6212.4	6317.8	5735.07	6051.4	6555.55	6569.47
gi|238485672|ref|XP_002374074.1|conservedhypotheticalprotein[AspergillusflavusNRRL3357]	gi|238485672|ref|XP_002374074.1|conservedhypotheticalprotein[AspergillusflavusNRRL3357]	3	13.3	38.493	0	7.2583	169390000	3	3	11348	12875	13153	12905	13373	12306	12102.1	12804.9	12800.5	12544.9	13094.6	12565.7
gi|238485692|ref|XP_002374084.1|mitochondrialinnermembranemetallopeptidaseOma1,putative[AspergillusflavusNRRL3357]	gi|238485692|ref|XP_002374084.1|mitochondrialinnermembranemetallopeptidaseOma1,putative[AspergillusflavusNRRL3357]	3	9	38.772	0	22.634	442110000	3	3	13203	14882	14405	18627	18252	17095	14080.3	14800.9	14019	18107.2	17872.1	17455.7
gi|238485694|ref|XP_002374085.1|t-complexprotein1,thetasubunit,putative[AspergillusflavusNRRL3357]	gi|238485694|ref|XP_002374085.1|t-complexprotein1,thetasubunit,putative[AspergillusflavusNRRL3357]	25	45.6	61.045	0	267.1	20609000000	25	47	161360	174520	175900	169200	170180	164420	172082	173569	171186	164479	166638	167890
gi|238485696|ref|XP_002374086.1|putativemitochondrial54SribosomalproteinMNP1[AspergillusflavusNRRL3357]	gi|238485696|ref|XP_002374086.1|putativemitochondrial54SribosomalproteinMNP1[AspergillusflavusNRRL3357]	5	39.7	19.541	0	27.753	4159000000	5	10	24723	26523	27447	27873	28009	26080	26365.9	26378.5	26711.4	27095.2	27426	26630.3
gi|238485698|ref|XP_002374087.1|conservedhypotheticalprotein[AspergillusflavusNRRL3357]	gi|238485698|ref|XP_002374087.1|conservedhypotheticalprotein[AspergillusflavusNRRL3357]	3	7.4	55.895	0	7.404	106780000	3	3	4881.9	5238	5221.2	5435	5733.2	5176.3	5206.31	5209.47	5081.28	5283.34	5613.86	5285.53
gi|238485706|ref|XP_002374091.1|SYF2splicingfactorfamilyprotein[AspergillusflavusNRRL3357]	gi|238485706|ref|XP_002374091.1|SYF2splicingfactorfamilyprotein[AspergillusflavusNRRL3357]	5	26	34.886	0	94.909	361300000	5	5	14593	14452	15571	13143	12866	12655	15562.7	14373.3	15153.7	12776.3	12598.2	12922
gi|238485708|ref|XP_002374092.1|NADdependentepimerase;dehydratase,putative[AspergillusflavusNRRL3357]	gi|238485708|ref|XP_002374092.1|NADdependentepimerase/dehydratase,putative[AspergillusflavusNRRL3357]	5	17.4	31.285	0	14.921	1083300000	5	8	0	0	0	0	0	0	0	0	0	0	0	0
gi|238485710|ref|XP_002374093.1|histoneacetyltransferasesubunit(Yaf9),putative[AspergillusflavusNRRL3357]	gi|238485710|ref|XP_002374093.1|histoneacetyltransferasesubunit(Yaf9),putative[AspergillusflavusNRRL3357]	5	30.3	28.724	0	123.34	587420000	5	8	53534	59217	59764	61452	61030	57144	57091.4	58894.4	58162.4	59737.3	59759.7	58349.9
gi|238485714|ref|XP_002374095.1|kynureninase,putative[AspergillusflavusNRRL3357]	gi|238485714|ref|XP_002374095.1|kynureninase,putative[AspergillusflavusNRRL3357]	3	7.1	51.634	0	7.5067	966110000	3	4	0	0	0	0	0	0	0	0	0	0	0	0
gi|238485716|ref|XP_002374096.1|C6transcriptionfactor,putative[AspergillusflavusNRRL3357]	gi|238485716|ref|XP_002374096.1|C6transcriptionfactor,putative[AspergillusflavusNRRL3357]	2	1.3	77.404	0	3.9549	1140600000	2	3	3021.4	3225.8	2713.3	3566.2	3749.5	3716.1	3222.17	3208.23	2640.59	3466.69	3671.45	3794.52
gi|238485720|ref|XP_002374098.1|conservedhypotheticalprotein[AspergillusflavusNRRL3357]	gi|238485720|ref|XP_002374098.1|conservedhypotheticalprotein[AspergillusflavusNRRL3357]	2	5.1	40.199	0	5.1539	124660000	2	2	0	0	0	0	0	0	0	0	0	0	0	0
gi|238485726|ref|XP_002374101.1|conservedhypotheticalprotein[AspergillusflavusNRRL3357]	gi|238485726|ref|XP_002374101.1|conservedhypotheticalprotein[AspergillusflavusNRRL3357]	7	16.4	49.674	0	77.986	2048100000	7	12	63715	67496	71669	68165	66633	67567	67948.9	67128.3	69748.3	66262.9	65246	68992.8
gi|238485738|ref|XP_002374107.1|ABCmultidrugtransporterMdr2[AspergillusflavusNRRL3357]	gi|238485738|ref|XP_002374107.1|ABCmultidrugtransporterMdr2[AspergillusflavusNRRL3357]	4	9.1	85.406	0	71.252	458550000	4	6	17054	17755	19841	21111	20496	19858	18187.3	17658.3	19309.3	20521.9	20069.4	20277
gi|238485740|ref|XP_002374108.1|Hsp90co-chaperoneCdc37[AspergillusflavusNRRL3357]	gi|238485740|ref|XP_002374108.1|Hsp90co-chaperoneCdc37[AspergillusflavusNRRL3357]	22	50.3	54.675	0	323.31	11685000000	22	41	104790	116430	116720	122480	119670	116670	111753	115796	113592	119062	117179	119132
gi|238485742|ref|XP_002374109.1|clathrinlightchain[AspergillusflavusNRRL3357]	gi|238485742|ref|XP_002374109.1|clathrinlightchain[AspergillusflavusNRRL3357]	10	38.1	26.199	0	255.72	9277200000	10	17	35404	40183	38928	40340	41532	39065	37756.6	39964.1	37884.8	39214.4	40667.5	39889.4
gi|238485744|ref|XP_002374110.1|DUF618domainprotein[AspergillusflavusNRRL3357]	gi|238485744|ref|XP_002374110.1|DUF618domainprotein[AspergillusflavusNRRL3357]	7	25.9	35.085	0	78.95	1918800000	7	13	45703	50867	50222	52472	51272	51169	48740	50589.9	48876.1	51007.8	50204.8	52248.8
gi|238485746|ref|XP_002374111.1|SNAREcomplexsubunit(Tlg2),putative[AspergillusflavusNRRL3357]	gi|238485746|ref|XP_002374111.1|SNAREcomplexsubunit(Tlg2),putative[AspergillusflavusNRRL3357]	3	9.7	44.469	0	9.4897	204930000	3	2	10644	11520	11401	11619	12745	11700	11351.3	11457.2	11095.5	11294.8	12479.7	11946.9
gi|238485748|ref|XP_002374112.1|calmodulin[AspergillusflavusNRRL3357]	gi|238485748|ref|XP_002374112.1|calmodulin[AspergillusflavusNRRL3357]	15	91.9	17.013	0	323.31	27905000000	16	43	292890	318890	318780	316380	320260	298130	312353	317153	310237	307552	313594	304421
gi|238485750|ref|XP_002374113.1|conservedhypotheticalprotein[AspergillusflavusNRRL3357]	gi|238485750|ref|XP_002374113.1|conservedhypotheticalprotein[AspergillusflavusNRRL3357]	3	9.3	37.418	0	2.8605	192830000	3	3	7074.6	8184.8	8799.4	8119.2	7710.1	7842.3	7544.71	8140.21	8563.58	7892.64	7549.62	8007.79
gi|238485782|ref|XP_002374129.1|signalrecognitionparticleprotein,putative[AspergillusflavusNRRL3357]	gi|238485782|ref|XP_002374129.1|signalrecognitionparticleprotein,putative[AspergillusflavusNRRL3357]	19	37.5	71.219	0	263.27	5249700000	19	37	66868	72290	71451	60299	58583	58909	71311.4	71896.2	69536.2	58616.4	57363.6	60152.1
gi|238485790|ref|XP_002374133.1|conservedhypotheticalprotein[AspergillusflavusNRRL3357]	gi|238485790|ref|XP_002374133.1|conservedhypotheticalprotein[AspergillusflavusNRRL3357]	15	33.9	65.77	0	239.7	8959400000	15	34	98356	103740	104990	104810	107170	103450	104892	103175	102176	101885	104939	105633
gi|238485792|ref|XP_002374134.1|phospholipid-transportingATPase(DRS2),putative[AspergillusflavusNRRL3357]	gi|238485792|ref|XP_002374134.1|phospholipid-transportingATPase(DRS2),putative[AspergillusflavusNRRL3357]	1	0.4	189.98	0.0059607	1.5447	35106000	1	1	0	0	0	0	0	0	0	0	0	0	0	0
gi|238485796|ref|XP_002374136.1|smallnuclearribonucleoproteinSmD3,putative[AspergillusflavusNRRL3357]	gi|238485796|ref|XP_002374136.1|smallnuclearribonucleoproteinSmD3,putative[AspergillusflavusNRRL3357]	4	36.2	12.867	0	30.001	2256200000	4	9	60343	65505	65297	50065	48320	47463	64352.8	65148.2	63547.1	48668	47314.2	48464.6
gi|238485798|ref|XP_002374137.1|conservedhypotheticalprotein[AspergillusflavusNRRL3357]	gi|238485798|ref|XP_002374137.1|conservedhypotheticalprotein[AspergillusflavusNRRL3357]	4	15.3	46.376	0	20.301	193280000	4	5	1807	1816.3	2000.4	2077.8	1895.2	1531	1927.08	1806.41	1946.79	2019.82	1855.75	1563.31
gi|238485800|ref|XP_002374138.1|phosphatase-likeprotein(PTPLA),putative[AspergillusflavusNRRL3357]	gi|238485800|ref|XP_002374138.1|phosphatase-likeprotein(PTPLA),putative[AspergillusflavusNRRL3357]	1	9.1	25.756	0.0069266	1.4888	53723000	2	1	0	0	0	0	0	0	0	0	0	0	0	0
gi|238485802|ref|XP_002374139.1|phosphotransmitterproteinYpd1,putative[AspergillusflavusNRRL3357]	gi|238485802|ref|XP_002374139.1|phosphotransmitterproteinYpd1,putative[AspergillusflavusNRRL3357]	15	56.6	18.406	0	153.22	18482000000	15	34	173980	181030	185980	187460	186830	184840	185541	180044	180996	182229	182941	188741
gi|238485806|ref|XP_002374141.1|conservedhypotheticalprotein[AspergillusflavusNRRL3357]	gi|238485806|ref|XP_002374141.1|conservedhypotheticalprotein[AspergillusflavusNRRL3357]	1	2.3	54.397	0	6.829	39994000	1	1	0	0	0	0	0	0	0	0	0	0	0	0
gi|238485810|ref|XP_002374143.1|CaaXfarnesyltransferasebetasubunitRam1[AspergillusflavusNRRL3357]	gi|238485810|ref|XP_002374143.1|CaaXfarnesyltransferasebetasubunitRam1[AspergillusflavusNRRL3357]	6	21	47.944	0	177.49	1474800000	6	8	16359	19784	18471	19008	18438	18144	17446.1	19676.2	17976	18477.6	18054.2	18526.9
gi|238485816|ref|XP_002374146.1|conservedhypotheticalprotein[AspergillusflavusNRRL3357]	gi|238485816|ref|XP_002374146.1|conservedhypotheticalprotein[AspergillusflavusNRRL3357]	3	6.3	49.759	0	9.5313	114930000	3	5	15610	17903	17156	17701	17469	16932	16647.3	17805.5	16696.2	17207.1	17105.4	17289.3
gi|238485824|ref|XP_002374150.1|3-demethylubiquinone-93-methyltransferase[AspergillusflavusNRRL3357]	gi|238485824|ref|XP_002374150.1|3-demethylubiquinone-93-methyltransferase[AspergillusflavusNRRL3357]	2	6.5	35.804	0	12.752	119000000	2	3	4386.5	4832	4867.9	5270.6	5028.4	3810.5	4677.99	4805.68	4737.44	5123.53	4923.73	3890.91
gi|238485826|ref|XP_002374151.1|C2H2fingerdomainprotein,putative[AspergillusflavusNRRL3357]	gi|238485826|ref|XP_002374151.1|C2H2fingerdomainprotein,putative[AspergillusflavusNRRL3357]	1	2.7	48.201	0.0030469	1.8338	14361000	1	2	0	0	0	0	0	0	0	0	0	0	0	0
gi|238485828|ref|XP_002374152.1|YagEfamilyprotein[AspergillusflavusNRRL3357]	gi|238485828|ref|XP_002374152.1|YagEfamilyprotein[AspergillusflavusNRRL3357]	2	2.8	77.509	0.0016404	1.9257	123200000	2	2	1528.1	1583	1714.4	1446.1	1627.5	1432.9	1629.64	1574.38	1668.46	1405.75	1593.62	1463.14
gi|238485838|ref|XP_002374157.1|aspartateaminotransferase,putative[AspergillusflavusNRRL3357];gi|238486318|ref|XP_002374397.1|aromatic-amino-acidaminotransferase,putative[AspergillusflavusNRRL3357]	gi|238485838|ref|XP_002374157.1|aspartateaminotransferase,putative[AspergillusflavusNRRL3357]	20	43.6	47.224	0	323.31	86535000000	20;1	41	188290	199920	202560	221120	217430	209450	200802	198831	197132	214950	212904	213870
gi|238485840|ref|XP_002374158.1|DNAbindingproteinSART-1,putative[AspergillusflavusNRRL3357]	gi|238485840|ref|XP_002374158.1|DNAbindingproteinSART-1,putative[AspergillusflavusNRRL3357]	10	16.9	77.139	0	59.553	2145400000	10	16	39313	41301	44993	47519	49141	45701	41925.4	41076	43787.2	46193	48118.1	46665.4
gi|238485842|ref|XP_002374159.1|mitochondrialpeptidyl-tRNAhydrolasePth2,putative[AspergillusflavusNRRL3357]	gi|238485842|ref|XP_002374159.1|mitochondrialpeptidyl-tRNAhydrolasePth2,putative[AspergillusflavusNRRL3357]	5	28.1	21.78	0	10.135	558550000	5	5	0	0	0	0	0	0	0	0	0	0	0	0
gi|238485850|ref|XP_002374163.1|homocitratesynthase[AspergillusflavusNRRL3357];gi|238499117|ref|XP_002380793.1|isopropylmalatesynthase,putative[AspergillusflavusNRRL3357]	gi|238485850|ref|XP_002374163.1|homocitratesynthase[AspergillusflavusNRRL3357]	19	49.9	50.499	0	165.27	19932000000	19;3	35	97024	103050	108120	108090	109390	104900	103471	102489	105222	105074	107113	107114
gi|238485852|ref|XP_002374164.1|sphinganine-1-phosphatealdolaseBST1,putative[AspergillusflavusNRRL3357]	gi|238485852|ref|XP_002374164.1|sphinganine-1-phosphatealdolaseBST1,putative[AspergillusflavusNRRL3357]	17	37	47.308	0	126.44	6392400000	18	27	42941	50091	51946	52796	52974	47946	45794.5	49818.1	50553.9	51322.8	51871.4	48957.8
gi|238485854|ref|XP_002374165.1|mitochondrial54SribosomalproteinYmL33[AspergillusflavusNRRL3357]	gi|238485854|ref|XP_002374165.1|mitochondrial54SribosomalproteinYmL33[AspergillusflavusNRRL3357]	2	25.5	10.78	0	28.37	538590000	2	4	15140	17951	16711	17146	16784	16970	16146.1	17853.2	16263.2	16667.6	16434.6	17328.1
gi|238485856|ref|XP_002374166.1|ExocystcomplexcomponentSec6,putative[AspergillusflavusNRRL3357]	gi|238485856|ref|XP_002374166.1|ExocystcomplexcomponentSec6,putative[AspergillusflavusNRRL3357]	7	9.6	88.218	0	14.625	493810000	7	7	8386	8923.2	8394.7	9419.3	9589.2	8619.8	8943.26	8874.59	8169.73	9156.47	9389.6	8801.7
gi|238485858|ref|XP_002374167.1|conservedhypotheticalprotein[AspergillusflavusNRRL3357]	gi|238485858|ref|XP_002374167.1|conservedhypotheticalprotein[AspergillusflavusNRRL3357]	3	5.5	48.345	0	3.1537	84818000	3	3	0	0	0	0	0	0	0	0	0	0	0	0
gi|238485860|ref|XP_002374168.1|mitochondrialchaperoneFrataxin,putative[AspergillusflavusNRRL3357]	gi|238485860|ref|XP_002374168.1|mitochondrialchaperoneFrataxin,putative[AspergillusflavusNRRL3357]	6	38.6	23.29	0	84.289	3064100000	6	10	31775	36498	37186	40184	38655	40058	33886.5	36299.2	36189.4	39062.7	37850.4	40903.3
gi|238485864|ref|XP_002374170.1|conservedhypotheticalprotein[AspergillusflavusNRRL3357]	gi|238485864|ref|XP_002374170.1|conservedhypotheticalprotein[AspergillusflavusNRRL3357]	1	3.7	27.278	0.00042472	2.4404	14654000	1	1	0	0	0	0	0	0	0	0	0	0	0	0
gi|238485866|ref|XP_002374171.1|transcriptionregulatorBDF1,putative[AspergillusflavusNRRL3357]	gi|238485866|ref|XP_002374171.1|transcriptionregulatorBDF1,putative[AspergillusflavusNRRL3357]	16	24.1	89.692	0	69.338	1736500000	16	16	43774	48464	47202	42575	42388	39576	46682.8	48200	45937	41387	41505.7	40411.1
gi|238485868|ref|XP_002374172.1|smallnucleolarribonucleoproteincomplexcomponent(Utp5),putative[AspergillusflavusNRRL3357]	gi|238485868|ref|XP_002374172.1|smallnucleolarribonucleoproteincomplexcomponent(Utp5),putative[AspergillusflavusNRRL3357]	7	10	91.64	0	19.036	429060000	7	7	0	0	0	0	0	0	0	0	0	0	0	0
gi|238485872|ref|XP_002374174.1|RABgeranylgeranyltransferasealphasubunit,putative[AspergillusflavusNRRL3357]	gi|238485872|ref|XP_002374174.1|RABgeranylgeranyltransferasealphasubunit,putative[AspergillusflavusNRRL3357]	3	25	29.811	0	12.659	440100000	5	8	9555	9569.4	9887.7	10496	11433	10940	10189.9	9517.27	9622.72	10203.1	11195	11170.9
gi|238485876|ref|XP_002374176.1|stressresponsiveA;Bbarreldomainprotein[AspergillusflavusNRRL3357]	gi|238485876|ref|XP_002374176.1|stressresponsiveA/Bbarreldomainprotein[AspergillusflavusNRRL3357]	6	62.5	11.688	0	27.228	1949100000	6	8	8434.2	10291	10351	9892.4	10821	9615.6	8994.66	10234.9	10073.6	9616.36	10595.8	9818.51
gi|238485882|ref|XP_002374179.1|histoneacetylasecomplexsubunitMRG15-2[AspergillusflavusNRRL3357]	gi|238485882|ref|XP_002374179.1|histoneacetylasecomplexsubunitMRG15-2[AspergillusflavusNRRL3357]	9	26.6	42.158	0	24.915	1191600000	9	12	19446	20212	21286	20212	19735	19390	20738.2	20101.9	20715.6	19648	19324.2	19799.2
gi|238485884|ref|XP_002374180.1|conservedhypotheticalprotein[AspergillusflavusNRRL3357]	gi|238485884|ref|XP_002374180.1|conservedhypotheticalprotein[AspergillusflavusNRRL3357]	7	10.1	75.842	0	18.98	285050000	7	7	8161	8410.9	8800.5	10181	10096	9900.5	8703.3	8365.08	8564.65	9896.91	9885.85	10109.4
gi|238485890|ref|XP_002374183.1|vesicletransportv-snareprotein,putative[AspergillusflavusNRRL3357]	gi|238485890|ref|XP_002374183.1|vesicletransportv-snareprotein,putative[AspergillusflavusNRRL3357]	8	45.5	25.508	0	171.99	2973200000	8	13	50101	53864	59041	57800	58080	53843	53430.2	53570.6	57458.8	56187.2	56871.1	54979.2
gi|238485894|ref|XP_002374185.1|AAAfamilyATPasePontin,putative[AspergillusflavusNRRL3357]	gi|238485894|ref|XP_002374185.1|AAAfamilyATPasePontin,putative[AspergillusflavusNRRL3357]	20	59.1	49.641	0	186.31	6903300000	20	30	71279	74755	77609	79028	77200	73728	76015.5	74347.8	75529.1	76822.8	75593.1	75283.8
gi|238485896|ref|XP_002374186.1|mitochondrial54SribosomalproteinYmL24;YmL14[AspergillusflavusNRRL3357]	gi|238485896|ref|XP_002374186.1|mitochondrial54SribosomalproteinYmL24/YmL14[AspergillusflavusNRRL3357]	2	11.8	24.572	0	5.3137	482580000	2	2	6436.5	6566.4	7028.5	7524.1	7245	7603.8	6864.21	6530.63	6840.14	7314.15	7094.2	7764.26
gi|238485900|ref|XP_002374188.1|steroidalphareductasefamilyprotein[AspergillusflavusNRRL3357]	gi|238485900|ref|XP_002374188.1|steroidalphareductasefamilyprotein[AspergillusflavusNRRL3357]	3	9.5	27.079	0	2.546	883930000	3	3	0	0	0	0	0	0	0	0	0	0	0	0
gi|238485902|ref|XP_002374189.1|fattyacidoxygenasePpoA,putative[AspergillusflavusNRRL3357]	gi|238485902|ref|XP_002374189.1|fattyacidoxygenasePpoA,putative[AspergillusflavusNRRL3357]	12	14.3	120.94	0	54.357	1041200000	12	11	18981	18998	20414	21554	20483	20227	20242.3	18894.5	19866.9	20952.6	20056.7	20653.8
gi|238485906|ref|XP_002374191.1|ubiquitin-proteinligase(Tom1),putative[AspergillusflavusNRRL3357]	gi|238485906|ref|XP_002374191.1|ubiquitin-proteinligase(Tom1),putative[AspergillusflavusNRRL3357]	18	20.3	123.88	0	189.41	3746300000	18	26	66986	73394	75684	71090	71530	66161	71437.3	72994.2	73655.7	69106.3	70041.1	67557.1
gi|238485908|ref|XP_002374192.1|phosphoribosyldiphosphatesynthaseisoform4[AspergillusflavusNRRL3357]	gi|238485908|ref|XP_002374192.1|phosphoribosyldiphosphatesynthaseisoform4[AspergillusflavusNRRL3357]	10	38.8	35.015	0	135.9	5572600000	10	17	44546	45043	48308	48987	51252	45654	47506.1	44797.6	47013.4	47620.1	50185.2	46617.4
gi|238485910|ref|XP_002374193.1|40SribosomalproteinS6[AspergillusflavusNRRL3357]	gi|238485910|ref|XP_002374193.1|40SribosomalproteinS6[AspergillusflavusNRRL3357]	13	46	27.221	0	95.274	29504000000	13	20	92011	99542	100760	101730	100370	93805	98125.2	98999.8	98059.7	98891.3	98280.8	95784.5
gi|238485920|ref|XP_002374198.1|nicotinamideribosidekinase,putative[AspergillusflavusNRRL3357]	gi|238485920|ref|XP_002374198.1|nicotinamideribosidekinase,putative[AspergillusflavusNRRL3357]	4	18.2	36.657	0	17.727	433250000	4	7	11866	12159	12050	11699	11803	11388	12654.5	12092.8	11727.1	11372.6	11557.3	11628.3
gi|238485922|ref|XP_002374199.1|hypotheticalproteinAFLA_026890[AspergillusflavusNRRL3357]	gi|238485922|ref|XP_002374199.1|hypotheticalproteinAFLA_026890[AspergillusflavusNRRL3357]	1	2.5	85.723	0.0036349	1.7594	1133900000	1	2	3736.1	3722.6	3644.7	4769.8	4047.9	3831.4	3984.37	3702.32	3547.03	4636.7	3963.64	3912.25
gi|238485926|ref|XP_002374201.1|histoneacetyltransferase,putative[AspergillusflavusNRRL3357]	gi|238485926|ref|XP_002374201.1|histoneacetyltransferase,putative[AspergillusflavusNRRL3357]	2	2.5	74.275	0	2.5912	64885000	2	2	3737	3834.8	4845.6	4468.6	3706.7	3872.7	3985.33	3813.91	4715.74	4343.91	3629.55	3954.42
gi|238485930|ref|XP_002374203.1|N-acetyltransferasefamilyprotein,putative[AspergillusflavusNRRL3357]	gi|238485930|ref|XP_002374203.1|N-acetyltransferasefamilyprotein,putative[AspergillusflavusNRRL3357]	3	12	37.053	0	10.163	198890000	3	3	15213	15564	16263	16134	17603	16850	16223.9	15479.2	15827.2	15683.8	17236.6	17205.6
gi|238485932|ref|XP_002374204.1|DlpAdomainprotein[AspergillusflavusNRRL3357]	gi|238485932|ref|XP_002374204.1|DlpAdomainprotein[AspergillusflavusNRRL3357]	6	27.8	25.819	0	42.67	985810000	6	11	53722	60347	59164	61115	60190	60270	57291.9	60018.3	57578.5	59409.7	58937.2	61541.8
gi|238485934|ref|XP_002374205.1|3-ketoacyl-coAthiolaseperoxisomalAprecursor[AspergillusflavusNRRL3357]	gi|238485934|ref|XP_002374205.1|3-ketoacyl-coAthiolaseperoxisomalAprecursor[AspergillusflavusNRRL3357]	15	43.4	43.586	0	273.78	8920100000	15	35	115680	129580	131650	115680	118940	107930	123367	128874	128122	112452	116464	110208
gi|238485942|ref|XP_002374209.1|SNF7familyprotein(Cta1),putative[AspergillusflavusNRRL3357]	gi|238485942|ref|XP_002374209.1|SNF7familyprotein(Cta1),putative[AspergillusflavusNRRL3357]	5	33.3	24.148	0	43.572	1113700000	5	5	14179	14926	15800	14534	14510	14373	15121.2	14844.7	15376.6	14128.4	14208	14676.3
gi|238485948|ref|XP_002374212.1|conservedhypotheticalprotein[AspergillusflavusNRRL3357]	gi|238485948|ref|XP_002374212.1|conservedhypotheticalprotein[AspergillusflavusNRRL3357]	9	17	80.268	0	30.537	791640000	9	10	2004.5	1821.4	2254	2430.1	2004.5	2139.7	2137.7	1811.48	2193.59	2362.29	1962.78	2184.85
gi|238485950|ref|XP_002374213.1|NADH-ubiquinoneoxidoreductase,subunitF,putative[AspergillusflavusNRRL3357]	gi|238485950|ref|XP_002374213.1|NADH-ubiquinoneoxidoreductase,subunitF,putative[AspergillusflavusNRRL3357]	20	47.6	54.49	0	323.31	18847000000	20	52	147440	156710	162650	179320	178610	171050	157237	155856	158291	174316	174892	174660
gi|238485952|ref|XP_002374214.1|nucleoporinSONB,putative[AspergillusflavusNRRL3357]	gi|238485952|ref|XP_002374214.1|nucleoporinSONB,putative[AspergillusflavusNRRL3357]	24	14.8	213.75	0	196.65	3735900000	24	23	34059	36387	38405	40536	39952	37944	36322.2	36188.8	37375.8	39404.9	39120.4	38744.7
gi|238485958|ref|XP_002374217.1|acetate--CoAligase[AspergillusflavusNRRL3357]	gi|238485958|ref|XP_002374217.1|acetate--CoAligase[AspergillusflavusNRRL3357]	30	36.6	78.924	0	302	40984000000	30	68	207670	216630	229470	231990	234790	217380	221470	215450	223320	225517	229903	221967
gi|238485966|ref|XP_002374221.1|C2domainprotein[AspergillusflavusNRRL3357]	gi|238485966|ref|XP_002374221.1|C2domainprotein[AspergillusflavusNRRL3357]	8	6.1	137.23	0	6.2488	947340000	8	9	4631.9	4997.1	4806.7	5062	5446.9	5495.7	4939.69	4969.88	4677.88	4920.75	5333.52	5611.67
gi|238485972|ref|XP_002374224.1|ADAMfamilyofmetalloproteaseADM-B[AspergillusflavusNRRL3357]	gi|238485972|ref|XP_002374224.1|ADAMfamilyofmetalloproteaseADM-B[AspergillusflavusNRRL3357]	3	4.3	85.048	0	12.625	59787000	3	3	7510.1	8107.7	7019.1	9098.6	7624.2	8208.9	8009.15	8063.53	6830.99	8844.71	7465.5	8382.13
gi|238485974|ref|XP_002374225.1|celldivisioncontrolproteinCdc31,putative[AspergillusflavusNRRL3357]	gi|238485974|ref|XP_002374225.1|celldivisioncontrolproteinCdc31,putative[AspergillusflavusNRRL3357]	5	22.1	27.693	0	76.774	679640000	5	9	32731	34287	35650	34976	34161	33150	34906	34100.2	34694.6	34000	33449.9	33849.5
gi|238485976|ref|XP_002374226.1|AAAfamilyATPase,putative[AspergillusflavusNRRL3357]	gi|238485976|ref|XP_002374226.1|AAAfamilyATPase,putative[AspergillusflavusNRRL3357]	2	2.8	57.824	0.0012363	1.989	46591000	2	2	0	0	0	0	0	0	0	0	0	0	0	0
gi|238485978|ref|XP_002374227.1|kynurenineaminotransferase,putative[AspergillusflavusNRRL3357]	gi|238485978|ref|XP_002374227.1|kynurenineaminotransferase,putative[AspergillusflavusNRRL3357]	15	36.3	47.84	0	139.83	5557400000	15	24	69442	73923	72077	72537	73470	69387	74056.5	73520.3	70145.4	70512.9	71940.7	70851.2
gi|238485982|ref|XP_002374229.1|pheromone-regulatedmultispanningmembraneproteinPrm1,putative[AspergillusflavusNRRL3357]	gi|238485982|ref|XP_002374229.1|pheromone-regulatedmultispanningmembraneproteinPrm1,putative[AspergillusflavusNRRL3357]	1	2.3	80.076	1	-2	0	1	0	0	0	0	0	0	0	0	0	0	0	0	0
gi|238485986|ref|XP_002374231.1|conservedhypotheticalprotein[AspergillusflavusNRRL3357]	gi|238485986|ref|XP_002374231.1|conservedhypotheticalprotein[AspergillusflavusNRRL3357]	4	5.8	66.344	0	6.0121	179830000	4	5	8923.5	9036.9	9697.1	10813	11229	9817.4	9516.47	8987.67	9437.23	10511.3	10995.3	10024.6
gi|238485988|ref|XP_002374232.1|hypotheticalproteinAFLA_027220[AspergillusflavusNRRL3357]	gi|238485988|ref|XP_002374232.1|hypotheticalproteinAFLA_027220[AspergillusflavusNRRL3357]	6	33.3	23.805	0	87.299	2611200000	6	10	54562	60897	60283	60544	58988	58129	58187.7	60565.3	58667.5	58854.6	57760.2	59355.7
gi|238485990|ref|XP_002374233.1|alpha-aminoadipatereductaseLys2,putative[AspergillusflavusNRRL3357]	gi|238485990|ref|XP_002374233.1|alpha-aminoadipatereductaseLys2,putative[AspergillusflavusNRRL3357]	28	30.1	130.32	0	323.31	12232000000	28	44	140800	154890	158370	151170	150320	147220	150156	154046	154126	146952	147191	150327
gi|238485992|ref|XP_002374234.1|carbonicanhydraseNce103,putative[AspergillusflavusNRRL3357]	gi|238485992|ref|XP_002374234.1|carbonicanhydraseNce103,putative[AspergillusflavusNRRL3357]	6	30.4	31.172	0	152.45	860750000	6	8	14529	14894	14634	13766	12798	12419	15494.5	14812.9	14241.8	13381.9	12531.6	12681.1
gi|238485994|ref|XP_002374235.1|aldo-ketoreductase,putative[AspergillusflavusNRRL3357];gi|238508298|ref|XP_002385346.1|norsolorinicacidreductase,putative[AspergillusflavusNRRL3357]	gi|238485994|ref|XP_002374235.1|aldo-ketoreductase,putative[AspergillusflavusNRRL3357]	15	43.1	39.105	0	107.14	16516000000	15;2	34	67410	71469	73491	67824	71622	66425	71889.4	71079.7	71521.5	65931.4	70131.2	67826.7
gi|238486002|ref|XP_002374239.1|proteasomeactivatorsubunit4,putative[AspergillusflavusNRRL3357]	gi|238486002|ref|XP_002374239.1|proteasomeactivatorsubunit4,putative[AspergillusflavusNRRL3357]	29	17.8	222.86	0	111.95	4715700000	30	41	68987	76462	76006	72354	72849	67088	73571.2	76045.5	73969.1	70335	71332.7	68503.7
gi|238486004|ref|XP_002374240.1|vacuolarATPase98kDasubunit,putative[AspergillusflavusNRRL3357]	gi|238486004|ref|XP_002374240.1|vacuolarATPase98kDasubunit,putative[AspergillusflavusNRRL3357]	24	27.8	97.685	0	323.31	13984000000	24	35	78464	89044	91269	100640	98884	96629	83678	88558.9	88823.1	97831.8	96825.8	98668.1
gi|238486006|ref|XP_002374241.1|fructose-1,6-bisphosphataseFbp1,putative[AspergillusflavusNRRL3357]	gi|238486006|ref|XP_002374241.1|fructose-1,6-bisphosphataseFbp1,putative[AspergillusflavusNRRL3357]	11	44.2	38.911	0	51.312	6838900000	12	16	22843	22396	24119	24901	26373	23822	24360.9	22274	23472.6	24206.2	25824.1	24324.7
gi|238486012|ref|XP_002374244.1|Aha1domainfamily[AspergillusflavusNRRL3357]	gi|238486012|ref|XP_002374244.1|Aha1domainfamily[AspergillusflavusNRRL3357]	17	59.1	36.953	0	264.13	23814000000	17	39	171300	184060	188230	171580	169280	161350	182683	183057	183186	166792	165756	164755
gi|238486014|ref|XP_002374245.1|saccharopinedehydrogenaseLys9,putative[AspergillusflavusNRRL3357]	gi|238486014|ref|XP_002374245.1|saccharopinedehydrogenaseLys9,putative[AspergillusflavusNRRL3357]	22	49.6	49.295	0	323.31	60792000000	22	74	348470	378680	382980	355220	355280	343520	371626	376617	372716	345308	347885	350769
gi|238486016|ref|XP_002374246.1|prenyltransferase,putative[AspergillusflavusNRRL3357]	gi|238486016|ref|XP_002374246.1|prenyltransferase,putative[AspergillusflavusNRRL3357]	3	13.9	45	0	69.119	297450000	3	2	14940	16830	16688	11930	13005	12116	15932.8	16738.3	16240.8	11597.1	12734.3	12371.7
gi|238486018|ref|XP_002374247.1|glycerol-3-phosphateacyltransferaseSct1,putative[AspergillusflavusNRRL3357]	gi|238486018|ref|XP_002374247.1|glycerol-3-phosphateacyltransferaseSct1,putative[AspergillusflavusNRRL3357]	15	21.6	83.04	0	102.48	3953000000	15	15	97337	105610	102370	84731	81586	81888	103805	105035	99626.6	82366.7	79887.8	83616
gi|238486022|ref|XP_002374249.1|ubiquinol-cytochromecreductasecomplex17kdprotein[AspergillusflavusNRRL3357]	gi|238486022|ref|XP_002374249.1|ubiquinol-cytochromecreductasecomplex17kdprotein[AspergillusflavusNRRL3357]	5	27.2	18.42	0	119.2	15770000000	5	22	58379	60255	62688	74724	78029	74162	62258.3	59926.8	61008	72638.9	76404.8	75727
gi|238486028|ref|XP_002374252.1|F-boxandWDdomainprotein[AspergillusflavusNRRL3357]	gi|238486028|ref|XP_002374252.1|F-boxandWDdomainprotein[AspergillusflavusNRRL3357]	2	3.3	87.856	0	7.1314	191650000	3	3	0	0	0	0	0	0	0	0	0	0	0	0
gi|238486030|ref|XP_002374253.1|Rhoguanylnucleotideexchangefactor,putative[AspergillusflavusNRRL3357]	gi|238486030|ref|XP_002374253.1|Rhoguanylnucleotideexchangefactor,putative[AspergillusflavusNRRL3357]	8	14.6	103.66	0	93.438	600520000	8	9	13656	16361	14984	16747	15761	15065	14563.5	16271.9	14582.4	16279.7	15432.9	15382.9
gi|238486032|ref|XP_002374254.1|aminotransferase,classesIandII,putative[AspergillusflavusNRRL3357]	gi|238486032|ref|XP_002374254.1|aminotransferase,classesIandII,putative[AspergillusflavusNRRL3357]	11	15.4	100.54	0	119	2449700000	11	17	43115	47558	49090	50520	51255	50853	45980	47298.9	47774.4	49110.3	50188.1	51926.1
gi|238486034|ref|XP_002374255.1|sucrase;ferredoxin-likefamilyprotein,putative[AspergillusflavusNRRL3357]	gi|238486034|ref|XP_002374255.1|sucrase/ferredoxin-likefamilyprotein,putative[AspergillusflavusNRRL3357]	3	11.2	39.489	0	54.495	752170000	3	3	7124.5	6940.6	7852	7548	7156.6	7522.2	7597.93	6902.79	7641.57	7337.38	7007.64	7680.94
gi|238486042|ref|XP_002374259.1|3-ketosteroidreductase[AspergillusflavusNRRL3357]	gi|238486042|ref|XP_002374259.1|3-ketosteroidreductase[AspergillusflavusNRRL3357]	5	14.7	50.488	0	25.594	288470000	5	6	10747	11051	10896	10933	13410	11640	11461.1	10990.8	10604	10627.9	13130.9	11885.6
gi|238486044|ref|XP_002374260.1|mannose-1-phosphateguanylyltransferase[AspergillusflavusNRRL3357]	gi|238486044|ref|XP_002374260.1|mannose-1-phosphateguanylyltransferase[AspergillusflavusNRRL3357]	13	51.1	40.13	0	266.03	13453000000	13	24	99711	106720	111360	105580	107130	103470	106337	106139	108376	102634	104900	105653
gi|238486048|ref|XP_002374262.1|intermembranespaceAAAproteaseIAP-1[AspergillusflavusNRRL3357]	gi|238486048|ref|XP_002374262.1|intermembranespaceAAAproteaseIAP-1[AspergillusflavusNRRL3357]	15	24.5	67.932	0	132.88	1860200000	15;8;1	20	87419	96550	100060	103520	101810	102810	93228.1	96024.1	97378.5	100631	99690.8	104980
gi|238486050|ref|XP_002374263.1|glycerolkinase,putative[AspergillusflavusNRRL3357]	gi|238486050|ref|XP_002374263.1|glycerolkinase,putative[AspergillusflavusNRRL3357]	4	9	62.301	0	45.887	725130000	4	6	24990	25966	27624	27820	27532	27954	26650.6	25824.6	26883.7	27043.7	26958.9	28543.9
gi|238486052|ref|XP_002374264.1|hypotheticalproteinAFLA_027540[AspergillusflavusNRRL3357]	gi|238486052|ref|XP_002374264.1|hypotheticalproteinAFLA_027540[AspergillusflavusNRRL3357]	3	32.7	11.417	0	18.851	1237500000	3	5	12297	13101	14227	15187	13931	13584	13114.1	13029.6	13845.7	14763.2	13641	13870.7
gi|238486054|ref|XP_002374265.1|hypotheticalproteinAFLA_027550[AspergillusflavusNRRL3357]	gi|238486054|ref|XP_002374265.1|hypotheticalproteinAFLA_027550[AspergillusflavusNRRL3357]	2	16.2	10.388	0	10.416	1053300000	2	12	37584	40993	41071	42569	44176	40421	40081.5	40769.7	39970.3	41381.2	43256.5	41274
gi|238486056|ref|XP_002374266.1|vacuolarproteinsorting-associatedproteinvps13[AspergillusflavusNRRL3357]	gi|238486056|ref|XP_002374266.1|vacuolarproteinsorting-associatedproteinvps13[AspergillusflavusNRRL3357]	35	13.5	324.77	0	117.07	2632800000	35	39	102440	106290	110660	112690	113190	106430	109247	105711	107694	109546	110834	108676
gi|238486058|ref|XP_002374267.1|G-patchdomainprotein(TFIP11),putative[AspergillusflavusNRRL3357]	gi|238486058|ref|XP_002374267.1|G-patchdomainprotein(TFIP11),putative[AspergillusflavusNRRL3357]	2	2.5	87.07	0.0089564	1.2915	34119000	2	2	0	0	0	0	0	0	0	0	0	0	0	0
gi|238486060|ref|XP_002374268.1|ironsuperoxidedismutaseA,putative[AspergillusflavusNRRL3357]	gi|238486060|ref|XP_002374268.1|ironsuperoxidedismutaseA,putative[AspergillusflavusNRRL3357]	7	9.1	93.134	0	125.66	19405000000	7	16	72783	75012	79457	92409	90723	87809	77619.5	74603.4	77327.6	89830.4	88834.6	89662
gi|238486068|ref|XP_002374272.1|GINScomplexsubunitPsf3,putative[AspergillusflavusNRRL3357]	gi|238486068|ref|XP_002374272.1|GINScomplexsubunitPsf3,putative[AspergillusflavusNRRL3357]	2	21.3	19.817	0.00364	1.7666	162660000	3	2	0	0	0	0	0	0	0	0	0	0	0	0
gi|238486070|ref|XP_002374273.1|conservedhypotheticalprotein[AspergillusflavusNRRL3357]	gi|238486070|ref|XP_002374273.1|conservedhypotheticalprotein[AspergillusflavusNRRL3357]	3	3.4	97.241	0	5.8611	60780000	3	3	10144	11745	11786	11115	11091	11380	10818.1	11681	11470.1	10804.8	10860.1	11620.1
gi|238486074|ref|XP_002374275.1|PHDfingerdomainprotein(Ing1),putative[AspergillusflavusNRRL3357]	gi|238486074|ref|XP_002374275.1|PHDfingerdomainprotein(Ing1),putative[AspergillusflavusNRRL3357]	3	5.3	77.487	0	14.833	103310000	3	3	0	0	0	0	0	0	0	0	0	0	0	0
gi|238486078|ref|XP_002374277.1|RNApolymeraseIItranscriptionfactorsubunit1[AspergillusflavusNRRL3357]	gi|238486078|ref|XP_002374277.1|RNApolymeraseIItranscriptionfactorsubunit1[AspergillusflavusNRRL3357]	11	18.3	69.67	0	20.717	424350000	11	14	27515	29989	32568	32102	32453	29733	29343.4	29825.6	31695.2	31206.2	31777.5	30360.4
gi|238486082|ref|XP_002374279.1|LeucineRichRepeatdomainprotein[AspergillusflavusNRRL3357]	gi|238486082|ref|XP_002374279.1|LeucineRichRepeatdomainprotein[AspergillusflavusNRRL3357]	6	12.2	71.11	0	24.632	538470000	6	6	17436	16936	17705	16575	17295	14264	18594.6	16843.7	17230.5	16112.5	16935	14565
gi|238486086|ref|XP_002374281.1|cyclophilin,putative[AspergillusflavusNRRL3357]	gi|238486086|ref|XP_002374281.1|cyclophilin,putative[AspergillusflavusNRRL3357]	8	46.4	18.17	0	167.22	49059000000	8	23	117020	121280	124290	132880	139030	128510	124796	120619	120959	129172	136136	131222
gi|238486088|ref|XP_002374282.1|phosphatidylsynthase[AspergillusflavusNRRL3357]	gi|238486088|ref|XP_002374282.1|phosphatidylsynthase[AspergillusflavusNRRL3357]	19	57.4	52.838	0	307.77	25428000000	19	38	137480	142570	147180	150250	147660	142500	146616	141793	143236	146057	144586	145507
gi|238486090|ref|XP_002374283.1|glyceroldehydrogenase(GldB),putative[AspergillusflavusNRRL3357]	gi|238486090|ref|XP_002374283.1|glyceroldehydrogenase(GldB),putative[AspergillusflavusNRRL3357]	14	63.7	36.931	0	323.31	89010000000	16	30	200690	216640	222540	220550	220590	209840	214026	215460	216576	214396	215998	214268
gi|238486096|ref|XP_002374286.1|conservedhypotheticalprotein[AspergillusflavusNRRL3357]	gi|238486096|ref|XP_002374286.1|conservedhypotheticalprotein[AspergillusflavusNRRL3357]	1	20.1	14.455	0	66.028	253660000	1	3	6131.8	6152.9	7379.7	6146.6	6104.4	5961.4	6539.26	6119.38	7181.93	5975.09	5977.34	6087.2
gi|238486098|ref|XP_002374287.1|conservedhypotheticalprotein[AspergillusflavusNRRL3357]	gi|238486098|ref|XP_002374287.1|conservedhypotheticalprotein[AspergillusflavusNRRL3357]	4	20.4	29.858	0	41.951	262870000	4	5	11997	12352	12489	12473	12306	13018	12794.2	12284.7	12154.3	12125	12049.9	13292.7
gi|238486106|ref|XP_002374291.1|alkalineserineproteaseAlp1[AspergillusflavusNRRL3357]	gi|238486106|ref|XP_002374291.1|alkalineserineproteaseAlp1[AspergillusflavusNRRL3357]	5	22.1	42.571	0	120.14	808340000	5	4	3519.6	3352.7	4773.7	4025.5	4890.6	4793.2	3753.48	3334.44	4645.77	3913.17	4788.8	4894.35
gi|238486108|ref|XP_002374292.1|conservedhypotheticalprotein[AspergillusflavusNRRL3357]	gi|238486108|ref|XP_002374292.1|conservedhypotheticalprotein[AspergillusflavusNRRL3357]	2	10.1	19.312	0.00084122	2.304	617170000	2	3	2343.1	3232.2	2838.9	3227	2746.5	3073.8	2498.8	3214.59	2762.82	3136.95	2689.33	3138.66
gi|238486110|ref|XP_002374293.1|ATPbindingprotein,putative[AspergillusflavusNRRL3357]	gi|238486110|ref|XP_002374293.1|ATPbindingprotein,putative[AspergillusflavusNRRL3357]	6	15.8	44.699	0	18.658	1061700000	6	8	16815	17779	19397	18764	18253	18130	17932.4	17682.2	18877.2	18240.4	17873.1	18512.6
gi|238486112|ref|XP_002374294.1|cellcyclecontrolprotein(Cwf19),putative[AspergillusflavusNRRL3357]	gi|238486112|ref|XP_002374294.1|cellcyclecontrolprotein(Cwf19),putative[AspergillusflavusNRRL3357]	13	17.4	82.168	0	23.887	827760000	13	16	16673	17711	17933	19253	17547	18359	17780.9	17614.5	17452.4	18715.8	17181.8	18746.4
gi|238486114|ref|XP_002374295.1|glyoxylatereductase[AspergillusflavusNRRL3357]	gi|238486114|ref|XP_002374295.1|glyoxylatereductase[AspergillusflavusNRRL3357]	13	54.4	36.684	0	144.27	6004300000	14	23	58475	61772	63503	65599	62753	62662	62360.7	61435.5	61801.2	63768.5	61446.8	63984.3
gi|238486116|ref|XP_002374296.1|C6fingerdomainprotein,putative[AspergillusflavusNRRL3357]	gi|238486116|ref|XP_002374296.1|C6fingerdomainprotein,putative[AspergillusflavusNRRL3357]	6	7.8	76.787	0	10.847	737120000	6	8	6862.7	6604.9	7288.8	7760.3	7543.6	7785.6	7318.73	6568.92	7093.47	7543.76	7386.58	7949.89
gi|238486122|ref|XP_002374299.1|tubulin-specificchaperone,putative[AspergillusflavusNRRL3357]	gi|238486122|ref|XP_002374299.1|tubulin-specificchaperone,putative[AspergillusflavusNRRL3357]	8	12.5	69.278	0	30.162	656450000	8	10	32877	32206	33503	35542	34642	32836	35061.7	32030.6	32605.1	34550.2	33920.9	33528.9
gi|238486124|ref|XP_002374300.1|splicingfactor3asubunit2,putative[AspergillusflavusNRRL3357]	gi|238486124|ref|XP_002374300.1|splicingfactor3asubunit2,putative[AspergillusflavusNRRL3357]	5	27.3	27.419	0	24.1	517430000	5	6	27729	32606	30971	30106	30986	29074	29571.6	32428.4	30141	29265.9	30341	29687.5
gi|238486126|ref|XP_002374301.1|serine;threonineproteinkinase,putative[AspergillusflavusNRRL3357]	gi|238486126|ref|XP_002374301.1|serine/threonineproteinkinase,putative[AspergillusflavusNRRL3357]	17	27.3	72.168	0	75.827	4207900000	17	24	38298	40802	41657	44636	43418	42038	40842.9	40579.7	40540.6	43390.5	42514.3	42925.1
gi|238486128|ref|XP_002374302.1|TIMcomplexcomponentTim54[AspergillusflavusNRRL3357]	gi|238486128|ref|XP_002374302.1|TIMcomplexcomponentTim54[AspergillusflavusNRRL3357]	7	20.3	53.242	0	114.52	817950000	7	8	49914	53529	52714	55620	56115	53741	53230.8	53237.4	51301.3	54068	54947	54875.1
gi|238486130|ref|XP_002374303.1|N-terminalacetyltransferasecatalyticsubunitNat1,putative[AspergillusflavusNRRL3357]	gi|238486130|ref|XP_002374303.1|N-terminalacetyltransferasecatalyticsubunitNat1,putative[AspergillusflavusNRRL3357]	36	45	94.875	0	231.08	13220000000	36	60	171520	186230	185610	190890	186610	182060	182918	185216	180636	185563	182726	185902
gi|238486132|ref|XP_002374304.1|caffeine-induceddeathproteinCid2,putative[AspergillusflavusNRRL3357]	gi|238486132|ref|XP_002374304.1|caffeine-induceddeathproteinCid2,putative[AspergillusflavusNRRL3357]	5	42.8	22.026	0	72.568	2005300000	5	7	19447	21191	21541	23199	23374	21222	20739.3	21075.6	20963.7	22551.7	22887.5	21669.8
gi|238486134|ref|XP_002374305.1|formamidopyrimidine-DNAglycosylase,putative[AspergillusflavusNRRL3357]	gi|238486134|ref|XP_002374305.1|formamidopyrimidine-DNAglycosylase,putative[AspergillusflavusNRRL3357]	10	33.3	41.41	0	130.12	2749300000	10	14	72440	70363	75499	76172	77236	73183	77253.7	69979.7	73475.7	74046.5	75628.4	74727.3
gi|238486138|ref|XP_002374307.1|iron-sulfurclusterassemblyassociatedproteinNar1,putative[AspergillusflavusNRRL3357]	gi|238486138|ref|XP_002374307.1|iron-sulfurclusterassemblyassociatedproteinNar1,putative[AspergillusflavusNRRL3357]	3	7.1	60.371	0	47.588	286500000	3	4	26174	27039	28337	32893	33544	31219	27913.3	26891.7	27577.6	31975.2	32845.8	31877.8
gi|238486140|ref|XP_002374308.1|NUDIXdomain,putative[AspergillusflavusNRRL3357]	gi|238486140|ref|XP_002374308.1|NUDIXdomain,putative[AspergillusflavusNRRL3357]	5	36	17.754	0	29.187	2264900000	5	10	32546	36531	38857	43590	43159	41610	34708.7	36332	37815.7	42373.7	42260.7	42488.1
gi|238486148|ref|XP_002374312.1|sugartransporter,putative[AspergillusflavusNRRL3357]	gi|238486148|ref|XP_002374312.1|sugartransporter,putative[AspergillusflavusNRRL3357]	1	2	54.054	0.0076726	1.4005	74619000	1	1	0	0	0	0	0	0	0	0	0	0	0	0
gi|238486156|ref|XP_002374316.1|anthranilatephosphoribosyltransferase,putative[AspergillusflavusNRRL3357]	gi|238486156|ref|XP_002374316.1|anthranilatephosphoribosyltransferase,putative[AspergillusflavusNRRL3357]	9	26.2	46.545	0	38.87	7298200000	9	20	56792	60836	60973	61656	58314	57340	60565.9	60504.6	59339	59935.6	57100.2	58550
gi|238486158|ref|XP_002374317.1|conservedhypotheticalprotein[AspergillusflavusNRRL3357]	gi|238486158|ref|XP_002374317.1|conservedhypotheticalprotein[AspergillusflavusNRRL3357]	10	25.4	38.792	0	64.086	2732800000	10	11	15660	15143	16531	17999	18766	16962	16700.6	15060.5	16088	17496.8	18375.4	17319.9
gi|238486160|ref|XP_002374318.1|phosphatidylinositolphospholipaseC[AspergillusflavusNRRL3357]	gi|238486160|ref|XP_002374318.1|phosphatidylinositolphospholipaseC[AspergillusflavusNRRL3357]	5	13.4	54.337	0	36.569	489850000	5	6	39499	42548	41610	44326	45301	42075	42123.7	42316.2	40494.9	43089.1	44358.1	42962.9
gi|238486162|ref|XP_002374319.1|biotin-dependent2-oxoaciddehydrogenasesacyltransferase,putative[AspergillusflavusNRRL3357]	gi|238486162|ref|XP_002374319.1|biotin-dependent2-oxoaciddehydrogenasesacyltransferase,putative[AspergillusflavusNRRL3357]	4	11.8	51.803	0	12.854	233100000	4	4	0	0	0	0	0	0	0	0	0	0	0	0
gi|238486164|ref|XP_002374320.1|FMNdependentdehydrogenase,putative[AspergillusflavusNRRL3357]	gi|238486164|ref|XP_002374320.1|FMNdependentdehydrogenase,putative[AspergillusflavusNRRL3357]	8	24	44.838	0	21.387	1922400000	8	13	13003	14751	15582	15620	14984	13651	13867.1	14670.6	15164.4	15184.1	14672.1	13939.1
gi|238486166|ref|XP_002374321.1|D-lactatedehydrogenase(cytochrome),putative[AspergillusflavusNRRL3357]	gi|238486166|ref|XP_002374321.1|D-lactatedehydrogenase(cytochrome),putative[AspergillusflavusNRRL3357]	11	21.5	63.984	0	55.708	1639100000	13	14	13904	14257	14318	16189	16375	15302	14827.9	14179.3	13934.3	15737.3	16034.2	15624.9
gi|238486172|ref|XP_002374324.1|Vacuolarproteinsorting-associatedprotein26,putative[AspergillusflavusNRRL3357]	gi|238486172|ref|XP_002374324.1|Vacuolarproteinsorting-associatedprotein26,putative[AspergillusflavusNRRL3357]	11	26.5	40.182	0	129.97	2404100000	11	14	21353	22594	23752	28162	26362	25644	22771.9	22470.9	23115.5	27376.2	25813.3	26185.1
gi|238486174|ref|XP_002374325.1|endosomalperipheralmembraneprotein(Mon2),putative[AspergillusflavusNRRL3357]	gi|238486174|ref|XP_002374325.1|endosomalperipheralmembraneprotein(Mon2),putative[AspergillusflavusNRRL3357]	7	5.4	189.98	0	18.876	610380000	7	7	4567.7	7100.5	7024.4	6152	5962.9	5985.3	4871.23	7061.82	6836.15	5980.34	5838.78	6111.6
gi|238486176|ref|XP_002374326.1|ubiquitinconjugatingenzyme(MmsB),putative[AspergillusflavusNRRL3357]	gi|238486176|ref|XP_002374326.1|ubiquitinconjugatingenzyme(MmsB),putative[AspergillusflavusNRRL3357]	8	45.3	15.75	0	41.271	6894900000	8	19	67452	72911	75340	76437	77663	75143	71934.2	72513.8	73321	74304.1	76046.5	76728.7
gi|238486178|ref|XP_002374327.1|DNArepairprotein(Rad1),putative[AspergillusflavusNRRL3357]	gi|238486178|ref|XP_002374327.1|DNArepairprotein(Rad1),putative[AspergillusflavusNRRL3357]	2	7.1	27.766	0.0028536	1.8592	17266000	2	3	0	0	0	0	0	0	0	0	0	0	0	0
gi|238486180|ref|XP_002374328.1|RWDdomainprotein(Gir2),putative[AspergillusflavusNRRL3357]	gi|238486180|ref|XP_002374328.1|RWDdomainprotein(Gir2),putative[AspergillusflavusNRRL3357]	6	28.8	26.568	0	77.258	13135000000	6	11	51102	53074	54331	59716	57779	55535	54497.8	52784.9	52875	58049.7	56576.3	56706.9
gi|238486182|ref|XP_002374329.1|TPRdomainprotein[AspergillusflavusNRRL3357]	gi|238486182|ref|XP_002374329.1|TPRdomainprotein[AspergillusflavusNRRL3357]	4	17.8	40.941	0	31.313	447110000	4	8	3435.7	3652.1	4230.9	4273.3	4228.1	4363.2	3664	3632.21	4117.52	4154.06	4140.09	4455.27
gi|238486186|ref|XP_002374331.1|RNAmethylasefamilyUPF0020protein[AspergillusflavusNRRL3357]	gi|238486186|ref|XP_002374331.1|RNAmethylasefamilyUPF0020protein[AspergillusflavusNRRL3357]	5	14	51.973	0	15.439	361060000	5	5	23260	23286	25390	27823	27771	26314	24805.6	23159.2	24709.6	27046.6	27193	26869.3
gi|238486188|ref|XP_002374332.1|HITdomainprotein[AspergillusflavusNRRL3357]	gi|238486188|ref|XP_002374332.1|HITdomainprotein[AspergillusflavusNRRL3357]	2	6.7	24.761	0	3.1275	31901000	2	2	0	0	0	0	0	0	0	0	0	0	0	0
gi|238486192|ref|XP_002374334.1|mitochondrial54SribosomalproteinRML2[AspergillusflavusNRRL3357]	gi|238486192|ref|XP_002374334.1|mitochondrial54SribosomalproteinRML2[AspergillusflavusNRRL3357]	7	23.7	44.254	0	84.305	599940000	7	10	47372	52457	52323	52328	52867	51005	50519.9	52171.3	50920.8	50867.8	51766.6	52081.3
gi|238486206|ref|XP_002374341.1|conservedhypotheticalprotein[AspergillusflavusNRRL3357]	gi|238486206|ref|XP_002374341.1|conservedhypotheticalprotein[AspergillusflavusNRRL3357]	12	50.2	32.591	0	320.69	12538000000	12	30	87047	95707	101340	90858	89958	85926	92831.3	95185.7	98624.2	88322.7	88085.5	87739.2
gi|238486216|ref|XP_002374346.1|conservedhypotheticalprotein[AspergillusflavusNRRL3357]	gi|238486216|ref|XP_002374346.1|conservedhypotheticalprotein[AspergillusflavusNRRL3357]	1	1.1	91.268	0.005371	1.5642	39987000	1	1	0	0	0	0	0	0	0	0	0	0	0	0
gi|238486218|ref|XP_002374347.1|conservedhypotheticalprotein[AspergillusflavusNRRL3357]	gi|238486218|ref|XP_002374347.1|conservedhypotheticalprotein[AspergillusflavusNRRL3357]	4	14.5	41.258	0	18.526	526750000	4	4	5958.2	7545.6	7889	8054	6669.2	7238	6354.13	7504.5	7677.58	7829.26	6530.38	7390.74
gi|238486220|ref|XP_002374348.1|conservedhypotheticalprotein[AspergillusflavusNRRL3357]	gi|238486220|ref|XP_002374348.1|conservedhypotheticalprotein[AspergillusflavusNRRL3357]	15	32	54.156	0	115.08	4839100000	15	24	61265	67431	66952	69979	72647	68194	65336.1	67063.7	65157.7	68026.3	71134.9	69633
gi|238486222|ref|XP_002374349.1|4-carboxymuconolactonedecarboxylasefamilyprotein[AspergillusflavusNRRL3357]	gi|238486222|ref|XP_002374349.1|4-carboxymuconolactonedecarboxylasefamilyprotein[AspergillusflavusNRRL3357]	2	11.9	20.499	0	15.001	465510000	2	6	14392	14854	14479	15415	15100	14602	15348.4	14773.1	14091	14984.9	14785.7	14910.1
gi|238486224|ref|XP_002374350.1|conservedhypotheticalprotein[AspergillusflavusNRRL3357]	gi|238486224|ref|XP_002374350.1|conservedhypotheticalprotein[AspergillusflavusNRRL3357]	3	4.7	81.194	0	4.442	172880000	3	3	0	0	0	0	0	0	0	0	0	0	0	0
gi|238486228|ref|XP_002374352.1|conservedhypotheticalprotein[AspergillusflavusNRRL3357]	gi|238486228|ref|XP_002374352.1|conservedhypotheticalprotein[AspergillusflavusNRRL3357]	5	70.2	8.9927	0	49.529	929830000	5	9	13760	14407	15095	15543	13995	13622	14674.4	14328.5	14690.5	15109.3	13703.7	13909.5
gi|238486230|ref|XP_002374353.1|DUF726domainprotein[AspergillusflavusNRRL3357]	gi|238486230|ref|XP_002374353.1|DUF726domainprotein[AspergillusflavusNRRL3357]	9	8.6	127.57	0	31.722	397450000	9	11	34710	38452	37748	38693	37988	35680	37016.5	38242.5	36736.4	37613.3	37197.3	36432.9
gi|238486234|ref|XP_002374355.1|glutamatecarboxypeptidase,putative[AspergillusflavusNRRL3357]	gi|238486234|ref|XP_002374355.1|glutamatecarboxypeptidase,putative[AspergillusflavusNRRL3357]	16	34.1	86.61	0	323.31	7242700000	16	19	57120	61096	63179	79288	81845	75791	60915.7	60763.2	61485.9	77075.6	80141.4	77390.4
gi|238486240|ref|XP_002374358.1|C2H2fingerdomainprotein,putative[AspergillusflavusNRRL3357]	gi|238486240|ref|XP_002374358.1|C2H2fingerdomainprotein,putative[AspergillusflavusNRRL3357]	7	19.3	45.99	0	118.19	719670000	7	10	34556	37642	40230	40482	39729	38500	36852.3	37437	39151.9	39352.4	38902	39312.4
gi|238486244|ref|XP_002374360.1|C6transcriptionfactor,putative[AspergillusflavusNRRL3357]	gi|238486244|ref|XP_002374360.1|C6transcriptionfactor,putative[AspergillusflavusNRRL3357]	4	6.7	90.249	0	11.013	243850000	4	4	2458.7	2093.8	2834.4	2529.9	2652.5	2791.3	2622.08	2082.39	2758.44	2459.31	2597.29	2850.2
gi|238486246|ref|XP_002374361.1|oligosaccharyltransferasesubunitDad1,putative[AspergillusflavusNRRL3357]	gi|238486246|ref|XP_002374361.1|oligosaccharyltransferasesubunitDad1,putative[AspergillusflavusNRRL3357]	2	16.1	16.529	0	15.567	78998000	2	2	5365.3	5139.9	6043.8	6387	6309.7	5551	5721.83	5111.9	5881.83	6208.78	6178.37	5668.14
gi|238486250|ref|XP_002374363.1|prefoldinsubunit2,putative[AspergillusflavusNRRL3357]	gi|238486250|ref|XP_002374363.1|prefoldinsubunit2,putative[AspergillusflavusNRRL3357]	9	61.9	14.631	0	58.715	3248800000	9	18	90498	96760	97193	99516	100800	96299	96511.7	96232.9	94588.3	96739.1	98701.9	98331.1
gi|238486254|ref|XP_002374365.1|CCAAT-bindingfactorcomplexsubunitHapC[AspergillusflavusNRRL3357]	gi|238486254|ref|XP_002374365.1|CCAAT-bindingfactorcomplexsubunitHapC[AspergillusflavusNRRL3357]	3	22.3	25.75	0	46.9	240910000	3	1	11719	11074	11905	10921	10494	10184	12497.7	11013.7	11586	10616.3	10275.6	10398.9
gi|238486258|ref|XP_002374367.1|Cut9interactingproteinScn1,putative[AspergillusflavusNRRL3357]	gi|238486258|ref|XP_002374367.1|Cut9interactingproteinScn1,putative[AspergillusflavusNRRL3357]	3	7.1	40.744	0	2.9366	241980000	3	4	5193	6573	6205.8	5814.3	6079.1	6059	5538.08	6537.19	6039.49	5652.06	5952.56	6186.86
gi|238486260|ref|XP_002374368.1|alpha;betahydrolase,putative[AspergillusflavusNRRL3357]	gi|238486260|ref|XP_002374368.1|alpha/betahydrolase,putative[AspergillusflavusNRRL3357]	7	11.2	60.308	0	34.327	809070000	7	8	12197	13064	12743	12767	13360	12628	13007.5	12992.8	12401.5	12410.8	13081.9	12894.5
gi|238486262|ref|XP_002374369.1|Spo7-likeprotein[AspergillusflavusNRRL3357]	gi|238486262|ref|XP_002374369.1|Spo7-likeprotein[AspergillusflavusNRRL3357]	2	4.8	52.103	0	3.2325	138620000	2	2	19044	20693	21412	22313	22317	20118	20309.5	20580.3	20838.2	21690.4	21852.5	20542.5
gi|238486264|ref|XP_002374370.1|DNAreplicationlicensingfactorMcm3,putative[AspergillusflavusNRRL3357]	gi|238486264|ref|XP_002374370.1|DNAreplicationlicensingfactorMcm3,putative[AspergillusflavusNRRL3357]	14	20.6	98.636	0	83.704	1514100000	15	13	55673	60651	58675	63393	62069	59558	59372.5	60320.6	57102.6	61624.1	60777	60814.8
gi|238486268|ref|XP_002374372.1|signalrecognitionparticle,putative[AspergillusflavusNRRL3357]	gi|238486268|ref|XP_002374372.1|signalrecognitionparticle,putative[AspergillusflavusNRRL3357]	14	31.9	67.022	0	120.16	3528900000	14	25	39652	44424	44028	37936	35622	34580	42286.9	44182	42848.1	36877.4	34880.5	35309.7
gi|238486274|ref|XP_002374375.1|Rhodanesedomainprotein[AspergillusflavusNRRL3357]	gi|238486274|ref|XP_002374375.1|Rhodanesedomainprotein[AspergillusflavusNRRL3357]	4	34.4	23.229	0	90.019	1355700000	4	5	35767	36743	37738	40167	41958	41229	38143.7	36542.8	36726.7	39046.2	41084.7	42099
gi|238486276|ref|XP_002374376.1|mitochondrialtranslationinitiationfactorIF-2,putative[AspergillusflavusNRRL3357]	gi|238486276|ref|XP_002374376.1|mitochondrialtranslationinitiationfactorIF-2,putative[AspergillusflavusNRRL3357]	25	25.9	118.75	0	161.63	5185400000	25	35	120450	124660	128300	84718	80526	78968	128454	123981	124862	82354	78849.9	80634.4
gi|238486278|ref|XP_002374377.1|conservedhypotheticalprotein[AspergillusflavusNRRL3357]	gi|238486278|ref|XP_002374377.1|conservedhypotheticalprotein[AspergillusflavusNRRL3357]	4	4.7	128.81	0	26.741	229110000	4	4	3251.8	3718.3	4191.7	3969.4	3639.5	3955.3	3467.88	3698.05	4079.37	3858.64	3563.74	4038.77
gi|238486282|ref|XP_002374379.1|Yip1domainfamily[AspergillusflavusNRRL3357]	gi|238486282|ref|XP_002374379.1|Yip1domainfamily[AspergillusflavusNRRL3357]	1	5	33.608	0	34.663	99716000	1	1	9170.2	12365	12133	11856	11958	11381	9779.57	12297.6	11807.8	11525.2	11709.1	11621.2
gi|238486284|ref|XP_002374380.1|ubiquitin-60SribosomalproteinL40fusionprotein[AspergillusflavusNRRL3357]	gi|238486284|ref|XP_002374380.1|ubiquitin-60SribosomalproteinL40fusionprotein[AspergillusflavusNRRL3357]	3	36.5	17.547	0	76.344	3501300000	7	5	16683	18145	17147	18255	18025	17568	17791.6	18046.2	16687.5	17745.6	17649.8	17938.7
gi|238486286|ref|XP_002374381.1|shortchaintypedehydrogenase,putative[AspergillusflavusNRRL3357]	gi|238486286|ref|XP_002374381.1|shortchaintypedehydrogenase,putative[AspergillusflavusNRRL3357]	2	7.5	26.433	0	10.431	166410000	2	2	2943.9	4130.8	3959.9	2940.4	2981.8	3142.2	3139.52	4108.3	3853.78	2858.35	2919.73	3208.51
gi|238486302|ref|XP_002374389.1|GARPcomplexsubunit(Sac2),putative[AspergillusflavusNRRL3357]	gi|238486302|ref|XP_002374389.1|GARPcomplexsubunit(Sac2),putative[AspergillusflavusNRRL3357]	3	5.5	75.062	0	3.8427	253310000	3	4	9748.9	8798.3	9985.4	9746.1	9880.9	8910.9	10396.7	8750.37	9717.8	9474.15	9675.23	9098.94
gi|238486304|ref|XP_002374390.1|EukaryotictranslationinitiationfactoreIF-5A[AspergillusflavusNRRL3357]	gi|238486304|ref|XP_002374390.1|EukaryotictranslationinitiationfactoreIF-5A[AspergillusflavusNRRL3357]	15	84.3	17.305	0	323.31	87047000000	15	102	455490	492390	503420	483470	466350	452490	485758	489708	489929	469979	456643	462039
gi|238486310|ref|XP_002374393.1|FG-GAPrepeatprotein,putative[AspergillusflavusNRRL3357]	gi|238486310|ref|XP_002374393.1|FG-GAPrepeatprotein,putative[AspergillusflavusNRRL3357]	5	33.4	33.983	0	192.85	703390000	5	2	9469	10177	9855.5	10824	10505	10333	10098.2	10121.6	9591.38	10522	10286.3	10551
gi|238486314|ref|XP_002374395.1|Pfs,NB-ARCandTPRdomainprotein[AspergillusflavusNRRL3357];gi|238488139|ref|XP_002375307.1|conservedhypotheticalprotein[AspergillusflavusNRRL3357];gi|238482559|ref|XP_002372518.1|zincfingerprotein,putative[AspergillusflavusNRRL3357]	gi|238486314|ref|XP_002374395.1|Pfs,NB-ARCandTPRdomainprotein[AspergillusflavusNRRL3357];gi|238488139|ref|XP_002375307.1|conservedhypotheticalprotein[AspergillusflavusNRRL3357];gi|238482559|ref|XP_002372518.1|zincfingerprotein,putative[AspergillusflavusNRRL3357]	1	2.8	39.733	0.00063224	2.3308	30961000	1;1;1	1	0	0	0	0	0	0	0	0	0	0	0	0
gi|238486316|ref|XP_002374396.1|conservedhypotheticalprotein[AspergillusflavusNRRL3357]	gi|238486316|ref|XP_002374396.1|conservedhypotheticalprotein[AspergillusflavusNRRL3357]	4	10	40.853	0	8.7493	126200000	4	3	4319.4	3996.2	4335.3	4685.8	4594.5	4585	4606.43	3974.43	4219.12	4555.05	4498.87	4681.75
gi|238486322|ref|XP_002374399.1|tartratedehydrogenase,putative[AspergillusflavusNRRL3357]	gi|238486322|ref|XP_002374399.1|tartratedehydrogenase,putative[AspergillusflavusNRRL3357]	1	3.8	43.448	0	3.4828	0	1	0	0	0	0	0	0	0	0	0	0	0	0	0
gi|238486326|ref|XP_002374401.1|polyadenylate-bindingprotein[AspergillusflavusNRRL3357]	gi|238486326|ref|XP_002374401.1|polyadenylate-bindingprotein[AspergillusflavusNRRL3357]	30	45.7	77.339	0	323.31	24753000000	31	48	221940	230880	239070	253330	256580	248160	236688	229622	232663	246261	251239	253397
gi|238486328|ref|XP_002374402.1|IQandHECTdomainprotein[AspergillusflavusNRRL3357]	gi|238486328|ref|XP_002374402.1|IQandHECTdomainprotein[AspergillusflavusNRRL3357]	6	5.5	139.48	0	10.55	195160000	6	7	9277.6	8821.4	9224.5	9833.6	9353	9431.6	9894.1	8773.35	8977.29	9559.2	9158.32	9630.63
gi|238486330|ref|XP_002374403.1|MRP-L27domain-containingprotein[AspergillusflavusNRRL3357]	gi|238486330|ref|XP_002374403.1|MRP-L27domain-containingprotein[AspergillusflavusNRRL3357]	1	9.7	14.375	0	7.4425	105470000	1	1	8295.5	8799.8	9360.4	10034	9485.8	9595.9	8846.74	8751.86	9109.55	9754.01	9288.36	9798.39
gi|238486332|ref|XP_002374404.1|smallnucleolarribonucleoproteincomplexsubunitUtp14,putative[AspergillusflavusNRRL3357]	gi|238486332|ref|XP_002374404.1|smallnucleolarribonucleoproteincomplexsubunitUtp14,putative[AspergillusflavusNRRL3357]	3	4.4	109.49	0	8.9337	66162000	3	2	0	0	0	0	0	0	0	0	0	0	0	0
gi|238486334|ref|XP_002374405.1|endo-1,3-beta-glucanaseEngl1[AspergillusflavusNRRL3357]	gi|238486334|ref|XP_002374405.1|endo-1,3-beta-glucanaseEngl1[AspergillusflavusNRRL3357]	7	9.9	97.89	0	108.95	1288600000	7	11	23075	21176	25176	25375	25049	22675	24608.4	21060.6	24501.3	24666.9	24527.6	23153.5
gi|238486338|ref|XP_002374407.1|30SribosomalproteinS7,putative[AspergillusflavusNRRL3357]	gi|238486338|ref|XP_002374407.1|30SribosomalproteinS7,putative[AspergillusflavusNRRL3357]	9	29	40.373	0	54.565	2004500000	9	19	50178	55532	54450	57168	58663	54452	53512.4	55229.5	52990.8	55572.8	57441.9	55601.1
gi|238486340|ref|XP_002374408.1|plasmamembranephosphatetransporterPho87,putative[AspergillusflavusNRRL3357]	gi|238486340|ref|XP_002374408.1|plasmamembranephosphatetransporterPho87,putative[AspergillusflavusNRRL3357]	8	7.5	113.98	0	20.204	598710000	8	9	36837	39017	41609	44972	44115	41416	39284.8	38804.5	40493.9	43717.1	43196.8	42290
gi|238486342|ref|XP_002374409.1|conservedhypotheticalprotein[AspergillusflavusNRRL3357]	gi|238486342|ref|XP_002374409.1|conservedhypotheticalprotein[AspergillusflavusNRRL3357]	9	49.6	25.729	0	200.43	3118400000	9	13	55520	56812	58264	59806	59399	56308	59209.3	56502.5	56702.6	58137.2	58162.6	57496.2
gi|238486346|ref|XP_002374411.1|integralmembraneprotein,putative[AspergillusflavusNRRL3357]	gi|238486346|ref|XP_002374411.1|integralmembraneprotein,putative[AspergillusflavusNRRL3357]	3	15.1	25.3	0	12.391	220380000	3	3	1992.3	1913	2054.7	1903.9	2141.8	1926	2124.69	1902.58	1999.64	1850.77	2097.22	1966.64
gi|238486348|ref|XP_002374412.1|40SribosomalproteinS8[AspergillusflavusNRRL3357]	gi|238486348|ref|XP_002374412.1|40SribosomalproteinS8[AspergillusflavusNRRL3357]	7	45.5	22.811	0	99.487	10224000000	7	15	77911	85420	85482	79191	81084	75704	83088.2	84954.7	83191.2	76981.3	79396.3	77301.5
gi|238486350|ref|XP_002374413.1|Ser;Thrproteinphosphatasefamilyprotein[AspergillusflavusNRRL3357]	gi|238486350|ref|XP_002374413.1|Ser/Thrproteinphosphatasefamilyprotein[AspergillusflavusNRRL3357]	3	14.8	36.846	0	36.342	341200000	3	3	7706	9537.9	8969	8990	8657.3	8616.8	8218.07	9485.94	8728.64	8739.14	8477.1	8798.63
gi|238486352|ref|XP_002374414.1|dedicatorofcytokinesisdomainprotein,putative[AspergillusflavusNRRL3357]	gi|238486352|ref|XP_002374414.1|dedicatorofcytokinesisdomainprotein,putative[AspergillusflavusNRRL3357]	1	0.7	223.45	0.0069211	1.4785	39730000	1	1	0	0	0	0	0	0	0	0	0	0	0	0
gi|238486356|ref|XP_002374416.1|ExocystcomplexcomponentSec3,putative[AspergillusflavusNRRL3357]	gi|238486356|ref|XP_002374416.1|ExocystcomplexcomponentSec3,putative[AspergillusflavusNRRL3357]	14	11.4	157.54	0	44.443	473940000	14	14	41670	45566	47091	48022	50878	47697	44439	45317.8	45829	46682	49819	48703.5
gi|238486362|ref|XP_002374419.1|cytochromeP450monooxygenase,putative[AspergillusflavusNRRL3357]	gi|238486362|ref|XP_002374419.1|cytochromeP450monooxygenase,putative[AspergillusflavusNRRL3357]	1	1.5	59.352	0.0093222	1.2712	18780000	1	1	0	0	0	0	0	0	0	0	0	0	0	0
gi|238486364|ref|XP_002374420.1|mitochondrial37SribosomalproteinYmS-T[AspergillusflavusNRRL3357]	gi|238486364|ref|XP_002374420.1|mitochondrial37SribosomalproteinYmS-T[AspergillusflavusNRRL3357]	2	16.8	11.359	0	2.7335	234590000	2	2	0	0	0	0	0	0	0	0	0	0	0	0
gi|238486366|ref|XP_002374421.1|conservedhypotheticalprotein[AspergillusflavusNRRL3357]	gi|238486366|ref|XP_002374421.1|conservedhypotheticalprotein[AspergillusflavusNRRL3357]	1	2	57.696	0.00042508	2.4506	14154000	1	1	0	0	0	0	0	0	0	0	0	0	0	0
gi|238486370|ref|XP_002374423.1|prolineutilizationproteinPrnX-like,putative[AspergillusflavusNRRL3357]	gi|238486370|ref|XP_002374423.1|prolineutilizationproteinPrnX-like,putative[AspergillusflavusNRRL3357]	7	26	50.999	0	51.324	1017000000	7	9	4015	4954.2	4186	4055.1	4525.1	4579.4	4281.8	4927.21	4073.82	3941.95	4430.91	4676.04
gi|238486372|ref|XP_002374424.1|siderophorebiosynthesisprotein,putative[AspergillusflavusNRRL3357];gi|238483797|ref|XP_002373137.1|short-chaindehydrogenase,putative[AspergillusflavusNRRL3357]	gi|238486372|ref|XP_002374424.1|siderophorebiosynthesisprotein,putative[AspergillusflavusNRRL3357]	13	29.5	58.287	0	149.33	11876000000	13;1	31	76581	88169	84844	83463	82538	72949	81669.9	87688.7	82570.3	81134.1	80820	74488.4
gi|238486378|ref|XP_002374427.1|C-8sterolisomerase(Erg-1),putative[AspergillusflavusNRRL3357]	gi|238486378|ref|XP_002374427.1|C-8sterolisomerase(Erg-1),putative[AspergillusflavusNRRL3357]	4	20	24.065	0	26.169	1593000000	4	6	32916	37188	37431	38224	38808	38820	35103.3	36985.4	36427.9	37157.4	38000.2	39639.2
gi|238486380|ref|XP_002374428.1|PP-loopATPasesuperfamilyprotein,putative[AspergillusflavusNRRL3357]	gi|238486380|ref|XP_002374428.1|PP-loopATPasesuperfamilyprotein,putative[AspergillusflavusNRRL3357]	2	4.8	46.017	0.0012374	2.0032	122780000	2	3	2101.2	1771.4	2015.4	2056.7	1720.8	1894.5	2240.83	1761.75	1961.39	1999.31	1684.98	1934.48
gi|238486382|ref|XP_002374429.1|conservedhypotheticalprotein[AspergillusflavusNRRL3357]	gi|238486382|ref|XP_002374429.1|conservedhypotheticalprotein[AspergillusflavusNRRL3357]	2	31.2	12.882	0	54.472	279330000	2	3	5108.9	6040.9	6007.2	6282.9	6513.1	5376.1	5448.39	6007.99	5846.21	6107.58	6377.53	5489.55
gi|238486384|ref|XP_002374430.1|Rasguanyl-nucleotideexchangefactorRasGEF,putative[AspergillusflavusNRRL3357]	gi|238486384|ref|XP_002374430.1|Rasguanyl-nucleotideexchangefactorRasGEF,putative[AspergillusflavusNRRL3357]	1	1.6	98.965	0	2.9465	19127000	1	1	0	0	0	0	0	0	0	0	0	0	0	0
gi|238486392|ref|XP_002374434.1|NifU-relatedprotein[AspergillusflavusNRRL3357]	gi|238486392|ref|XP_002374434.1|NifU-relatedprotein[AspergillusflavusNRRL3357]	4	15.2	36.058	0	31.238	1548900000	4	7	11183	11236	11501	12285	13604	11777	11926.1	11174.8	11192.8	11942.2	13320.8	12025.5
gi|238486394|ref|XP_002374435.1|PSP1domainprotein[AspergillusflavusNRRL3357]	gi|238486394|ref|XP_002374435.1|PSP1domainprotein[AspergillusflavusNRRL3357]	12	18	96.416	0	86.342	2811000000	12	13	28115	30983	31912	31272	31716	30155	29983.3	30814.2	31056.8	30399.4	31055.8	30791.3
gi|238486396|ref|XP_002374436.1|60SribosomalproteinL15,putative[AspergillusflavusNRRL3357]	gi|238486396|ref|XP_002374436.1|60SribosomalproteinL15,putative[AspergillusflavusNRRL3357]	9	27.9	33.628	0	127.69	10832000000	9	10	29344	28510	30182	25578	27626	25409	31293.9	28354.7	29373.1	24864.3	27051	25945.2
gi|238486400|ref|XP_002374438.1|ubiquitin-proteinligase(Hul4),putative[AspergillusflavusNRRL3357]	gi|238486400|ref|XP_002374438.1|ubiquitin-proteinligase(Hul4),putative[AspergillusflavusNRRL3357]	2	3	83.976	0	2.7856	39156000	2	2	7992.9	9317.4	9336.1	8701.8	8547.8	8543.7	8524.03	9266.65	9085.9	8458.99	8369.88	8723.99
gi|238486406|ref|XP_002374441.1|alcoholdehydrogenase,zinc-containing,putative[AspergillusflavusNRRL3357]	gi|238486406|ref|XP_002374441.1|alcoholdehydrogenase,zinc-containing,putative[AspergillusflavusNRRL3357]	20	65.3	37.684	0	323.31	81290000000	20	59	212570	220360	226600	219850	219960	210370	226695	219160	220527	213715	215382	214809
gi|238486408|ref|XP_002374442.1|conservedhypotheticalprotein[AspergillusflavusNRRL3357]	gi|238486408|ref|XP_002374442.1|conservedhypotheticalprotein[AspergillusflavusNRRL3357]	4	15.3	30.132	0	15.565	389440000	4	5	36006	37296	39481	39033	36794	37984	38398.6	37092.8	38422.9	37943.8	36028.1	38785.5
gi|238486412|ref|XP_002374444.1|transcriptionalregulatorNgg1,putative[AspergillusflavusNRRL3357]	gi|238486412|ref|XP_002374444.1|transcriptionalregulatorNgg1,putative[AspergillusflavusNRRL3357]	6	11.3	71.983	0	22.027	365140000	6	8	19372	23278	25538	23112	23938	22143	20659.3	23151.2	24853.6	22467.1	23439.7	22610.3
gi|238486420|ref|XP_002374448.1|ureaseUre[AspergillusflavusNRRL3357]	gi|238486420|ref|XP_002374448.1|ureaseUre[AspergillusflavusNRRL3357]	9	10.2	91.283	0	58.825	760180000	9	11	40361	43170	43883	46746	45740	41693	43043	42934.8	42707	45441.6	44787.9	42572.8
gi|238486422|ref|XP_002374449.1|HMGboxprotein,putative[AspergillusflavusNRRL3357]	gi|238486422|ref|XP_002374449.1|HMGboxprotein,putative[AspergillusflavusNRRL3357]	12	31	33.508	0	53.658	8536600000	12	23	68606	71674	73183	76327	76736	75793	73164.9	71283.6	71221.8	74197.2	75138.8	77392.4
gi|238486428|ref|XP_002374452.1|dipeptidyl-peptidaseII,putative[AspergillusflavusNRRL3357]	gi|238486428|ref|XP_002374452.1|dipeptidyl-peptidaseII,putative[AspergillusflavusNRRL3357]	6	15.2	62.627	0	32.651	697650000	6	7	5403.5	5834.1	5692.9	6624.9	6791.3	6479.9	5762.57	5802.32	5540.34	6440.04	6649.94	6616.64
gi|238486430|ref|XP_002374453.1|conservedhypotheticalprotein[AspergillusflavusNRRL3357]	gi|238486430|ref|XP_002374453.1|conservedhypotheticalprotein[AspergillusflavusNRRL3357]	1	9.3	15.372	0.001241	2.0376	31097000	1	1	0	0	0	0	0	0	0	0	0	0	0	0
gi|238486432|ref|XP_002374454.1|NADH-cytochromeb5reductase,putative[AspergillusflavusNRRL3357]	gi|238486432|ref|XP_002374454.1|NADH-cytochromeb5reductase,putative[AspergillusflavusNRRL3357]	18	58.5	36.321	0	308.42	29264000000	18	38	217140	221970	231600	238450	238620	226310	231569	220761	225393	231796	233653	231086
gi|238486434|ref|XP_002374455.1|60SribosomalproteinL20[AspergillusflavusNRRL3357]	gi|238486434|ref|XP_002374455.1|60SribosomalproteinL20[AspergillusflavusNRRL3357]	10	31.6	28.509	0	110.07	20583000000	10	8	34864	37007	38967	33889	33219	32825	37180.7	36805.4	37922.7	32943.4	32527.6	33517.7
gi|238486436|ref|XP_002374456.1|COP9signalosomecomplexsubunit,putative[AspergillusflavusNRRL3357]	gi|238486436|ref|XP_002374456.1|COP9signalosomecomplexsubunit,putative[AspergillusflavusNRRL3357]	8	16.9	51.464	0	18.872	661090000	8	8	16422	16394	18711	17891	17775	17169	17513.3	16304.7	18209.6	17391.8	17405	17531.3
gi|238486440|ref|XP_002374458.1|regulatorofgluconeogenesisRmd5,putative[AspergillusflavusNRRL3357]	gi|238486440|ref|XP_002374458.1|regulatorofgluconeogenesisRmd5,putative[AspergillusflavusNRRL3357]	2	6.3	46.345	0	10.272	224630000	2	2	11602	13010	13832	14371	13528	13069	12373	12939.1	13461.3	13970	13246.4	13344.8
gi|238486442|ref|XP_002374459.1|mitochondrialintermembranespacetranslocasesubunitTim10,putative[AspergillusflavusNRRL3357]	gi|238486442|ref|XP_002374459.1|mitochondrialintermembranespacetranslocasesubunitTim10,putative[AspergillusflavusNRRL3357]	8	79.8	10.285	0	25.455	9051100000	8	16	29459	30432	30540	32645	35697	33140	31416.6	30266.2	29721.6	31734.1	34954	33839.3
gi|238486444|ref|XP_002374460.1|lysyl-tRNAsynthetase,putative[AspergillusflavusNRRL3357]	gi|238486444|ref|XP_002374460.1|lysyl-tRNAsynthetase,putative[AspergillusflavusNRRL3357]	9	15.4	62.052	0	16.215	716550000	9	12	9599.9	10240	11204	11074	10929	10522	10237.8	10184.2	10903.7	10765	10701.5	10744
gi|238486446|ref|XP_002374461.1|conservedhypotheticalprotein[AspergillusflavusNRRL3357]	gi|238486446|ref|XP_002374461.1|conservedhypotheticalprotein[AspergillusflavusNRRL3357]	7	25	38.587	0	36.084	1616000000	7	8	12859	13082	14119	14483	13323	13180	13713.5	13010.7	13740.6	14078.9	13045.7	13458.1
gi|238486448|ref|XP_002374462.1|conservedhypotheticalprotein[AspergillusflavusNRRL3357]	gi|238486448|ref|XP_002374462.1|conservedhypotheticalprotein[AspergillusflavusNRRL3357]	1	1.3	69.846	0.0059642	1.553	16424000	1	1	0	0	0	0	0	0	0	0	0	0	0	0
gi|238486452|ref|XP_002374464.1|peroxisomalABCtransporter(PXA1),putative[AspergillusflavusNRRL3357]	gi|238486452|ref|XP_002374464.1|peroxisomalABCtransporter(PXA1),putative[AspergillusflavusNRRL3357]	2	3.9	91.953	0.0043938	1.6277	16936000	2	1	0	0	0	0	0	0	0	0	0	0	0	0
gi|238486458|ref|XP_002374467.1|generalstressresponsephosphoproteinphosphatasePsr1;2,putative[AspergillusflavusNRRL3357]	gi|238486458|ref|XP_002374467.1|generalstressresponsephosphoproteinphosphatasePsr1/2,putative[AspergillusflavusNRRL3357]	1	1.7	63.749	0.0010438	2.1777	60194000	1	1	3143.2	3163.4	3659.1	3708.6	3727.8	3879.6	3352.07	3146.17	3561.04	3605.12	3650.21	3961.47
gi|238486460|ref|XP_002374468.1|proteinphosphatasePP1regulatorysubunitSds22,putative[AspergillusflavusNRRL3357]	gi|238486460|ref|XP_002374468.1|proteinphosphatasePP1regulatorysubunitSds22,putative[AspergillusflavusNRRL3357]	8	26.8	44.826	0	109.79	1851700000	8	12	57237	62655	63045	64804	65264	60518	61040.4	62313.7	61355.5	62995.7	63905.5	61795.1
gi|238486464|ref|XP_002374470.1|D-xylosereductase(Xyl1),putative[AspergillusflavusNRRL3357]	gi|238486464|ref|XP_002374470.1|D-xylosereductase(Xyl1),putative[AspergillusflavusNRRL3357]	5	19.7	35.868	0	69.456	1245400000	5	6	9209.7	9398.9	9869	10291	10463	10220	9821.69	9347.7	9604.52	10003.8	10245.2	10435.7
gi|238486470|ref|XP_002374473.1|pre-rRNAprocessingproteinMrd1,putative[AspergillusflavusNRRL3357]	gi|238486470|ref|XP_002374473.1|pre-rRNAprocessingproteinMrd1,putative[AspergillusflavusNRRL3357]	3	3.8	91.839	0.0028473	1.8454	438300000	3	3	8960.2	9529.5	9721.5	11031	9459.2	10166	9555.61	9477.59	9460.97	10723.2	9262.31	10380.5
gi|238486472|ref|XP_002374474.1|dyneinlightchaintype1,putative[AspergillusflavusNRRL3357]	gi|238486472|ref|XP_002374474.1|dyneinlightchaintype1,putative[AspergillusflavusNRRL3357]	4	40.4	11.061	0	34.395	8786800000	4	21	45175	50640	49038	50444	50052	48004	48176.9	50364.1	47723.8	49036.4	49010.2	49017
gi|238486478|ref|XP_002374477.1|transloconproteinSec61beta,putative[AspergillusflavusNRRL3357]	gi|238486478|ref|XP_002374477.1|transloconproteinSec61beta,putative[AspergillusflavusNRRL3357]	3	34.4	12.743	0	63.161	4784600000	3	8	13539	12410	13117	11610	12670	12079	14438.7	12342.4	12765.5	11286	12406.3	12333.9
gi|238486484|ref|XP_002374480.1|conservedhypotheticalprotein[AspergillusflavusNRRL3357]	gi|238486484|ref|XP_002374480.1|conservedhypotheticalprotein[AspergillusflavusNRRL3357]	7	33	26.629	0	38.186	1303100000	7	10	13264	15715	14890	17126	16732	16436	14145.4	15629.4	14491	16648.1	16383.7	16782.8
gi|238486486|ref|XP_002374481.1|proliferatingcellnuclearantigen(PCNA)[AspergillusflavusNRRL3357]	gi|238486486|ref|XP_002374481.1|proliferatingcellnuclearantigen(PCNA)[AspergillusflavusNRRL3357]	10	17.4	89.842	0	323.31	15113000000	10	29	147820	161380	162980	177580	181650	174100	157643	160501	158612	172625	177869	177774
gi|238486488|ref|XP_002374482.1|cytochromeP450,putative[AspergillusflavusNRRL3357]	gi|238486488|ref|XP_002374482.1|cytochromeP450,putative[AspergillusflavusNRRL3357]	1	1.6	57.703	0.001244	2.0956	27152000	1	1	12250	13025	13607	14990	14093	13976	13064	12954	13242.3	14571.7	13799.7	14270.9
gi|238486496|ref|XP_002374486.1|smallmonomericGTPaseSarA,putative[AspergillusflavusNRRL3357]	gi|238486496|ref|XP_002374486.1|smallmonomericGTPaseSarA,putative[AspergillusflavusNRRL3357]	6	39.7	21.415	0	90.777	7347900000	6	8	74343	81890	83339	75155	74246	68869	79283.1	81443.9	81105.6	73057.9	72700.6	70322.3
gi|238486498|ref|XP_002374487.1|LeucineRichRepeatdomainprotein[AspergillusflavusNRRL3357]	gi|238486498|ref|XP_002374487.1|LeucineRichRepeatdomainprotein[AspergillusflavusNRRL3357]	3	7.3	67.144	0	8.8724	42580000	3	3	4022.3	5532.9	4578.6	5105.7	4183.9	4792.5	4289.58	5502.76	4455.9	4963.23	4096.81	4893.63
gi|238486500|ref|XP_002374488.1|Patatin-likeserinehydrolase,putative[AspergillusflavusNRRL3357]	gi|238486500|ref|XP_002374488.1|Patatin-likeserinehydrolase,putative[AspergillusflavusNRRL3357]	15	21.7	87.436	0	69.946	1514400000	15	15	61928	63681	72145	67179	68430	67125	66043.2	63334.1	70211.6	65304.4	67005.6	68541.5
gi|238486508|ref|XP_002374492.1|SAMdomainprotein[AspergillusflavusNRRL3357]	gi|238486508|ref|XP_002374492.1|SAMdomainprotein[AspergillusflavusNRRL3357]	12	25.5	66.225	0	186.76	2266400000	12	13	45253	48799	49530	51627	50556	50412	48260.1	48533.2	48202.6	50186.4	49503.7	51475.8
gi|238486514|ref|XP_002374495.1|cysteine-richsecretedprotein[AspergillusflavusNRRL3357]	gi|238486514|ref|XP_002374495.1|cysteine-richsecretedprotein[AspergillusflavusNRRL3357]	6	18.3	35.991	0	15.117	578270000	6	8	2585.9	2574.5	2643.4	6189.4	6431.9	6434.2	2757.73	2560.48	2572.56	6016.69	6298.02	6569.98
gi|238486516|ref|XP_002374496.1|conservedhypotheticalprotein[AspergillusflavusNRRL3357]	gi|238486516|ref|XP_002374496.1|conservedhypotheticalprotein[AspergillusflavusNRRL3357]	1	15.4	15.262	0	6.8967	110310000	1	1	0	0	0	0	0	0	0	0	0	0	0	0
gi|238486520|ref|XP_002374498.1|FADdependentoxidoreductase,putative[AspergillusflavusNRRL3357]	gi|238486520|ref|XP_002374498.1|FADdependentoxidoreductase,putative[AspergillusflavusNRRL3357]	12	42.4	51.72	0	323.31	53804000000	19	31	57902	57589	58908	55192	56442	53122	61749.6	57275.3	57329.3	53651.9	55267.2	54243
gi|238486522|ref|XP_002374499.1|glutathioneS-transferase,putative[AspergillusflavusNRRL3357]	gi|238486522|ref|XP_002374499.1|glutathioneS-transferase,putative[AspergillusflavusNRRL3357]	4	27.9	25.104	0	87.353	298340000	4	4	0	0	0	0	0	0	0	0	0	0	0	0
gi|238486526|ref|XP_002374501.1|disulfideisomerase,putative[AspergillusflavusNRRL3357]	gi|238486526|ref|XP_002374501.1|disulfideisomerase,putative[AspergillusflavusNRRL3357]	20	50.1	50.892	0	323.31	14055000000	20	32	169630	182940	183990	162400	160020	152060	180902	181943	179059	157868	156689	155269
gi|238486528|ref|XP_002374502.1|nucleolarATPaseKre33,putative[AspergillusflavusNRRL3357]	gi|238486528|ref|XP_002374502.1|nucleolarATPaseKre33,putative[AspergillusflavusNRRL3357]	10	11.7	118.82	0	78.965	861810000	10	11	13863	16307	15593	14920	13674	13488	14784.2	16218.2	15175.1	14503.7	13389.4	13772.6
gi|238486536|ref|XP_002374506.1|Golgicomplexcomponent(Vps8),putative[AspergillusflavusNRRL3357]	gi|238486536|ref|XP_002374506.1|Golgicomplexcomponent(Vps8),putative[AspergillusflavusNRRL3357]	6	5.3	160.74	0	75.075	411490000	6	10	5146.3	5637	6310.2	7251.9	6803.1	6100.4	5488.28	5606.29	6141.09	7049.54	6661.5	6229.13
gi|238486542|ref|XP_002374509.1|PHDfingerandBAHdomainprotein(Snt2),putative[AspergillusflavusNRRL3357]	gi|238486542|ref|XP_002374509.1|PHDfingerandBAHdomainprotein(Snt2),putative[AspergillusflavusNRRL3357]	13	7.9	188.4	0	49.125	508700000	13	13	37235	41431	42158	42702	43746	41738	39709.3	41205.3	41028.2	41510.4	42835.4	42618.8
gi|238486544|ref|XP_002374510.1|highaffinitycAMPphosphodiesterase,putative[AspergillusflavusNRRL3357]	gi|238486544|ref|XP_002374510.1|highaffinitycAMPphosphodiesterase,putative[AspergillusflavusNRRL3357]	1	1.5	112.47	0	3.7756	35425000	1	1	2799.2	3463.2	2940.3	3885.3	3307.4	3359.4	2985.21	3444.33	2861.5	3776.89	3238.56	3430.29
gi|238486546|ref|XP_002374511.1|selenoproteindomainprotein[AspergillusflavusNRRL3357]	gi|238486546|ref|XP_002374511.1|selenoproteindomainprotein[AspergillusflavusNRRL3357]	1	4.5	17.057	0.0080298	1.3573	302310000	1	2	2710.8	2953.5	3040.1	2838.9	2676.9	2463.4	2890.93	2937.41	2958.63	2759.68	2621.18	2515.38
gi|238486548|ref|XP_002374512.1|G-proteincomplexgammasubunitSte18[AspergillusflavusNRRL3357]	gi|238486548|ref|XP_002374512.1|G-proteincomplexgammasubunitSte18[AspergillusflavusNRRL3357]	5	51.1	10.268	0	28.603	1951200000	5	5	16976	17423	18915	19231	18907	17946	18104.1	17328.1	18408.1	18694.4	18513.5	18324.7
gi|238486554|ref|XP_002374515.1|N-acetyltransferase(Nat5),putative[AspergillusflavusNRRL3357]	gi|238486554|ref|XP_002374515.1|N-acetyltransferase(Nat5),putative[AspergillusflavusNRRL3357]	4	20.5	22.058	0	22.491	342960000	4	7	11703	11677	12043	12862	13477	11476	12480.7	11613.4	11720.3	12503.1	13196.5	11718.2
gi|238486558|ref|XP_002374517.1|DNA-directedRNApolymeraseI,II,andIIIsubunitRpb6[AspergillusflavusNRRL3357]	gi|238486558|ref|XP_002374517.1|DNA-directedRNApolymeraseI,II,andIIIsubunitRpb6[AspergillusflavusNRRL3357]	4	28.3	18.053	0	28.432	603670000	4	7	9819.5	11608	11366	10156	11219	11413	10472	11544.8	11061.4	9872.61	10985.5	11653.8
gi|238486564|ref|XP_002374520.1|PHdomainprotein[AspergillusflavusNRRL3357]	gi|238486564|ref|XP_002374520.1|PHdomainprotein[AspergillusflavusNRRL3357]	4	3.9	130.7	0	15.495	146970000	4	4	0	0	0	0	0	0	0	0	0	0	0	0
gi|238486566|ref|XP_002374521.1|COPII-coatedvesiclemembraneproteinErv46,putative[AspergillusflavusNRRL3357]	gi|238486566|ref|XP_002374521.1|COPII-coatedvesiclemembraneproteinErv46,putative[AspergillusflavusNRRL3357]	2	6.4	48.489	0	6.6417	363120000	2	2	10790	11201	11233	11850	11788	12401	11507	11140	10932	11519.3	11542.6	12662.7
gi|238486568|ref|XP_002374522.1|mRNAexportfactormex67[AspergillusflavusNRRL3357]	gi|238486568|ref|XP_002374522.1|mRNAexportfactormex67[AspergillusflavusNRRL3357]	4	7.4	72.716	0	9.4746	171650000	4	4	3063.4	3423.4	3162	3445.8	3436.9	3119.4	3266.97	3404.75	3077.26	3349.65	3365.36	3185.23
gi|238486570|ref|XP_002374523.1|GARPcomplexsubunitVps53,putative[AspergillusflavusNRRL3357]	gi|238486570|ref|XP_002374523.1|GARPcomplexsubunitVps53,putative[AspergillusflavusNRRL3357]	1	0.9	95.7	0	2.592	32955000	1	1	2407.9	2511.1	2766.5	3137.5	3025.7	2844.6	2567.91	2497.42	2692.36	3049.95	2962.72	2904.63
gi|238486572|ref|XP_002374524.1|60SacidicribosomalproteinP0[AspergillusflavusNRRL3357]	gi|238486572|ref|XP_002374524.1|60SacidicribosomalproteinP0[AspergillusflavusNRRL3357]	9	40.6	33.441	0	255.84	66412000000	9	44	235170	248980	255520	242220	234210	227740	250797	247624	248672	235461	229335	232546
gi|238486574|ref|XP_002374525.1|tRNAmethyltransferase,putative[AspergillusflavusNRRL3357]	gi|238486574|ref|XP_002374525.1|tRNAmethyltransferase,putative[AspergillusflavusNRRL3357]	7	26.9	38.472	0	103.46	1060200000	7	12	34582	38344	41633	39620	38323	39039	36880	38135.1	40517.3	38514.4	37525.3	39862.8
gi|238486576|ref|XP_002374526.1|uroporphyrinogendecarboxylase[AspergillusflavusNRRL3357]	gi|238486576|ref|XP_002374526.1|uroporphyrinogendecarboxylase[AspergillusflavusNRRL3357]	16	48.5	40.766	0	119.02	10041000000	16	36	132100	139510	143280	140760	144290	136180	140878	138750	139440	136832	141287	139054
gi|238486578|ref|XP_002374527.1|cytosinedeaminase,putative[AspergillusflavusNRRL3357]	gi|238486578|ref|XP_002374527.1|cytosinedeaminase,putative[AspergillusflavusNRRL3357]	7	50	16.107	0	22.673	885230000	7	8	26332	26021	26817	26344	26541	24182	28081.8	25879.3	26098.3	25608.9	25988.6	24692.3
gi|238486580|ref|XP_002374528.1|proteinmitochondrialtargetingprotein(Mas1),putative[AspergillusflavusNRRL3357]	gi|238486580|ref|XP_002374528.1|proteinmitochondrialtargetingprotein(Mas1),putative[AspergillusflavusNRRL3357]	14	37	45.393	0	107.8	7933900000	14	23	35855	37591	38243	38016	39539	37857	38237.6	37386.2	37218.1	36955.2	38716	38655.9
gi|238486590|ref|XP_002374533.1|DTDP-glucose4-6-dehydratase,putative[AspergillusflavusNRRL3357];gi|238501642|ref|XP_002382055.1|UDP-glucuronate5-epimerase,putative[AspergillusflavusNRRL3357]	gi|238486590|ref|XP_002374533.1|DTDP-glucose4-6-dehydratase,putative[AspergillusflavusNRRL3357];gi|238501642|ref|XP_002382055.1|UDP-glucuronate5-epimerase,putative[AspergillusflavusNRRL3357]	2	8.5	20.619	0.0045927	1.6185	93268000	2;2	2	7274	7615.3	7983.2	9173.9	9393	7699.9	7757.36	7573.82	7769.26	8917.91	9197.49	7862.39
gi|238486596|ref|XP_002374536.1|conservedhypotheticalprotein[AspergillusflavusNRRL3357]	gi|238486596|ref|XP_002374536.1|conservedhypotheticalprotein[AspergillusflavusNRRL3357]	3	27.7	12.164	0	25.684	1025700000	3	6	17179	17316	18486	18009	17052	15755	18320.6	17221.7	17990.6	17506.5	16697.1	16087.5
gi|238486602|ref|XP_002374539.1|hypotheticalproteinAFLA_030290[AspergillusflavusNRRL3357]	gi|238486602|ref|XP_002374539.1|hypotheticalproteinAFLA_030290[AspergillusflavusNRRL3357]	2	19.5	9.6146	0.0030438	1.8279	145770000	2	2	0	0	0	0	0	0	0	0	0	0	0	0
gi|238486618|ref|XP_002374547.1|cinnamoyl-CoAreductase,putative[AspergillusflavusNRRL3357]	gi|238486618|ref|XP_002374547.1|cinnamoyl-CoAreductase,putative[AspergillusflavusNRRL3357]	10	34.6	37.832	0	54.288	2535600000	10	13	64433	66602	71424	89464	93839	87347	68714.6	66239.2	69509.9	86967.6	91885.8	89190.2
gi|238486624|ref|XP_002374550.1|flavincontainingamineoxidase,putative[AspergillusflavusNRRL3357]	gi|238486624|ref|XP_002374550.1|flavincontainingamineoxidase,putative[AspergillusflavusNRRL3357]	3	4.7	57.387	0	3.391	176430000	3	3	11956	11473	13304	13964	13120	13007	12750.5	11410.5	12947.5	13574.4	12846.9	13281.5
gi|238486634|ref|XP_002374555.1|trehalosesynthase(Ccg-9),putative[AspergillusflavusNRRL3357]	gi|238486634|ref|XP_002374555.1|trehalosesynthase(Ccg-9),putative[AspergillusflavusNRRL3357]	19	36.8	78.714	0	235.54	5875300000	19	33	136030	144240	145540	143810	148480	140140	145069	143454	141640	139797	145389	143097
gi|238486636|ref|XP_002374556.1|ADP-ribosylationfactor6,putative[AspergillusflavusNRRL3357]	gi|238486636|ref|XP_002374556.1|ADP-ribosylationfactor6,putative[AspergillusflavusNRRL3357]	1	11.2	31.675	0	20.348	50754000	2	1	3016.1	3326.9	3624.2	3718.9	3885.1	3381.3	3216.52	3308.78	3527.07	3615.13	3804.23	3452.65
gi|238486650|ref|XP_002374563.1|C6transcriptionfactor(Mut3),putative[AspergillusflavusNRRL3357]	gi|238486650|ref|XP_002374563.1|C6transcriptionfactor(Mut3),putative[AspergillusflavusNRRL3357]	3	1.9	115.41	0	4.4547	57950000	3	3	0	0	0	0	0	0	0	0	0	0	0	0
gi|238486660|ref|XP_002374568.1|C2H2transcriptionfactorPacC,putative[AspergillusflavusNRRL3357]	gi|238486660|ref|XP_002374568.1|C2H2transcriptionfactorPacC,putative[AspergillusflavusNRRL3357]	7	10.8	71.235	0	31.541	1257800000	7	12	40332	43686	44341	43970	42064	40890	43012.1	43448	43152.7	42743.1	41188.4	41752.9
gi|238486666|ref|XP_002374571.1|transcriptionregulatorPAB1642,putative[AspergillusflavusNRRL3357]	gi|238486666|ref|XP_002374571.1|transcriptionregulatorPAB1642,putative[AspergillusflavusNRRL3357]	6	29.2	28.156	0	22.595	2294400000	6	8	15754	16253	17353	17969	17108	17007	16800.9	16164.5	16888	17467.6	16751.9	17365.9
gi|238486670|ref|XP_002374573.1|PHDfingerdomainprotein,putative[AspergillusflavusNRRL3357]	gi|238486670|ref|XP_002374573.1|PHDfingerdomainprotein,putative[AspergillusflavusNRRL3357]	3	3.5	78.45	0	3.7601	102630000	3	3	0	0	0	0	0	0	0	0	0	0	0	0
gi|238486672|ref|XP_002374574.1|NADbindingRossmannfoldoxidoreductase,putative[AspergillusflavusNRRL3357]	gi|238486672|ref|XP_002374574.1|NADbindingRossmannfoldoxidoreductase,putative[AspergillusflavusNRRL3357]	5	13.3	45.801	0	16.955	967320000	5	6	38048	39066	40386	38837	40810	37051	40576.3	38853.2	39303.7	37753.3	39960.5	37832.9
gi|238486674|ref|XP_002374575.1|dihydrodipicolinatesynthetasefamilyprotein[AspergillusflavusNRRL3357]	gi|238486674|ref|XP_002374575.1|dihydrodipicolinatesynthetasefamilyprotein[AspergillusflavusNRRL3357]	2	5.1	36.09	0	3.1823	169580000	2	4	0	0	0	0	0	0	0	0	0	0	0	0
gi|238486676|ref|XP_002374576.1|oxidoreductase,zinc-binding[AspergillusflavusNRRL3357]	gi|238486676|ref|XP_002374576.1|oxidoreductase,zinc-binding[AspergillusflavusNRRL3357]	3	8.6	39.379	0	12.222	87691000	3	3	0	0	0	0	0	0	0	0	0	0	0	0
gi|238486680|ref|XP_002374578.1|microtubuleassociatedproteinEB1,putative[AspergillusflavusNRRL3357]	gi|238486680|ref|XP_002374578.1|microtubuleassociatedproteinEB1,putative[AspergillusflavusNRRL3357]	15	68.9	26.863	0	231.19	14745000000	15	34	116180	122680	128850	123800	124820	119650	123900	122012	125397	120346	122222	122175
gi|238486684|ref|XP_002374580.1|NADbindingRossmannfoldoxidoreductase,putative[AspergillusflavusNRRL3357]	gi|238486684|ref|XP_002374580.1|NADbindingRossmannfoldoxidoreductase,putative[AspergillusflavusNRRL3357]	8	16.9	65.736	0	52.303	298460000	8	8	9688.7	10092	10909	11903	12350	12294	10332.5	10037	10616.6	11570.9	12092.9	12553.4
gi|238486686|ref|XP_002374581.1|phosphoglucomutasePgmA[AspergillusflavusNRRL3357]	gi|238486686|ref|XP_002374581.1|phosphoglucomutasePgmA[AspergillusflavusNRRL3357]	29	65.4	60.356	0	323.31	122510000000	29	62	234230	240670	247220	241160	240470	229500	249795	239359	240595	234431	235465	234343
gi|238486688|ref|XP_002374582.1|RNAexonucleaseRex2,putative[AspergillusflavusNRRL3357]	gi|238486688|ref|XP_002374582.1|RNAexonucleaseRex2,putative[AspergillusflavusNRRL3357]	3	18.3	21.449	0	9.541	139310000	3	4	8491.2	8373.8	9575.7	9577.7	10701	9027.1	9055.45	8328.19	9319.08	9310.45	10478.3	9217.59
gi|238486690|ref|XP_002374583.1|conservedhypotheticalprotein[AspergillusflavusNRRL3357]	gi|238486690|ref|XP_002374583.1|conservedhypotheticalprotein[AspergillusflavusNRRL3357]	9	14.8	64.417	0	26.331	895440000	9	11	36015	38051	38587	41634	39815	40289	38408.2	37843.7	37552.9	40472.3	38986.3	41139.2
gi|238486698|ref|XP_002374587.1|beta-N-acetylglucosaminidase,putative[AspergillusflavusNRRL3357]	gi|238486698|ref|XP_002374587.1|beta-N-acetylglucosaminidase,putative[AspergillusflavusNRRL3357]	17	22.4	91.605	0	82.655	4712800000	17	28	81280	89778	92417	92717	92841	89064	86681.1	89289	89940.3	90129.8	90908.5	90943.5
gi|238486710|ref|XP_002374593.1|oxysterolbindingprotein(Osh5),putative[AspergillusflavusNRRL3357]	gi|238486710|ref|XP_002374593.1|oxysterolbindingprotein(Osh5),putative[AspergillusflavusNRRL3357]	16	39.5	45.843	0	159.55	11087000000	16	31	137380	147270	150500	146700	148640	138820	146509	146468	146467	142607	145546	141749
gi|238486720|ref|XP_002374598.1|conservedhypotheticalprotein[AspergillusflavusNRRL3357]	gi|238486720|ref|XP_002374598.1|conservedhypotheticalprotein[AspergillusflavusNRRL3357]	8	52.1	19.403	0	62.772	685170000	8	7	14455	15540	16621	18265	17736	17447	15415.5	15455.3	16175.6	17755.3	17366.8	17815.2
gi|238486722|ref|XP_002374599.1|saccharopinedehydrogenaseLys1,putative[AspergillusflavusNRRL3357]	gi|238486722|ref|XP_002374599.1|saccharopinedehydrogenaseLys1,putative[AspergillusflavusNRRL3357]	16	46.2	40.857	0	185.29	34496000000	16	41	174310	193250	192900	187500	190360	187960	185893	192197	187730	182268	186398	191926
gi|238486730|ref|XP_002374603.1|fructose-bisphosphatealdolase,classII[AspergillusflavusNRRL3357]	gi|238486730|ref|XP_002374603.1|fructose-bisphosphatealdolase,classII[AspergillusflavusNRRL3357]	17	47.2	39.721	0	323.31	230290000000	17	102	367530	372470	383480	366180	369520	349240	391953	370441	373203	355962	361829	356610
gi|238486732|ref|XP_002374604.1|DUF221domainprotein,putative[AspergillusflavusNRRL3357]	gi|238486732|ref|XP_002374604.1|DUF221domainprotein,putative[AspergillusflavusNRRL3357]	5	6	105.89	0	9.4955	270420000	5	5	15187	18075	18465	18772	18015	16746	16196.2	17976.5	17970.2	18248.2	17640	17099.4
gi|238486738|ref|XP_002374607.1|homoserinedehydrogenase[AspergillusflavusNRRL3357]	gi|238486738|ref|XP_002374607.1|homoserinedehydrogenase[AspergillusflavusNRRL3357]	17	53.9	38.934	0	222.74	22398000000	17	39	221180	229830	240660	234990	226880	224220	235878	228578	234211	228433	222158	228952
gi|238486740|ref|XP_002374608.1|conservedhypotheticalprotein[AspergillusflavusNRRL3357]	gi|238486740|ref|XP_002374608.1|conservedhypotheticalprotein[AspergillusflavusNRRL3357]	2	7.4	39.704	0	3.5707	37250000	2	1	0	0	0	0	0	0	0	0	0	0	0	0
gi|238486744|ref|XP_002374610.1|nucleosomebindingprotein(Nhp6a),putative[AspergillusflavusNRRL3357]	gi|238486744|ref|XP_002374610.1|nucleosomebindingprotein(Nhp6a),putative[AspergillusflavusNRRL3357]	6	39.4	11.945	0	67.136	21396000000	6	11	13718	15979	14579	17181	16813	16575	14629.6	15892	14188.3	16701.6	16463	16924.8
gi|238486746|ref|XP_002374611.1|conservedhypotheticalprotein[AspergillusflavusNRRL3357]	gi|238486746|ref|XP_002374611.1|conservedhypotheticalprotein[AspergillusflavusNRRL3357]	3	11.7	26.884	0	7.2591	205710000	3	3	0	0	0	0	0	0	0	0	0	0	0	0
gi|238486748|ref|XP_002374612.1|Taz1-interactingfactor,putative[AspergillusflavusNRRL3357]	gi|238486748|ref|XP_002374612.1|Taz1-interactingfactor,putative[AspergillusflavusNRRL3357]	17	15.4	141.89	0	87.437	777220000	17	17	34398	37613	37691	41608	44314	41063	36683.8	37408.1	36680.9	40447	43391.6	41929.5
gi|238486750|ref|XP_002374613.1|conservedhypotheticalprotein[AspergillusflavusNRRL3357]	gi|238486750|ref|XP_002374613.1|conservedhypotheticalprotein[AspergillusflavusNRRL3357]	2	2.3	83.339	0.0028467	1.8452	48513000	2	2	0	0	0	0	0	0	0	0	0	0	0	0
gi|238486760|ref|XP_002374618.1|FHAdomainproteinSNIP1,putative[AspergillusflavusNRRL3357]	gi|238486760|ref|XP_002374618.1|FHAdomainproteinSNIP1,putative[AspergillusflavusNRRL3357]	5	13.2	38.943	0	7.494	357070000	5	5	7165.9	9068.7	7813.7	5913.1	5916.8	5335.4	7642.08	9019.3	7604.3	5748.1	5793.64	5447.99
gi|238486762|ref|XP_002374619.1|LEAdomainprotein[AspergillusflavusNRRL3357]	gi|238486762|ref|XP_002374619.1|LEAdomainprotein[AspergillusflavusNRRL3357]	11	49.7	14.474	0	49.657	17753000000	11	23	93586	94747	96072	88743	88007	84990	99804.9	94230.9	93497.4	86266.7	86175.2	86783.5
gi|238486772|ref|XP_002374624.1|LipAandNB-ARCdomainprotein[AspergillusflavusNRRL3357]	gi|238486772|ref|XP_002374624.1|LipAandNB-ARCdomainprotein[AspergillusflavusNRRL3357]	3	2.5	167.05	0	2.969	1413200000	3	4	13641	13609	15265	14197	14752	12873	14547.5	13534.9	14855.9	13800.8	14444.9	13144.6
gi|238486774|ref|XP_002374625.1|methylglutaconyl-CoAhydratase,mitochondrialprecursor,putative[AspergillusflavusNRRL3357]	gi|238486774|ref|XP_002374625.1|methylglutaconyl-CoAhydratase,mitochondrialprecursor,putative[AspergillusflavusNRRL3357]	5	19.7	32.75	0	20.83	1072700000	5	5	5825.4	6057.2	5687.4	6131	5182.7	5619.4	6212.5	6024.2	5534.98	5959.92	5074.82	5737.98
gi|238486778|ref|XP_002374627.1|conservedhypotheticalprotein[AspergillusflavusNRRL3357]	gi|238486778|ref|XP_002374627.1|conservedhypotheticalprotein[AspergillusflavusNRRL3357]	12	17.8	95.002	0	65.175	951990000	12	14	19458	20409	20327	20874	21071	21716	20751	20297.8	19782.3	20291.5	20632.4	22174.3
gi|238486782|ref|XP_002374629.1|glutamyl-tRNA(Gln)amidotransferase,Bsubunit[AspergillusflavusNRRL3357]	gi|238486782|ref|XP_002374629.1|glutamyl-tRNA(Gln)amidotransferase,Bsubunit[AspergillusflavusNRRL3357]	4	9.4	65.866	0	7.4073	317230000	4	4	3010	2913.3	3183	2778.6	3176.9	2962.7	3210.02	2897.43	3097.7	2701.07	3110.77	3025.22
gi|238486784|ref|XP_002374630.1|arginase,putative[AspergillusflavusNRRL3357]	gi|238486784|ref|XP_002374630.1|arginase,putative[AspergillusflavusNRRL3357]	8	35.8	35.167	0	82.533	3461200000	8	11	19803	23109	22848	20732	18150	18379	21118.9	22983.1	22235.7	20153.5	17772.2	18766.8
gi|238486788|ref|XP_002374632.1|RNAPolymeraseIICTDphosphataseFcp1,putative[AspergillusflavusNRRL3357]	gi|238486788|ref|XP_002374632.1|RNAPolymeraseIICTDphosphataseFcp1,putative[AspergillusflavusNRRL3357]	7	12.5	78.187	0	93.026	551400000	7	8	0	0	0	0	0	0	0	0	0	0	0	0
gi|238486790|ref|XP_002374633.1|RNApolymeraseIIctdphosphatase,putative[AspergillusflavusNRRL3357]	gi|238486790|ref|XP_002374633.1|RNApolymeraseIIctdphosphatase,putative[AspergillusflavusNRRL3357]	1	28.6	12.57	0	83.537	139480000	1	1	7498.7	8486.3	8921.5	8985.8	7428.5	8120.9	7996.99	8440.07	8682.41	8735.06	7273.88	8292.27
gi|238486794|ref|XP_002374635.1|asparticendopeptidasePep2[AspergillusflavusNRRL3357]	gi|238486794|ref|XP_002374635.1|asparticendopeptidasePep2[AspergillusflavusNRRL3357]	11	35.8	43.135	0	323.31	32363000000	11	22	148830	160480	162650	194840	191970	186380	158720	159606	158291	189403	187974	190313
gi|238486796|ref|XP_002374636.1|proteasomeregulatoryparticlesubunitRpt3,putative[AspergillusflavusNRRL3357]	gi|238486796|ref|XP_002374636.1|proteasomeregulatoryparticlesubunitRpt3,putative[AspergillusflavusNRRL3357]	20	49.5	48.212	0	199.05	20804000000	21	38	110320	126840	121690	123120	121870	117800	117651	126149	118429	119684	119333	120286
gi|238486798|ref|XP_002374637.1|ARID;BRIGHTdomainprotein(SWI1),putative[AspergillusflavusNRRL3357]	gi|238486798|ref|XP_002374637.1|ARID/BRIGHTdomainprotein(SWI1),putative[AspergillusflavusNRRL3357]	2	2.9	108.96	0	50.398	152080000	2	2	1635.3	1926.8	1831.6	2450.8	1923.3	1951.9	1743.97	1916.3	1782.51	2382.41	1883.27	1993.09
gi|238486800|ref|XP_002374638.1|mitochondriallargeribosomalsubunitL49,putative[AspergillusflavusNRRL3357]	gi|238486800|ref|XP_002374638.1|mitochondriallargeribosomalsubunitL49,putative[AspergillusflavusNRRL3357]	4	26.7	17.07	0	11.748	1994500000	4	4	5027.3	5431	5655.6	5385.9	5663.6	4827.7	5361.37	5401.42	5504.04	5235.61	5545.71	4929.58
gi|238486802|ref|XP_002374639.1|eukaryotictranslationinitiationfactor3subunitEifCe,putative[AspergillusflavusNRRL3357]	gi|238486802|ref|XP_002374639.1|eukaryotictranslationinitiationfactor3subunitEifCe,putative[AspergillusflavusNRRL3357]	23	63.6	51.591	0	290.23	14538000000	23	38	184480	200580	207780	187360	186810	175850	196739	199487	202212	182132	182922	179561
gi|238486806|ref|XP_002374641.1|arsenitetranslocatingATPaseArsA,putative[AspergillusflavusNRRL3357]	gi|238486806|ref|XP_002374641.1|arsenitetranslocatingATPaseArsA,putative[AspergillusflavusNRRL3357]	6	21.5	44.221	0	70.37	4742600000	6	13	45547	48493	47619	48467	48615	47653	48573.6	48228.8	46342.9	47114.6	47603.1	48658.6
gi|238486808|ref|XP_002374642.1|transthyretindomainprotein[AspergillusflavusNRRL3357]	gi|238486808|ref|XP_002374642.1|transthyretindomainprotein[AspergillusflavusNRRL3357]	3	30.9	19.706	0	43.065	875650000	3	7	35057	36534	38029	35947	34751	33225	37386.6	36335	37009.9	34943.9	34027.7	33926.1
gi|238486810|ref|XP_002374643.1|conservedhypotheticalprotein[AspergillusflavusNRRL3357]	gi|238486810|ref|XP_002374643.1|conservedhypotheticalprotein[AspergillusflavusNRRL3357]	8	39.9	27.369	0	26.448	3149900000	8	12	32086	35563	34327	31814	32042	30192	34218.1	35369.3	33407.1	30926.3	31375.1	30829.1
gi|238486812|ref|XP_002374644.1|bZIPtranscriptionfactor(AtfA),putative[AspergillusflavusNRRL3357]	gi|238486812|ref|XP_002374644.1|bZIPtranscriptionfactor(AtfA),putative[AspergillusflavusNRRL3357]	7	14.5	53.788	0	128.7	4599800000	7	10	25931	29112	28582	30768	29142	29895	27654.1	28953.4	27816	29909.5	28535.4	30525.9
gi|238486814|ref|XP_002374645.1|spindlepolebodycomponent(Alp6),putative[AspergillusflavusNRRL3357]	gi|238486814|ref|XP_002374645.1|spindlepolebodycomponent(Alp6),putative[AspergillusflavusNRRL3357]	5	7.3	112.63	0	15.688	139990000	5	6	9179.6	11982	11819	10667	10264	10437	9789.59	11916.7	11502.3	10369.3	10050.4	10657.2
gi|238486816|ref|XP_002374646.1|proteasomecomponentPrs2,putative[AspergillusflavusNRRL3357]	gi|238486816|ref|XP_002374646.1|proteasomecomponentPrs2,putative[AspergillusflavusNRRL3357]	17	24.8	74.441	0	117.25	21768000000	17	40	101950	109530	113330	111530	113550	107420	108725	108933	110293	108418	111186	109687
gi|238486820|ref|XP_002374648.1|classVchitinase,putative[AspergillusflavusNRRL3357]	gi|238486820|ref|XP_002374648.1|classVchitinase,putative[AspergillusflavusNRRL3357]	7	29.1	48.256	0	157.45	1681600000	7	9	34279	37225	37847	38862	38432	36698	36556.9	37022.2	36832.7	37777.6	37632	37472.4
gi|238486822|ref|XP_002374649.1|ubiquitin-40SribosomalproteinS31fusionprotein[AspergillusflavusNRRL3357];gi|238485820|ref|XP_002374148.1|polyubiquitinUbiD;Ubi4,putative[AspergillusflavusNRRL3357]	gi|238486822|ref|XP_002374649.1|ubiquitin-40SribosomalproteinS31fusionprotein[AspergillusflavusNRRL3357];gi|238485820|ref|XP_002374148.1|polyubiquitinUbiD/Ubi4,putative[AspergillusflavusNRRL3357]	6	62.3	17.628	0	243.31	16758000000	10;5	41	78198	83178	81502	83379	79460	78378	83394.3	82724.9	79317.8	81052.4	77806.1	80032
gi|238486826|ref|XP_002374651.1|ribonucleaseT2family,putative[AspergillusflavusNRRL3357]	gi|238486826|ref|XP_002374651.1|ribonucleaseT2family,putative[AspergillusflavusNRRL3357]	4	18.6	46.735	0	45.265	453810000	6	7	42015	46018	49714	44155	43181	42046	44806.9	45767.3	48381.7	42922.9	42282.2	42933.3
gi|238486828|ref|XP_002374652.1|YagEfamilyprotein[AspergillusflavusNRRL3357]	gi|238486828|ref|XP_002374652.1|YagEfamilyprotein[AspergillusflavusNRRL3357]	8	20.4	49.253	0	30.964	611140000	8	11	32837	40255	39376	37916	39755	34945	35019	40035.7	38320.8	36858	38927.5	35682.4
gi|238486830|ref|XP_002374653.1|vacuolarassemblyprotein,putative[AspergillusflavusNRRL3357]	gi|238486830|ref|XP_002374653.1|vacuolarassemblyprotein,putative[AspergillusflavusNRRL3357]	6	4.9	147.42	0	8.6781	208970000	6	6	18437	19134	19370	18400	20208	18817	19662.2	19029.8	18850.9	17886.6	19787.4	19214.1
gi|238486834|ref|XP_002374655.1|CP2transcriptionfactor,putative[AspergillusflavusNRRL3357]	gi|238486834|ref|XP_002374655.1|CP2transcriptionfactor,putative[AspergillusflavusNRRL3357]	2	6.3	78.804	0	6.1035	9212500	2	1	1479	1651.6	1487.6	1937	1543.3	1680.8	1577.28	1642.6	1447.73	1882.95	1511.18	1716.27
gi|238486836|ref|XP_002374656.1|zincmetalloproteinase,putative[AspergillusflavusNRRL3357]	gi|238486836|ref|XP_002374656.1|zincmetalloproteinase,putative[AspergillusflavusNRRL3357]	3	3.8	86.958	0	5.8426	154930000	3	3	6062.8	6298.9	5687.3	6639.4	6483.6	6208.5	6465.68	6264.59	5534.89	6454.14	6348.65	6339.51
gi|238486844|ref|XP_002374660.1|RINT-1familyprotein[AspergillusflavusNRRL3357]	gi|238486844|ref|XP_002374660.1|RINT-1familyprotein[AspergillusflavusNRRL3357]	10	14.7	91.728	0	48.067	800830000	10	12	7526	6235.7	7840.2	7007.9	6549.3	7004	8026.11	6201.73	7630.09	6812.35	6412.98	7151.8
gi|238486846|ref|XP_002374661.1|glutamatedecarboxylase,putative[AspergillusflavusNRRL3357]	gi|238486846|ref|XP_002374661.1|glutamatedecarboxylase,putative[AspergillusflavusNRRL3357]	1	4.8	65.974	0	6.3299	44321000	1	1	2809.7	2346.6	2509.9	2604.9	3150.5	3096.1	2996.41	2333.82	2442.64	2532.21	3084.92	3161.43
gi|238486848|ref|XP_002374662.1|rRNAprocessingproteinNop9,putative[AspergillusflavusNRRL3357]	gi|238486848|ref|XP_002374662.1|rRNAprocessingproteinNop9,putative[AspergillusflavusNRRL3357]	4	5.8	79.272	0	5.735	151130000	4	4	0	0	0	0	0	0	0	0	0	0	0	0
gi|238486850|ref|XP_002374663.1|mitochondrialproteinFmp25,putative[AspergillusflavusNRRL3357]	gi|238486850|ref|XP_002374663.1|mitochondrialproteinFmp25,putative[AspergillusflavusNRRL3357]	6	15.2	63.065	0	81.233	476750000	7	7	33394	36245	36749	37905	37036	36329	35613.1	36047.6	35764.2	36847.3	36265.1	37095.6
gi|238486856|ref|XP_002374666.1|MAPkinasekinasekinase(Bck1),putative[AspergillusflavusNRRL3357]	gi|238486856|ref|XP_002374666.1|MAPkinasekinasekinase(Bck1),putative[AspergillusflavusNRRL3357]	1	3.6	27.533	0.0059512	1.5239	48707000	1	1	0	0	0	0	0	0	0	0	0	0	0	0
gi|238486858|ref|XP_002374667.1|pyruvatedecarboxylasePdcA,putative[AspergillusflavusNRRL3357]	gi|238486858|ref|XP_002374667.1|pyruvatedecarboxylasePdcA,putative[AspergillusflavusNRRL3357]	30	64.2	62.926	0	323.31	219710000000	30	68	218980	213630	226560	212910	207930	200770	233531	212466	220488	206969	203602	205007
gi|238486860|ref|XP_002374668.1|THUMPdomainprotein[AspergillusflavusNRRL3357]	gi|238486860|ref|XP_002374668.1|THUMPdomainprotein[AspergillusflavusNRRL3357]	2	10.9	30.561	0	7.1978	154640000	2	2	0	0	0	0	0	0	0	0	0	0	0	0
gi|238486864|ref|XP_002374670.1|SNARE-dependentexocytosisprotein(Sro7),putative[AspergillusflavusNRRL3357]	gi|238486864|ref|XP_002374670.1|SNARE-dependentexocytosisprotein(Sro7),putative[AspergillusflavusNRRL3357]	14	19.5	108.52	0	86.572	1255200000	14	11	24780	29083	28334	28282	27816	26521	26426.6	28924.6	27574.7	27492.8	27237	27080.7
gi|238486868|ref|XP_002374672.1|histonechaperoneASF1,putative[AspergillusflavusNRRL3357]	gi|238486868|ref|XP_002374672.1|histonechaperoneASF1,putative[AspergillusflavusNRRL3357]	7	35.4	31.923	0	184.99	3646100000	7	14	34022	37742	38227	37803	38224	36523	36282.8	37536.4	37202.6	36748.2	37428.4	37293.7
gi|238486870|ref|XP_002374673.1|CFIAcomplexcomponentRna14,putative[AspergillusflavusNRRL3357]	gi|238486870|ref|XP_002374673.1|CFIAcomplexcomponentRna14,putative[AspergillusflavusNRRL3357]	15	21.6	113.72	0	92.173	1476700000	15	16	51206	55324	58485	60308	59151	55352	54608.7	55022.6	56917.7	58625.2	57919.8	56520.1
gi|238486876|ref|XP_002374676.1|transcriptionalactivatorspt7[AspergillusflavusNRRL3357]	gi|238486876|ref|XP_002374676.1|transcriptionalactivatorspt7[AspergillusflavusNRRL3357]	2	1.8	127.53	0	3.2912	48617000	2	2	4588.5	5157.2	4933.6	5504.9	5787.9	5583	4893.41	5129.11	4801.38	5351.29	5667.43	5700.81
gi|238486878|ref|XP_002374677.1|VanZdomainprotein,putative[AspergillusflavusNRRL3357]	gi|238486878|ref|XP_002374677.1|VanZdomainprotein,putative[AspergillusflavusNRRL3357]	1	18.7	23.901	0	145.8	73896000	1	1	1513.3	2275.7	2680.8	2177.8	1458	1490.7	1613.86	2263.3	2608.96	2117.03	1427.65	1522.16
gi|238486880|ref|XP_002374678.1|protein-tyrosinephosphatase2[AspergillusflavusNRRL3357]	gi|238486880|ref|XP_002374678.1|protein-tyrosinephosphatase2[AspergillusflavusNRRL3357]	2	5.2	48.451	0	2.605	84357000	2	2	0	0	0	0	0	0	0	0	0	0	0	0
gi|238486884|ref|XP_002374680.1|cellwallprotein,putative[AspergillusflavusNRRL3357]	gi|238486884|ref|XP_002374680.1|cellwallprotein,putative[AspergillusflavusNRRL3357]	5	22.6	28.084	0	49.173	609260000	5	8	34269	38330	39402	36818	35928	34387	36546.2	38121.2	38346.1	35790.6	35180.2	35112.6
gi|238486888|ref|XP_002374682.1|peroxisomalmembraneproteinreceptorPex19,putative[AspergillusflavusNRRL3357]	gi|238486888|ref|XP_002374682.1|peroxisomalmembraneproteinreceptorPex19,putative[AspergillusflavusNRRL3357]	11	49.1	40.709	0	166.19	3028800000	11	18	23788	25555	26140	27966	25809	26460	25368.7	25415.8	25439.5	27185.6	25271.8	27018.4
gi|238486890|ref|XP_002374683.1|zincbindingdehydrogenase,putative[AspergillusflavusNRRL3357]	gi|238486890|ref|XP_002374683.1|zincbindingdehydrogenase,putative[AspergillusflavusNRRL3357]	6	30.2	37.567	0	74.758	513580000	6	8	12369	14342	14981	13964	14288	13526	13190.9	14263.9	14579.5	13574.4	13990.6	13811.4
gi|238486896|ref|XP_002374686.1|glutaminase,putative[AspergillusflavusNRRL3357]	gi|238486896|ref|XP_002374686.1|glutaminase,putative[AspergillusflavusNRRL3357]	10	13.4	92.445	0	57.159	2775100000	10	12	17603	20460	21849	27475	27705	25626	18772.7	20348.5	21263.5	26708.3	27128.3	26166.8
gi|238486900|ref|XP_002374688.1|telomereandribosomeassociatedproteinStm1,putative[AspergillusflavusNRRL3357]	gi|238486900|ref|XP_002374688.1|telomereandribosomeassociatedproteinStm1,putative[AspergillusflavusNRRL3357]	19	47.7	31.06	0	175.22	72857000000	19;2	42	223770	241630	242280	221330	221670	214730	238640	240314	235787	215154	217056	219261
gi|238486902|ref|XP_002374689.1|bZIPtranscriptionfactor(MeaB),putative[AspergillusflavusNRRL3357]	gi|238486902|ref|XP_002374689.1|bZIPtranscriptionfactor(MeaB),putative[AspergillusflavusNRRL3357]	5	10.3	43.196	0	15.686	298450000	5	5	0	0	0	0	0	0	0	0	0	0	0	0
gi|238486906|ref|XP_002374691.1|zincknucklesplicingfactorZfm1[AspergillusflavusNRRL3357]	gi|238486906|ref|XP_002374691.1|zincknucklesplicingfactorZfm1[AspergillusflavusNRRL3357]	15	32.3	61.2	0	126.78	2816300000	15	21	44794	49963	46892	55443	55503	53931	47770.6	49690.8	45635.3	53895.9	54347.7	55069.1
gi|238486908|ref|XP_002374692.1|glutathioneS-transferaseGstA[AspergillusflavusNRRL3357]	gi|238486908|ref|XP_002374692.1|glutathioneS-transferaseGstA[AspergillusflavusNRRL3357]	8	30.4	28.662	0	153.06	5070300000	8	11	33198	37683	37076	40332	38260	38045	35404	37477.7	36082.4	39206.6	37463.6	38847.8
gi|238486914|ref|XP_002374695.1|eukaryotictranslationinitiationfactorsubunit,putative[AspergillusflavusNRRL3357]	gi|238486914|ref|XP_002374695.1|eukaryotictranslationinitiationfactorsubunit,putative[AspergillusflavusNRRL3357]	45	42.6	138.73	0	323.31	23169000000	45	69	200790	224630	222410	234920	230030	222830	214133	223406	216450	228365	225242	227532
gi|238486916|ref|XP_002374696.1|conservedhypotheticalprotein[AspergillusflavusNRRL3357]	gi|238486916|ref|XP_002374696.1|conservedhypotheticalprotein[AspergillusflavusNRRL3357]	3	4.7	63.457	0	4.0539	66244000	3	3	0	0	0	0	0	0	0	0	0	0	0	0
gi|238486918|ref|XP_002374697.1|conservedhypotheticalprotein[AspergillusflavusNRRL3357]	gi|238486918|ref|XP_002374697.1|conservedhypotheticalprotein[AspergillusflavusNRRL3357]	3	9.2	37.508	0	4.3056	147860000	3	3	0	0	0	0	0	0	0	0	0	0	0	0
gi|238486924|ref|XP_002374700.1|phosphoketolase,putative[AspergillusflavusNRRL3357]	gi|238486924|ref|XP_002374700.1|phosphoketolase,putative[AspergillusflavusNRRL3357]	11	18.6	90.396	0	104.09	1736900000	11	15	42170	46762	47406	41783	40607	38661	44972.2	46507.3	46135.6	40617.1	39761.8	39476.8
gi|238486926|ref|XP_002374701.1|acetatekinase,putative[AspergillusflavusNRRL3357]	gi|238486926|ref|XP_002374701.1|acetatekinase,putative[AspergillusflavusNRRL3357]	4	9.2	48.443	0	16.872	758220000	4	6	21689	24568	23651	18709	18425	18492	23130.2	24434.2	23017.2	18186.9	18041.5	18882.2
gi|238486934|ref|XP_002374705.1|RABGTPaseVps21;Ypt51,putative[AspergillusflavusNRRL3357]	gi|238486934|ref|XP_002374705.1|RABGTPaseVps21/Ypt51,putative[AspergillusflavusNRRL3357]	10	46.2	27.628	0	296.93	6327200000	11	28	108990	115900	117820	118560	120160	115490	116232	115269	114663	115252	117659	117927
gi|238486936|ref|XP_002374706.1|40SribosomalproteinS7[AspergillusflavusNRRL3357]	gi|238486936|ref|XP_002374706.1|40SribosomalproteinS7[AspergillusflavusNRRL3357]	10	51.7	22.775	0	109.09	39755000000	10	25	32594	33752	35318	33208	35214	33060	34759.9	33568.1	34371.5	32281.4	34481	33757.6
gi|238486940|ref|XP_002374708.1|conservedhypotheticalprotein[AspergillusflavusNRRL3357]	gi|238486940|ref|XP_002374708.1|conservedhypotheticalprotein[AspergillusflavusNRRL3357]	5	12.2	39.427	0	5.7198	358540000	5	5	16531	15529	17214	19516	19804	17825	17629.5	15444.4	16752.7	18971.4	19391.8	18201.1
gi|238486942|ref|XP_002374709.1|Arp2;3complexsubunitArc16,putative[AspergillusflavusNRRL3357]	gi|238486942|ref|XP_002374709.1|Arp2/3complexsubunitArc16,putative[AspergillusflavusNRRL3357]	6	34.7	20.442	0	91.979	3715800000	6	9	20540	22051	23642	22843	23510	22641	21904.9	21930.9	23008.4	22205.6	23020.6	23118.8
gi|238486950|ref|XP_002374713.1|hydroxymethylglutaryl-CoAsynthaseErg13,putative[AspergillusflavusNRRL3357]	gi|238486950|ref|XP_002374713.1|hydroxymethylglutaryl-CoAsynthaseErg13,putative[AspergillusflavusNRRL3357]	16	39.8	51.026	0	209.03	13006000000	17	26	129010	136160	141050	139280	138730	138700	137583	135418	137270	135394	135842	141627
gi|238486954|ref|XP_002374715.1|glutamatecarboxypeptidaseTre2,putative[AspergillusflavusNRRL3357]	gi|238486954|ref|XP_002374715.1|glutamatecarboxypeptidaseTre2,putative[AspergillusflavusNRRL3357]	10	14.7	100.22	0	30.16	960450000	10	11	5221.7	5488.3	5322	7718.5	7455.1	6503.5	5568.69	5458.4	5179.38	7503.12	7299.92	6640.74
gi|238486958|ref|XP_002374717.1|mitochondrialF1F0ATPsynthasesubunitAtp14,putative[AspergillusflavusNRRL3357]	gi|238486958|ref|XP_002374717.1|mitochondrialF1F0ATPsynthasesubunitAtp14,putative[AspergillusflavusNRRL3357]	3	23.8	17.62	0	22.32	4428700000	3	8	70669	71294	71681	88136	93648	84358	75365	70905.6	69760	85676.7	91698.7	86138.1
gi|238486960|ref|XP_002374718.1|transcriptioninitiationprotein[AspergillusflavusNRRL3357]	gi|238486960|ref|XP_002374718.1|transcriptioninitiationprotein[AspergillusflavusNRRL3357]	3	10.9	38.313	0	10.298	882220000	3	3	0	0	0	0	0	0	0	0	0	0	0	0
gi|238486962|ref|XP_002374719.1|conservedhypotheticalprotein[AspergillusflavusNRRL3357]	gi|238486962|ref|XP_002374719.1|conservedhypotheticalprotein[AspergillusflavusNRRL3357]	18	20.2	103.95	0	109.44	1971800000	18	23	44979	49344	51488	55174	55000	53734	47967.9	49075.2	50108.2	53634.4	53855.2	54867.9
gi|238486964|ref|XP_002374720.1|clathrin-coatedvesicleprotein,putative[AspergillusflavusNRRL3357]	gi|238486964|ref|XP_002374720.1|clathrin-coatedvesicleprotein,putative[AspergillusflavusNRRL3357]	4	22.8	16.352	0	4.4826	1277700000	4	5	28752	30553	32866	33390	33138	31038	30662.6	30386.6	31985.2	32458.3	32448.2	31693
gi|238486966|ref|XP_002374721.1|conservedhypotheticalprotein[AspergillusflavusNRRL3357]	gi|238486966|ref|XP_002374721.1|conservedhypotheticalprotein[AspergillusflavusNRRL3357]	6	19.6	48.452	0	41.135	448000000	6	8	0	0	0	0	0	0	0	0	0	0	0	0
gi|238486968|ref|XP_002374722.1|conservedhypotheticalprotein[AspergillusflavusNRRL3357]	gi|238486968|ref|XP_002374722.1|conservedhypotheticalprotein[AspergillusflavusNRRL3357]	2	7.8	30.174	0	12.406	145480000	2	2	9907.4	11683	11761	10812	11437	9962.9	10565.8	11619.4	11445.8	10510.3	11198.9	10173.1
gi|238486970|ref|XP_002374723.1|hemolysin-IIIchannelproteinIzh2,putative[AspergillusflavusNRRL3357]	gi|238486970|ref|XP_002374723.1|hemolysin-IIIchannelproteinIzh2,putative[AspergillusflavusNRRL3357]	4	14.2	31.512	0	6.431	387460000	4	7	18365	19512	20338	17113	16369	16150	19585.4	19405.7	19793	16635.5	16028.3	16490.8
gi|238486976|ref|XP_002374726.1|3-oxoacyl-(acyl-carrier-protein)reductase,putative[AspergillusflavusNRRL3357]	gi|238486976|ref|XP_002374726.1|3-oxoacyl-(acyl-carrier-protein)reductase,putative[AspergillusflavusNRRL3357]	10	33.2	30.961	0	46.451	1175600000	10	8	26805	25355	26900	27674	27615	25793	28586.2	25216.9	26179.1	26901.8	27040.2	26337.3
gi|238486984|ref|XP_002374730.1|coiled-coildomain-containingprotein,putative[AspergillusflavusNRRL3357]	gi|238486984|ref|XP_002374730.1|coiled-coildomain-containingprotein,putative[AspergillusflavusNRRL3357]	4	35.3	7.3084	0	16.544	2861700000	4	7	34638	36084	35831	35868	37634	34412	36939.7	35887.4	34870.8	34867.1	36850.7	35138.2
gi|238486986|ref|XP_002374731.1|conservedhypotheticalprotein[AspergillusflavusNRRL3357]	gi|238486986|ref|XP_002374731.1|conservedhypotheticalprotein[AspergillusflavusNRRL3357]	2	4.5	60.933	0	7.9449	84368000	2	2	8955.8	12638	11986	9974.2	11119	10801	9550.92	12569.2	11664.8	9695.88	10887.6	11028.9
gi|238486988|ref|XP_002374732.1|DNAdamageresponseprotein(Dap1),putative[AspergillusflavusNRRL3357]	gi|238486988|ref|XP_002374732.1|DNAdamageresponseprotein(Dap1),putative[AspergillusflavusNRRL3357]	9	48.2	18.542	0	110.5	3559100000	9	13	39746	41085	44226	42965	45515	42376	42387.1	40861.2	43040.8	41766.1	44567.6	43270.2
gi|238486990|ref|XP_002374733.1|meioticsisterchromatidrecombinationproteinIsh1;Msc1,putative[AspergillusflavusNRRL3357]	gi|238486990|ref|XP_002374733.1|meioticsisterchromatidrecombinationproteinIsh1/Msc1,putative[AspergillusflavusNRRL3357]	17	34.4	57.405	0	235.26	8426200000	17	28	176850	184010	181410	161150	159750	153530	188602	183008	176548	156653	156425	156770
gi|238486994|ref|XP_002374735.1|nucleartransportfactorNTF-2,putative[AspergillusflavusNRRL3357]	gi|238486994|ref|XP_002374735.1|nucleartransportfactorNTF-2,putative[AspergillusflavusNRRL3357]	2	19.2	14.068	0	62.075	11022000000	2	9	54270	58159	57376	58598	57895	56367	57876.3	57842.2	55838.4	56962.9	56689.9	57556.5
gi|238486996|ref|XP_002374736.1|conservedhypotheticalprotein[AspergillusflavusNRRL3357]	gi|238486996|ref|XP_002374736.1|conservedhypotheticalprotein[AspergillusflavusNRRL3357]	7	9	88.96	0	16.9	260060000	7	7	2704	3441.4	2913.3	3593	3295.9	2999.8	2883.68	3422.65	2835.23	3492.74	3227.3	3063.1
gi|238487000|ref|XP_002374738.1|conservedhypotheticalprotein[AspergillusflavusNRRL3357]	gi|238487000|ref|XP_002374738.1|conservedhypotheticalprotein[AspergillusflavusNRRL3357]	2	3.2	71.329	0	3.1843	131000000	2	3	4376.6	5453.7	6124.5	6721.6	5513.5	5718.6	4667.43	5423.99	5960.37	6534.04	5398.74	5839.28
gi|238487002|ref|XP_002374739.1|conservedserine-richprotein[AspergillusflavusNRRL3357]	gi|238487002|ref|XP_002374739.1|conservedserine-richprotein[AspergillusflavusNRRL3357]	2	48.5	18.424	0	30.108	1130400000	8	10	7147.9	7864	7830.6	9826.7	9059.7	9275.7	7622.88	7821.16	7620.75	9552.5	8871.12	9471.44
gi|238487004|ref|XP_002374740.1|dolichol-phosphatemannosyltransferase,putative[AspergillusflavusNRRL3357]	gi|238487004|ref|XP_002374740.1|dolichol-phosphatemannosyltransferase,putative[AspergillusflavusNRRL3357]	3	13.5	27.908	0	8.6562	1126400000	3	4	13140	12764	12537	13823	13313	13498	14013.2	12694.5	12201	13437.3	13035.9	13782.8
gi|238487006|ref|XP_002374741.1|conservedhypotheticalprotein[AspergillusflavusNRRL3357]	gi|238487006|ref|XP_002374741.1|conservedhypotheticalprotein[AspergillusflavusNRRL3357]	8	28.8	34.316	0	200.19	2966400000	8	13	55764	56853	58071	63082	64046	59216	59469.6	56543.3	56514.7	61321.8	62712.9	60465.6
gi|238487008|ref|XP_002374742.1|transcriptionfactorTFIIICcomplexsubunitTfc6,putative[AspergillusflavusNRRL3357]	gi|238487008|ref|XP_002374742.1|transcriptionfactorTFIIICcomplexsubunitTfc6,putative[AspergillusflavusNRRL3357]	1	1.4	83.208	0	5.7013	29198000	1	1	4632.5	5324.9	5732.5	5660.5	5333.2	4850	4940.33	5295.89	5578.87	5502.55	5222.19	4952.35
gi|238487012|ref|XP_002374744.1|vacuolarsortingprotein35[AspergillusflavusNRRL3357]	gi|238487012|ref|XP_002374744.1|vacuolarsortingprotein35[AspergillusflavusNRRL3357]	20	28.2	99.561	0	228.97	4563400000	20	30	128750	139040	137050	145790	145290	137150	137306	138283	133377	141722	142266	140044
gi|238487014|ref|XP_002374745.1|non-musclecaldesmon,putative[AspergillusflavusNRRL3357]	gi|238487014|ref|XP_002374745.1|non-musclecaldesmon,putative[AspergillusflavusNRRL3357]	1	1.1	95.495	0.0012443	2.0966	6927400	1	1	0	0	0	0	0	0	0	0	0	0	0	0
gi|238487018|ref|XP_002374747.1|RhoGTPaseRho2,putative[AspergillusflavusNRRL3357]	gi|238487018|ref|XP_002374747.1|RhoGTPaseRho2,putative[AspergillusflavusNRRL3357]	7	35.7	22.221	0	78.569	928570000	7	7	18964	23196	22095	22688	23216	21130	20224.2	23069.6	21502.9	22054.9	22732.8	21575.9
gi|238487020|ref|XP_002374748.1|conservedhypotheticalprotein[AspergillusflavusNRRL3357]	gi|238487020|ref|XP_002374748.1|conservedhypotheticalprotein[AspergillusflavusNRRL3357]	4	16.8	22.043	0	56.554	300530000	4	5	18513	22348	20869	22262	21713	20218	19743.2	22226.3	20309.7	21640.8	21261	20644.6
gi|238487036|ref|XP_002374756.1|pterin-4-alpha-carbinolaminedehydratase,putative[AspergillusflavusNRRL3357]	gi|238487036|ref|XP_002374756.1|pterin-4-alpha-carbinolaminedehydratase,putative[AspergillusflavusNRRL3357]	2	11	34.993	0	18.688	73705000	2	3	0	0	0	0	0	0	0	0	0	0	0	0
gi|238487038|ref|XP_002374757.1|phosphoglycolatephosphatase,putative[AspergillusflavusNRRL3357]	gi|238487038|ref|XP_002374757.1|phosphoglycolatephosphatase,putative[AspergillusflavusNRRL3357]	9	59.9	24.935	0	323.31	8860000000	9	15	81980	88077	88121	94086	98435	90157	87427.6	87597.2	85759.4	91460.6	96386.1	92059.5
gi|238487040|ref|XP_002374758.1|RINGfingerdomainprotein[AspergillusflavusNRRL3357]	gi|238487040|ref|XP_002374758.1|RINGfingerdomainprotein[AspergillusflavusNRRL3357]	2	4.4	50.124	0	3.5631	125110000	2	2	0	0	0	0	0	0	0	0	0	0	0	0
gi|238487046|ref|XP_002374761.1|galactokinase[AspergillusflavusNRRL3357]	gi|238487046|ref|XP_002374761.1|galactokinase[AspergillusflavusNRRL3357]	18	43.8	58.992	0	222.33	13595000000	18	37	65134	69881	71346	77064	76576	76188	69462.2	69500.3	69434	74913.6	74982.1	77795.7
gi|238487052|ref|XP_002374764.1|conservedhypotheticalprotein[AspergillusflavusNRRL3357]	gi|238487052|ref|XP_002374764.1|conservedhypotheticalprotein[AspergillusflavusNRRL3357]	2	5.8	49.298	0	3.3547	44370000	2	2	0	0	0	0	0	0	0	0	0	0	0	0
gi|238487056|ref|XP_002374766.1|DASHcomplexsubunitDuo1,putative[AspergillusflavusNRRL3357]	gi|238487056|ref|XP_002374766.1|DASHcomplexsubunitDuo1,putative[AspergillusflavusNRRL3357]	2	12.1	27.7	0	8.1701	106090000	2	2	3751.9	3719.1	4044.2	4007.2	3903.3	3557.2	4001.22	3698.84	3935.82	3895.38	3822.05	3632.26
gi|238487060|ref|XP_002374768.1|celldivisioncontrolprotein(Cdc15),putative[AspergillusflavusNRRL3357]	gi|238487060|ref|XP_002374768.1|celldivisioncontrolprotein(Cdc15),putative[AspergillusflavusNRRL3357]	1	1.2	99.517	0.0089581	1.292	0	1	0	0	0	0	0	0	0	0	0	0	0	0	0
gi|238487066|ref|XP_002374771.1|Ccr4-Nottranscriptioncomplexsubunit(NOT1),putative[AspergillusflavusNRRL3357]	gi|238487066|ref|XP_002374771.1|Ccr4-Nottranscriptioncomplexsubunit(NOT1),putative[AspergillusflavusNRRL3357]	30	15.1	266.87	0	134.93	2195600000	30	33	11837	13205	12052	13961	14010	12894	12623.6	13133.1	11729	13571.4	13718.4	13166.1
gi|238487070|ref|XP_002374773.1|acidphosphatase,putative[AspergillusflavusNRRL3357]	gi|238487070|ref|XP_002374773.1|acidphosphatase,putative[AspergillusflavusNRRL3357]	12	23.7	82.995	0	154.84	3125800000	12	14	34956	39088	39617	40008	41290	39900	37278.9	38875.1	38555.3	38891.6	40430.6	40742
gi|238487072|ref|XP_002374774.1|conservedhypotheticalprotein[AspergillusflavusNRRL3357]	gi|238487072|ref|XP_002374774.1|conservedhypotheticalprotein[AspergillusflavusNRRL3357]	2	6.6	43.065	0	3.4201	60222000	2	2	4734.2	4706.2	4914	4799	4205.7	5177.2	5048.79	4680.56	4782.31	4665.09	4118.16	5286.45
gi|238487074|ref|XP_002374775.1|peroxisomalmembraneanchorprotein(Pex14),putative[AspergillusflavusNRRL3357]	gi|238487074|ref|XP_002374775.1|peroxisomalmembraneanchorprotein(Pex14),putative[AspergillusflavusNRRL3357]	8	38	39.409	0	133.43	1245500000	8	13	61302	57283	60126	60177	60205	51925	65375.6	56971	58514.7	58497.8	58951.8	53020.7
gi|238487076|ref|XP_002374776.1|HEC;Ndc80pfamilyprotein[AspergillusflavusNRRL3357]	gi|238487076|ref|XP_002374776.1|HEC/Ndc80pfamilyprotein[AspergillusflavusNRRL3357]	9	11.4	83.629	0	14.036	884280000	9	9	20885	23840	24152	25848	26586	23776	22272.8	23710.1	23504.7	25126.7	26032.6	24277.7
gi|238487090|ref|XP_002374783.1|ubiquinone;menaquinonebiosynthesis-relatedprotein[AspergillusflavusNRRL3357]	gi|238487090|ref|XP_002374783.1|ubiquinone/menaquinonebiosynthesis-relatedprotein[AspergillusflavusNRRL3357]	4	12.8	36.924	0	6.4544	1435700000	4	5	0	0	0	0	0	0	0	0	0	0	0	0
gi|238487094|ref|XP_002374785.1|electrontransferflavoprotein-ubiquinoneoxidoreductase[AspergillusflavusNRRL3357]	gi|238487094|ref|XP_002374785.1|electrontransferflavoprotein-ubiquinoneoxidoreductase[AspergillusflavusNRRL3357]	13	23.1	70.741	0	73.694	2777900000	13	19	66850	72914	73887	73643	76426	72182	71292.2	72516.8	71906.9	71588.1	74835.2	73705.2
gi|238487096|ref|XP_002374786.1|pre-RNAsplicingfactorSrp2,putative[AspergillusflavusNRRL3357]	gi|238487096|ref|XP_002374786.1|pre-RNAsplicingfactorSrp2,putative[AspergillusflavusNRRL3357]	11	42.7	35.184	0	56.132	2744300000	11	16	84310	93750	94428	91514	93843	90740	89912.5	93239.3	91897.4	88960.4	91889.7	92654.8
gi|238487098|ref|XP_002374787.1|dihydroneopterinaldolasedomainprotein[AspergillusflavusNRRL3357]	gi|238487098|ref|XP_002374787.1|dihydroneopterinaldolasedomainprotein[AspergillusflavusNRRL3357]	15	41.1	37.741	0	23.361	2146500000	15	18	36542	43632	42824	40368	40309	38766	38970.2	43394.3	41676.4	39241.6	39470	39584
gi|238487102|ref|XP_002374789.1|cyclin,putative[AspergillusflavusNRRL3357]	gi|238487102|ref|XP_002374789.1|cyclin,putative[AspergillusflavusNRRL3357]	1	3.4	59.73	0	8.7386	13421000	1	1	952.96	774.07	720.46	780.35	776.71	829.65	1016.28	769.853	701.152	758.575	760.543	847.157
gi|238487118|ref|XP_002374797.1|cAMP-dependentproteinkinaseregulatorysubunitPkaR[AspergillusflavusNRRL3357]	gi|238487118|ref|XP_002374797.1|cAMP-dependentproteinkinaseregulatorysubunitPkaR[AspergillusflavusNRRL3357]	16	47.4	45.104	0	269.67	18314000000	16	30	107670	115490	117450	119410	115580	117040	114825	114861	114302	116078	113174	119510
gi|238487122|ref|XP_002374799.1|conservedhypotheticalprotein[AspergillusflavusNRRL3357]	gi|238487122|ref|XP_002374799.1|conservedhypotheticalprotein[AspergillusflavusNRRL3357]	14	36.3	50.762	0	254.19	6611600000	14	19	43969	54927	50850	58238	52705	49060	46890.8	54627.8	49487.3	56612.9	51608	50095.3
gi|238487156|ref|XP_002374816.1|Phospholipid:diacylglycerolacyltransferase,putative[AspergillusflavusNRRL3357]	gi|238487156|ref|XP_002374816.1|Phospholipid:diacylglycerolacyltransferase,putative[AspergillusflavusNRRL3357]	9	16.2	69.874	0	35.056	794030000	9	12	12130	13660	13804	17492	16639	15833	12936	13585.6	13434.1	17003.9	16292.7	16167.1
gi|238487160|ref|XP_002374818.1|conservedhypotheticalprotein[AspergillusflavusNRRL3357]	gi|238487160|ref|XP_002374818.1|conservedhypotheticalprotein[AspergillusflavusNRRL3357]	1	1.2	154.65	0	2.6785	70214000	1	1	0	0	0	0	0	0	0	0	0	0	0	0
gi|238487164|ref|XP_002374820.1|phosphatidylinositoltransporter,putative[AspergillusflavusNRRL3357]	gi|238487164|ref|XP_002374820.1|phosphatidylinositoltransporter,putative[AspergillusflavusNRRL3357]	17	60	36.716	0	178.53	16658000000	17	41	222120	236340	242540	237760	241310	224560	236880	235053	236040	231126	236287	229299
gi|238487168|ref|XP_002374822.1|BAP31domainprotein,putative[AspergillusflavusNRRL3357]	gi|238487168|ref|XP_002374822.1|BAP31domainprotein,putative[AspergillusflavusNRRL3357]	10	41	24.037	0	51.918	14636000000	10	20	61890	69420	68598	72163	68360	65364	66002.6	69041.8	66759.6	70149.4	66937.1	66743.3
gi|238487176|ref|XP_002374826.1|C2H2transcriptionfactor(Sfp1),putative[AspergillusflavusNRRL3357]	gi|238487176|ref|XP_002374826.1|C2H2transcriptionfactor(Sfp1),putative[AspergillusflavusNRRL3357]	2	3.8	71.394	0	17.75	296490000	2	2	17575	18139	19385	19585	18045	18015	18742.9	18040.2	18865.5	19038.5	17669.4	18395.2
gi|238487178|ref|XP_002374827.1|transcriptionfactorTFIIAcomplexsubunitToa1,putative[AspergillusflavusNRRL3357]	gi|238487178|ref|XP_002374827.1|transcriptionfactorTFIIAcomplexsubunitToa1,putative[AspergillusflavusNRRL3357]	4	13.4	44.343	0	69.107	937910000	4	7	12164	14181	14959	15532	14908	14763	12972.3	14103.8	14558.1	15098.6	14597.7	15074.5
gi|238487182|ref|XP_002374829.1|Kelchmotifdomainprotein[AspergillusflavusNRRL3357]	gi|238487182|ref|XP_002374829.1|Kelchmotifdomainprotein[AspergillusflavusNRRL3357]	1	1.7	82.705	0.00084175	2.3103	42879000	1	1	0	0	0	0	0	0	0	0	0	0	0	0
gi|238487184|ref|XP_002374830.1|beta-glucosidase,putative[AspergillusflavusNRRL3357]	gi|238487184|ref|XP_002374830.1|beta-glucosidase,putative[AspergillusflavusNRRL3357]	9	19.7	54.4	0	110.32	918880000	9	8	43768	51782	53672	53704	53405	52827	46676.4	51499.9	52233.6	52205.5	52293.4	53941.8
gi|238487196|ref|XP_002374836.1|ubiquitin-proteinligaseSel1;Ubx2,putative[AspergillusflavusNRRL3357]	gi|238487196|ref|XP_002374836.1|ubiquitin-proteinligaseSel1/Ubx2,putative[AspergillusflavusNRRL3357]	9	10.8	93.488	0	20.399	668870000	9	11	2179.2	2977.2	2868.8	2422.2	2435.7	2597.7	2324.01	2960.98	2791.92	2354.61	2385	2652.52
gi|238487198|ref|XP_002374837.1|DNA-dependentRNApolymeraseIIlargestsubunit,putative[AspergillusflavusNRRL3357]	gi|238487198|ref|XP_002374837.1|DNA-dependentRNApolymeraseIIlargestsubunit,putative[AspergillusflavusNRRL3357]	25	19.3	192.66	0	161.83	2927600000	27	34	98845	106130	109610	110350	107020	106050	105413	105552	106673	107271	104792	108288
gi|238487206|ref|XP_002374841.1|hypotheticalproteinAFLA_033310[AspergillusflavusNRRL3357]	gi|238487206|ref|XP_002374841.1|hypotheticalproteinAFLA_033310[AspergillusflavusNRRL3357]	2	4.6	60.493	0	4.7726	189770000	2	2	1226.1	1501.6	1547.3	1887.5	1717.4	1369.9	1307.58	1493.42	1505.83	1834.83	1681.65	1398.81
gi|238487210|ref|XP_002374843.1|tRNAHisguanylyltransferaseThg1,putative[AspergillusflavusNRRL3357]	gi|238487210|ref|XP_002374843.1|tRNAHisguanylyltransferaseThg1,putative[AspergillusflavusNRRL3357]	3	16.5	28.077	0	9.9218	274750000	3	3	7337.9	9204	8483.2	7434.8	7858.2	7317.9	7825.51	9153.86	8255.86	7227.34	7694.63	7472.32
gi|238487212|ref|XP_002374844.1|FibronectintypeIIIdomainprotein[AspergillusflavusNRRL3357]	gi|238487212|ref|XP_002374844.1|FibronectintypeIIIdomainprotein[AspergillusflavusNRRL3357]	2	1.7	120.46	0	3.4164	58407000	2	2	2560.6	2629.2	2873.5	3509.9	3068.1	3444.4	2730.75	2614.88	2796.49	3411.96	3004.24	3517.08
gi|238487216|ref|XP_002374846.1|transcriptioninitiationfactorTFIID,31kDsubunit,putative[AspergillusflavusNRRL3357]	gi|238487216|ref|XP_002374846.1|transcriptioninitiationfactorTFIID,31kDsubunit,putative[AspergillusflavusNRRL3357]	2	7.7	24.518	0	2.803	223020000	2	2	5904.6	5802.3	5935.2	6600.1	6072.1	5857.1	6296.96	5770.69	5776.14	6415.93	5945.71	5980.7
gi|238487218|ref|XP_002374847.1|conservedhypotheticalprotein[AspergillusflavusNRRL3357]	gi|238487218|ref|XP_002374847.1|conservedhypotheticalprotein[AspergillusflavusNRRL3357]	5	40.3	15.331	0	28.921	1342800000	5	6	10709	11065	10331	13133	13219	12882	11420.6	11004.7	10054.1	12766.5	12943.8	13153.8
gi|238487222|ref|XP_002374849.1|phosphoribosyl-AMPcyclohydrolase,putative[AspergillusflavusNRRL3357]	gi|238487222|ref|XP_002374849.1|phosphoribosyl-AMPcyclohydrolase,putative[AspergillusflavusNRRL3357]	26	43	92.27	0	323.31	8099300000	26	41	150090	159870	167690	166800	167340	158520	160064	158999	163196	162146	163857	161865
gi|238487226|ref|XP_002374851.1|conservedhypotheticalprotein[AspergillusflavusNRRL3357]	gi|238487226|ref|XP_002374851.1|conservedhypotheticalprotein[AspergillusflavusNRRL3357]	4	29.2	15.049	0	40.748	7694600000	4	9	20321	22746	23472	29269	28071	26855	21671.3	22622.1	22843	28452.3	27486.7	27421.7
gi|238487228|ref|XP_002374852.1|MnsuperoxidedismutaseMnSOD[AspergillusflavusNRRL3357]	gi|238487228|ref|XP_002374852.1|MnsuperoxidedismutaseMnSOD[AspergillusflavusNRRL3357]	13	60	23.229	0	222.66	69071000000	13	22	86436	87761	93289	100290	106540	98626	92179.7	87282.9	90788.9	97491.5	104322	100707
gi|238487230|ref|XP_002374853.1|oxidoreductase,short-chaindehydrogenase;reductasefamily[AspergillusflavusNRRL3357]	gi|238487230|ref|XP_002374853.1|oxidoreductase,short-chaindehydrogenase/reductasefamily[AspergillusflavusNRRL3357]	6	14.7	30.688	0	7.7381	1170700000	6	5	5150.8	5265.4	5716.4	6231.4	5630.3	5520.6	5493.07	5236.72	5563.21	6057.52	5513.11	5637.1
gi|238487232|ref|XP_002374854.1|generalamidase,putative[AspergillusflavusNRRL3357]	gi|238487232|ref|XP_002374854.1|generalamidase,putative[AspergillusflavusNRRL3357]	4	7.9	54.747	0	15.1	12365000000	4	5	1082	1928.7	1397.4	1513.4	1401.1	1704.7	1153.9	1918.19	1359.95	1471.17	1371.94	1740.67
gi|238487236|ref|XP_002374856.1|conservedhypotheticalprotein[AspergillusflavusNRRL3357]	gi|238487236|ref|XP_002374856.1|conservedhypotheticalprotein[AspergillusflavusNRRL3357]	2	10.8	19.507	0	3.1712	70449000	2	2	0	0	0	0	0	0	0	0	0	0	0	0
gi|238487242|ref|XP_002374859.1|nitrilase[AspergillusflavusNRRL3357]	gi|238487242|ref|XP_002374859.1|nitrilase[AspergillusflavusNRRL3357]	5	16.8	38.059	0	64.966	487380000	5	7	44811	48396	49989	49788	47261	46739	47788.7	48132.4	48649.3	48398.7	46277.3	47725.3
gi|238487246|ref|XP_002374861.1|multispanningmembraneprotein,putative[AspergillusflavusNRRL3357]	gi|238487246|ref|XP_002374861.1|multispanningmembraneprotein,putative[AspergillusflavusNRRL3357]	3	4.9	79.809	0	17.327	190660000	3	3	6000.9	5967.4	6479.1	6680.5	6266.1	6267	6399.66	5934.89	6305.47	6494.09	6135.67	6399.25
gi|238487248|ref|XP_002374862.1|ubiquitin-likeproteinDskB,putative[AspergillusflavusNRRL3357]	gi|238487248|ref|XP_002374862.1|ubiquitin-likeproteinDskB,putative[AspergillusflavusNRRL3357]	10	21.5	48.41	0	176.67	2795500000	10	19	104250	109000	110980	117460	115970	111640	111177	108406	108006	114182	113556	113996
gi|238487250|ref|XP_002374863.1|nuclearmRNAsplicingfactor,putative[AspergillusflavusNRRL3357]	gi|238487250|ref|XP_002374863.1|nuclearmRNAsplicingfactor,putative[AspergillusflavusNRRL3357]	25	27.2	134.05	0	203.45	4588000000	25	32	90457	97658	101070	101030	100170	94475	96467.9	97126	98361.4	98210.9	98085	96468.6
gi|238487258|ref|XP_002374867.1|SSUprocessomecomponentUtp10,putative[AspergillusflavusNRRL3357]	gi|238487258|ref|XP_002374867.1|SSUprocessomecomponentUtp10,putative[AspergillusflavusNRRL3357]	7	5.5	185.6	0	18.952	357910000	7	8	15652	17814	19326	19414	19146	19278	16692.1	17717	18808.1	18872.3	18747.5	19684.8
gi|238487268|ref|XP_002374872.1|RNAbindingprotein,putative[AspergillusflavusNRRL3357]	gi|238487268|ref|XP_002374872.1|RNAbindingprotein,putative[AspergillusflavusNRRL3357]	11	84.3	12.756	0	323.31	31806000000	11	10	50160	55678	57046	52486	53404	48785	53493.2	55374.7	55517.2	51021.4	52292.4	49814.5
gi|238487272|ref|XP_002374874.1|26Sproteasomenon-ATPaseregulatorysubunitNas2,putative[AspergillusflavusNRRL3357]	gi|238487272|ref|XP_002374874.1|26Sproteasomenon-ATPaseregulatorysubunitNas2,putative[AspergillusflavusNRRL3357]	2	21.9	10.441	0	5.2822	463350000	2	4	6652.5	6490.7	7624.7	7593	7122.4	7402.7	7094.56	6455.34	7420.36	7381.13	6974.15	7558.91
gi|238487274|ref|XP_002374875.1|GTP-bindingnuclearproteinRan,putative[AspergillusflavusNRRL3357]	gi|238487274|ref|XP_002374875.1|GTP-bindingnuclearproteinRan,putative[AspergillusflavusNRRL3357]	8	35.5	24.083	0	164.26	25916000000	8	15	64634	68560	71016	65451	68008	62399	68929	68186.5	69112.8	63624.7	66592.4	63715.8
gi|238487278|ref|XP_002374877.1|lipidtransferprotein,putative[AspergillusflavusNRRL3357]	gi|238487278|ref|XP_002374877.1|lipidtransferprotein,putative[AspergillusflavusNRRL3357]	4	44.2	13.675	0	169.71	3168700000	4	8	50811	63672	56630	67805	58191	66295	54187.4	63325.2	55112.4	65913	56979.8	67694
gi|238487280|ref|XP_002374878.1|RanBP1domainprotein[AspergillusflavusNRRL3357]	gi|238487280|ref|XP_002374878.1|RanBP1domainprotein[AspergillusflavusNRRL3357]	4	4.7	147.87	0	11.728	200440000	4	5	8024.8	7488.6	8169.8	8230.6	8168	8544.1	8558.05	7447.81	7950.86	8000.93	7997.98	8724.4
gi|238487282|ref|XP_002374879.1|60SribosomalproteinL31[AspergillusflavusNRRL3357]	gi|238487282|ref|XP_002374879.1|60SribosomalproteinL31[AspergillusflavusNRRL3357]	10	47.2	14.069	0	27.437	44739000000	10	24	53931	58385	58763	55262	51910	50222	57514.8	58067	57188.2	53720	50829.5	51281.8
gi|238487284|ref|XP_002374880.1|nitrilasefamilyprotein(Nit3),putative[AspergillusflavusNRRL3357]	gi|238487284|ref|XP_002374880.1|nitrilasefamilyprotein(Nit3),putative[AspergillusflavusNRRL3357]	8	33.9	31.788	0	51.773	3525200000	8;7	12	32274	36138	36269	37943	37784	36719	34418.6	35941.1	35297	36884.2	36997.5	37493.9
gi|238487290|ref|XP_002374883.1|autophagyregulatoryproteinAtg2,putative[AspergillusflavusNRRL3357]	gi|238487290|ref|XP_002374883.1|autophagyregulatoryproteinAtg2,putative[AspergillusflavusNRRL3357]	9	5.4	234.7	0	17.194	457740000	9	10	4758.1	5421.9	4644.7	4424.6	4807.7	5327.2	5074.28	5392.37	4520.23	4301.14	4707.63	5439.62
gi|238487292|ref|XP_002374884.1|CECR1familyadenosinedeaminase,putative[AspergillusflavusNRRL3357]	gi|238487292|ref|XP_002374884.1|CECR1familyadenosinedeaminase,putative[AspergillusflavusNRRL3357]	5	9.9	64.978	0	20.297	273630000	5	7	10466	12110	12946	12672	12568	13536	11161.5	12044	12599.1	12318.4	12306.4	13821.6
gi|238487298|ref|XP_002374887.1|serine;threonineproteinkinase,putative[AspergillusflavusNRRL3357]	gi|238487298|ref|XP_002374887.1|serine/threonineproteinkinase,putative[AspergillusflavusNRRL3357]	1	1.9	59.807	0.0071034	1.4374	27404000	1	1	0	0	0	0	0	0	0	0	0	0	0	0
gi|238487302|ref|XP_002374889.1|3,4-dihydroxy-2-butanone4-phosphatesynthase[AspergillusflavusNRRL3357]	gi|238487302|ref|XP_002374889.1|3,4-dihydroxy-2-butanone4-phosphatesynthase[AspergillusflavusNRRL3357]	5	20	25.195	0	34.998	1055900000	5	6	18733	20585	20568	23059	22617	21925	19977.8	20472.9	20016.8	22415.6	22146.2	22387.7
gi|238487304|ref|XP_002374890.1|transcriptioninitiationfactorTFIIE,betasubunit,putative[AspergillusflavusNRRL3357]	gi|238487304|ref|XP_002374890.1|transcriptioninitiationfactorTFIIE,betasubunit,putative[AspergillusflavusNRRL3357]	7	25.4	32.996	0	23.474	385520000	7	7	26780	25608	27455	29508	29476	26736	28559.5	25468.5	26719.2	28684.6	28862.5	27300.2
gi|238487306|ref|XP_002374891.1|filament-formingprotein(Tpr;p270),putative[AspergillusflavusNRRL3357]	gi|238487306|ref|XP_002374891.1|filament-formingprotein(Tpr/p270),putative[AspergillusflavusNRRL3357]	66	36.3	227.08	0	323.31	10676000000	66	85	202340	219040	230510	241130	239020	230960	215786	217847	224333	234402	234045	235834
gi|238487320|ref|XP_002374898.1|UDP-galactosetransporter,putative[AspergillusflavusNRRL3357]	gi|238487320|ref|XP_002374898.1|UDP-galactosetransporter,putative[AspergillusflavusNRRL3357]	1	3.4	50.197	0	4.46	28088000	1	1	5576.4	5024	6015.1	6093.1	6276.2	6343.1	5946.96	4996.63	5853.9	5923.08	6145.56	6476.95
gi|238487332|ref|XP_002374904.1|AP-3adaptorcomplexsubunitsigma,putative[AspergillusflavusNRRL3357]	gi|238487332|ref|XP_002374904.1|AP-3adaptorcomplexsubunitsigma,putative[AspergillusflavusNRRL3357]	1	6	19.87	0	4.2025	63848000	1	2	0	0	0	0	0	0	0	0	0	0	0	0
gi|238487334|ref|XP_002374905.1|conservedhypotheticalprotein[AspergillusflavusNRRL3357]	gi|238487334|ref|XP_002374905.1|conservedhypotheticalprotein[AspergillusflavusNRRL3357]	23	50.7	56.123	0	262.74	23395000000	23	57	191280	200700	202330	220960	219340	212260	203991	199607	196908	214794	214774	216739
gi|238487336|ref|XP_002374906.1|phenylacrylicaciddecarboxylase,putative[AspergillusflavusNRRL3357]	gi|238487336|ref|XP_002374906.1|phenylacrylicaciddecarboxylase,putative[AspergillusflavusNRRL3357]	1	6	27.424	0	7.7156	11567000	1	1	762.81	1036.1	895.91	1272.6	1085.9	1108.2	813.499	1030.46	871.9	1237.09	1063.3	1131.59
gi|238487338|ref|XP_002374907.1|conservedhypotheticalprotein[AspergillusflavusNRRL3357]	gi|238487338|ref|XP_002374907.1|conservedhypotheticalprotein[AspergillusflavusNRRL3357]	13	51.9	39.835	0	297.86	6875700000	13	22	131470	141340	145020	176770	175440	168040	140206	140570	141134	171837	171788	171586
gi|238487340|ref|XP_002374908.1|60SribosomalproteinL8[AspergillusflavusNRRL3357]	gi|238487340|ref|XP_002374908.1|60SribosomalproteinL8[AspergillusflavusNRRL3357]	17	51.9	29.318	0	54.244	45355000000	17	37	192310	199940	205720	179230	177340	165850	205089	198851	200207	174229	173649	169350
gi|238487342|ref|XP_002374909.1|spindlepolebodycomponent,putative[AspergillusflavusNRRL3357]	gi|238487342|ref|XP_002374909.1|spindlepolebodycomponent,putative[AspergillusflavusNRRL3357]	15	22.3	97.559	0	187.51	1606300000	15	20	79205	84713	86034	88959	89177	85966	84468.2	84251.5	83728.4	86476.7	87320.8	87780.1
gi|238487346|ref|XP_002374911.1|shortchaindehydrogenase,putative[AspergillusflavusNRRL3357]	gi|238487346|ref|XP_002374911.1|shortchaindehydrogenase,putative[AspergillusflavusNRRL3357]	1	2.5	89.541	0.0089546	1.291	0	1	0	0	0	0	0	0	0	0	0	0	0	0	0
gi|238487348|ref|XP_002374912.1|conservedhypotheticalprotein[AspergillusflavusNRRL3357]	gi|238487348|ref|XP_002374912.1|conservedhypotheticalprotein[AspergillusflavusNRRL3357]	6	35	24.22	0	62.07	805120000	6	11	19893	21746	22342	22624	21155	20626	21214.9	21627.5	21743.3	21992.7	20714.7	21061.3
gi|238487350|ref|XP_002374913.1|trehalose-phosphatesynthase;phosphatasecomplexsubunitTps1[AspergillusflavusNRRL3357]	gi|238487350|ref|XP_002374913.1|trehalose-phosphatesynthase/phosphatasecomplexsubunitTps1[AspergillusflavusNRRL3357]	8	30.7	53.274	0	117.22	4709700000	12	14	32935	37080	37416	37369	38075	35627	35123.6	36878	36413.3	36326.3	37282.5	36378.8
gi|238487352|ref|XP_002374914.1|metallo-beta-lactamasedomainprotein,putative[AspergillusflavusNRRL3357]	gi|238487352|ref|XP_002374914.1|metallo-beta-lactamasedomainprotein,putative[AspergillusflavusNRRL3357]	8	32.2	32.394	0	77.549	1334800000	8	9	7696.4	9801.4	9162.8	11063	8863.6	7850.1	8207.83	9748.01	8917.25	10754.3	8679.11	8015.75
gi|238487354|ref|XP_002374915.1|mitochondrialaconitatehydratase,putative[AspergillusflavusNRRL3357];gi|238481927|ref|XP_002372202.1|aconitase,putative[AspergillusflavusNRRL3357]	gi|238487354|ref|XP_002374915.1|mitochondrialaconitatehydratase,putative[AspergillusflavusNRRL3357]	39	53.2	85.596	0	323.31	60334000000	40;2	78	276060	292680	304300	329220	327930	316330	294404	291086	296145	320033	321104	323005
gi|238487362|ref|XP_002374919.1|conservedhypotheticalprotein[AspergillusflavusNRRL3357]	gi|238487362|ref|XP_002374919.1|conservedhypotheticalprotein[AspergillusflavusNRRL3357]	5	13.4	35.625	0	23.331	196260000	5	7	19424	20390	22754	38922	40601	38100	20714.7	20278.9	22144.2	37835.9	39755.9	38904
gi|238487368|ref|XP_002374922.1|vacuole-associatedenzymeactivatorcomplexcomponentVac14[AspergillusflavusNRRL3357]	gi|238487368|ref|XP_002374922.1|vacuole-associatedenzymeactivatorcomplexcomponentVac14[AspergillusflavusNRRL3357]	7	11.1	83.078	0	22.903	1928500000	7	7	0	0	0	0	0	0	0	0	0	0	0	0
gi|238487370|ref|XP_002374923.1|mitochondrialproteinFmp26,putative[AspergillusflavusNRRL3357]	gi|238487370|ref|XP_002374923.1|mitochondrialproteinFmp26,putative[AspergillusflavusNRRL3357]	11	31.1	43.732	0	49.505	2500000000	11	13	9587.8	10817	9865.6	12305	12498	11883	10224.9	10758.1	9601.21	11961.6	12237.9	12133.8
gi|238487376|ref|XP_002374926.1|proteintransportproteinSec24,putative[AspergillusflavusNRRL3357]	gi|238487376|ref|XP_002374926.1|proteintransportproteinSec24,putative[AspergillusflavusNRRL3357]	19	29.5	99.543	0	202.74	10402000000	19	35	89671	106240	103070	93775	94118	89901	95629.7	105661	100308	91158.3	92159	91798.1
gi|238487378|ref|XP_002374927.1|MAPkinaseFUS3;KSS1[AspergillusflavusNRRL3357]	gi|238487378|ref|XP_002374927.1|MAPkinaseFUS3/KSS1[AspergillusflavusNRRL3357]	12	42.9	40.976	0	238.63	5627500000	12	21	80402	89005	91887	93724	91518	86299	85744.8	88520.2	89424.5	91108.7	89613.1	88120.1
gi|238487380|ref|XP_002374928.1|uroporphyrinogen-IIIsynthase(UroS),putative[AspergillusflavusNRRL3357]	gi|238487380|ref|XP_002374928.1|uroporphyrinogen-IIIsynthase(UroS),putative[AspergillusflavusNRRL3357]	6	29.1	33.842	0	52.113	1393400000	6	7	18464	20816	20135	21306	20331	20188	19690.9	20702.6	19595.4	20711.5	19907.8	20614
gi|238487382|ref|XP_002374929.1|NADH-ubiquinoneoxidoreductase39kDasubunit,putative[AspergillusflavusNRRL3357]	gi|238487382|ref|XP_002374929.1|NADH-ubiquinoneoxidoreductase39kDasubunit,putative[AspergillusflavusNRRL3357]	19	56.2	43.459	0	121.83	8792400000	19	28	102010	114040	117380	123070	121770	117830	108789	113419	114234	119636	119235	120316
gi|238487384|ref|XP_002374930.1|2-heptaprenyl-1,4-naphthoquinonemethyltransferase,putative[AspergillusflavusNRRL3357]	gi|238487384|ref|XP_002374930.1|2-heptaprenyl-1,4-naphthoquinonemethyltransferase,putative[AspergillusflavusNRRL3357]	3	14.8	27.369	0	11.778	260610000	3	3	0	0	0	0	0	0	0	0	0	0	0	0
gi|238487386|ref|XP_002374931.1|proteasomeregulatoryparticlesubunit(RpnI),putative[AspergillusflavusNRRL3357]	gi|238487386|ref|XP_002374931.1|proteasomeregulatoryparticlesubunit(RpnI),putative[AspergillusflavusNRRL3357]	15	44.4	43.56	0	119.84	6663300000	15	28	78048	81048	82911	83087	83847	80362	83234.3	80606.5	80689.1	80768.6	82101.7	82057.8
gi|238487388|ref|XP_002374932.1|GPItransamidasecomponent(GAA1),putative[AspergillusflavusNRRL3357]	gi|238487388|ref|XP_002374932.1|GPItransamidasecomponent(GAA1),putative[AspergillusflavusNRRL3357]	2	3.8	70.043	0	4.3834	34208000	2	2	0	0	0	0	0	0	0	0	0	0	0	0
gi|238487390|ref|XP_002374933.1|rhomboidfamilyprotein,putative[AspergillusflavusNRRL3357]	gi|238487390|ref|XP_002374933.1|rhomboidfamilyprotein,putative[AspergillusflavusNRRL3357]	2	10.4	30.088	0	5.4389	97631000	2	2	7892.4	8485.6	9297.1	9286.9	9452.2	8997.5	8416.86	8439.38	9047.95	9027.76	9255.45	9187.37
gi|238487392|ref|XP_002374934.1|dienelactonehydrolasefamilyprotein[AspergillusflavusNRRL3357]	gi|238487392|ref|XP_002374934.1|dienelactonehydrolasefamilyprotein[AspergillusflavusNRRL3357]	9	42.2	26.953	0	251.77	10151000000	9	12	9465	9969.4	10111	10979	10194	9461.9	10094	9915.09	9840.03	10672.6	9981.81	9661.57
gi|238487400|ref|XP_002374938.1|40SribosomalproteinS29,putative[AspergillusflavusNRRL3357]	gi|238487400|ref|XP_002374938.1|40SribosomalproteinS29,putative[AspergillusflavusNRRL3357]	3	14	20.056	0	5.1738	7248500000	3	7	20873	22915	22575	22388	20376	18550	22260	22790.2	21970	21763.3	19951.9	18941.4
gi|238487406|ref|XP_002374941.1|conservedhypotheticalprotein[AspergillusflavusNRRL3357]	gi|238487406|ref|XP_002374941.1|conservedhypotheticalprotein[AspergillusflavusNRRL3357]	10	40.2	37.621	0	69.313	1352800000	10	9	8847.9	9670.9	9676.2	9894.1	9855.9	9103.1	9435.85	9618.22	9416.89	9618.02	9650.75	9295.2
gi|238487408|ref|XP_002374942.1|HITdomainprotein[AspergillusflavusNRRL3357]	gi|238487408|ref|XP_002374942.1|HITdomainprotein[AspergillusflavusNRRL3357]	3	38.9	16.399	0	42.744	27462000000	8	20	85584	92982	91340	95873	96991	91140	91271.1	92475.5	88892.2	93197.8	94972.2	93063.3
gi|238487410|ref|XP_002374943.1|beta-alaninesynthase,putative[AspergillusflavusNRRL3357]	gi|238487410|ref|XP_002374943.1|beta-alaninesynthase,putative[AspergillusflavusNRRL3357]	2	5	54.14	0.0010395	2.1335	53736000	2	2	0	0	0	0	0	0	0	0	0	0	0	0
gi|238487412|ref|XP_002374944.1|40SribosomalproteinS10b[AspergillusflavusNRRL3357]	gi|238487412|ref|XP_002374944.1|40SribosomalproteinS10b[AspergillusflavusNRRL3357]	8	31.2	23.314	0	28.492	17399000000	8	13	24928	28852	26460	29389	28550	29319	26584.5	28694.8	25750.9	28568.9	27955.7	29937.7
gi|238487416|ref|XP_002374946.1|conservedhypotheticalprotein[AspergillusflavusNRRL3357]	gi|238487416|ref|XP_002374946.1|conservedhypotheticalprotein[AspergillusflavusNRRL3357]	2	2.6	73.038	0.001637	1.9091	86572000	2	2	3344.7	2447.3	3516.4	3224.4	3580.6	3624.2	3566.96	2433.97	3422.16	3134.43	3506.07	3700.68
gi|238487418|ref|XP_002374947.1|hypotheticalproteinAFLA_034370[AspergillusflavusNRRL3357]	gi|238487418|ref|XP_002374947.1|hypotheticalproteinAFLA_034370[AspergillusflavusNRRL3357]	1	20.8	8.5399	0	9.7354	100240000	1	3	1219.9	1407.7	1836.3	696.71	846.36	690.83	1300.96	1400.03	1787.09	677.269	828.743	705.408
gi|238487426|ref|XP_002374951.1|aspartateaminotransferase,putative[AspergillusflavusNRRL3357]	gi|238487426|ref|XP_002374951.1|aspartateaminotransferase,putative[AspergillusflavusNRRL3357]	6	14	48.326	0	20.755	4052900000	6	9	6217.7	7832.9	8088.9	8010.5	8276.4	8624.2	6630.87	7790.23	7872.12	7786.98	8104.13	8806.19
gi|238487428|ref|XP_002374952.1|leucyl-tRNAsynthetase[AspergillusflavusNRRL3357]	gi|238487428|ref|XP_002374952.1|leucyl-tRNAsynthetase[AspergillusflavusNRRL3357]	61	57.6	126.92	0	323.31	48091000000	61	120	499110	538710	553880	541610	539270	517140	532276	535775	539037	526497	528045	528053
gi|238487430|ref|XP_002374953.1|50SribosomalproteinMrp49[AspergillusflavusNRRL3357]	gi|238487430|ref|XP_002374953.1|50SribosomalproteinMrp49[AspergillusflavusNRRL3357]	6	41.2	23.098	0	26.769	837260000	6	7	15177	18735	18459	18559	18462	17464	16185.5	18632.9	17964.3	18041.1	18077.7	17832.5
gi|238487432|ref|XP_002374954.1|rhomboidfamilyprotein,putative[AspergillusflavusNRRL3357]	gi|238487432|ref|XP_002374954.1|rhomboidfamilyprotein,putative[AspergillusflavusNRRL3357]	2	5.4	40.09	0.0020433	1.8868	59575000	2	2	0	0	0	0	0	0	0	0	0	0	0	0
gi|238487442|ref|XP_002374959.1|EHdomainbindingproteinepsin2[AspergillusflavusNRRL3357]	gi|238487442|ref|XP_002374959.1|EHdomainbindingproteinepsin2[AspergillusflavusNRRL3357]	5	20.2	42.669	0	108.28	679380000	5	8	13023	12608	14192	13781	14332	13194	13888.4	12539.3	13811.7	13396.5	14033.7	13472.4
gi|238487446|ref|XP_002374961.1|mitochondrialcarrierprotein,putative[AspergillusflavusNRRL3357]	gi|238487446|ref|XP_002374961.1|mitochondrialcarrierprotein,putative[AspergillusflavusNRRL3357]	1	3.2	30.325	0.00042608	2.4889	115950000	1	1	8423.7	9391.3	9924.9	10558	11320	10009	8983.46	9340.14	9658.92	10263.4	11084.4	10220.2
gi|238487448|ref|XP_002374962.1|RINGfingerprotein[AspergillusflavusNRRL3357]	gi|238487448|ref|XP_002374962.1|RINGfingerprotein[AspergillusflavusNRRL3357]	11	26.6	70.332	0	120.82	1541600000	11	13	55124	57038	60438	56732	53527	55486	58787	56727.3	58818.3	55149	52412.8	56656.9
gi|238487450|ref|XP_002374963.1|translationinitiationfactoreif-2bepsilonsubunit,putative[AspergillusflavusNRRL3357]	gi|238487450|ref|XP_002374963.1|translationinitiationfactoreif-2bepsilonsubunit,putative[AspergillusflavusNRRL3357]	19	28.8	78.257	0	105.32	6356900000	19	25	108310	115060	117080	98437	95644	91037	115507	114433	113942	95690.2	93653.2	92958.1
gi|238487452|ref|XP_002374964.1|stressresponsetranscriptionfactorSrrA;Skn7,putative[AspergillusflavusNRRL3357]	gi|238487452|ref|XP_002374964.1|stressresponsetranscriptionfactorSrrA/Skn7,putative[AspergillusflavusNRRL3357]	1	2.7	68.25	1	-2	0	1	0	0	0	0	0	0	0	0	0	0	0	0	0
gi|238487468|ref|XP_002374972.1|copperamineoxidase[AspergillusflavusNRRL3357]	gi|238487468|ref|XP_002374972.1|copperamineoxidase[AspergillusflavusNRRL3357]	8	18.6	75.372	0	39.418	342510000	9	8	11982	13568	13469	13523	13631	13324	12778.2	13494.1	13108	13145.7	13347.3	13605.2
gi|238487472|ref|XP_002374974.1|aminopeptidaseY,putative[AspergillusflavusNRRL3357]	gi|238487472|ref|XP_002374974.1|aminopeptidaseY,putative[AspergillusflavusNRRL3357]	5	17.1	53.556	0	30.597	361240000	5	5	31573	33098	35547	46650	48636	46160	33671	32917.7	34594.4	45348.3	47623.7	47134.1
gi|238487478|ref|XP_002374977.1|poly(ADP)-ribosepolymerasePARP,putative[AspergillusflavusNRRL3357]	gi|238487478|ref|XP_002374977.1|poly(ADP)-ribosepolymerasePARP,putative[AspergillusflavusNRRL3357]	11	17.5	77.629	0	53.222	1444000000	11	15	66096	72095	70245	68232	65848	63465	70488.1	71702.3	68362.5	66328.1	64477.4	64804.3
gi|238487484|ref|XP_002374980.1|transcriptionfactorRfeD,putative[AspergillusflavusNRRL3357]	gi|238487484|ref|XP_002374980.1|transcriptionfactorRfeD,putative[AspergillusflavusNRRL3357]	5	10.7	54.273	0	9.2032	350550000	5	6	2481.4	2692.5	2730.4	3436.6	2577	3020.1	2646.29	2677.83	2657.23	3340.71	2523.36	3083.83
gi|238487486|ref|XP_002374981.1|conservedhypotheticalprotein[AspergillusflavusNRRL3357]	gi|238487486|ref|XP_002374981.1|conservedhypotheticalprotein[AspergillusflavusNRRL3357]	3	8.8	44.119	0	28.388	574120000	3	7	36376	40349	40825	46008	46838	44802	38793.2	40129.2	39730.9	44724.2	45863.1	45747.4
gi|238487506|ref|XP_002374991.1|hypotheticalproteinAFLA_034810[AspergillusflavusNRRL3357]	gi|238487506|ref|XP_002374991.1|hypotheticalproteinAFLA_034810[AspergillusflavusNRRL3357]	3	26.5	12.155	0	10.189	2417200000	3	5	12580	12904	13238	9170.1	9489.6	8273.5	13415.9	12833.7	12883.2	8914.22	9292.08	8448.09
gi|238487510|ref|XP_002374993.1|conservedhypotheticalprotein[AspergillusflavusNRRL3357]	gi|238487510|ref|XP_002374993.1|conservedhypotheticalprotein[AspergillusflavusNRRL3357]	5	20.4	33.284	0	19.251	858390000	5	6	5607.4	6022.4	6030.5	5451.9	5862.4	5213.1	5980.02	5989.59	5868.89	5299.77	5740.38	5323.11
gi|238487512|ref|XP_002374994.1|conservedhypotheticalprotein[AspergillusflavusNRRL3357]	gi|238487512|ref|XP_002374994.1|conservedhypotheticalprotein[AspergillusflavusNRRL3357]	1	3	49.719	0.0030432	1.8227	0	1	1	0	0	0	0	0	0	0	0	0	0	0	0
gi|238487518|ref|XP_002374997.1|conservedhypotheticalprotein[AspergillusflavusNRRL3357]	gi|238487518|ref|XP_002374997.1|conservedhypotheticalprotein[AspergillusflavusNRRL3357]	4	10.6	43.621	0	21.471	118430000	4	4	5828.8	6901.2	7115.4	9406.3	9229.8	8219.1	6216.13	6863.61	6924.71	9143.83	9037.68	8392.54
gi|238487542|ref|XP_002375009.1|GTPbindingprotein,putative[AspergillusflavusNRRL3357]	gi|238487542|ref|XP_002375009.1|GTPbindingprotein,putative[AspergillusflavusNRRL3357]	1	1.4	75.622	0	3.0586	25480000	1	1	0	0	0	0	0	0	0	0	0	0	0	0
gi|238487546|ref|XP_002375011.1|smallnuclearribonucleoproteinSmD1,putative[AspergillusflavusNRRL3357]	gi|238487546|ref|XP_002375011.1|smallnuclearribonucleoproteinSmD1,putative[AspergillusflavusNRRL3357]	3	37.4	13.43	0	71.914	1911300000	3	8	27858	27665	30079	23559	21197	21207	29709.2	27514.3	29272.9	22901.6	20755.8	21654.5
gi|238487552|ref|XP_002375014.1|acetyltransferase,GNATfamily,putative[AspergillusflavusNRRL3357]	gi|238487552|ref|XP_002375014.1|acetyltransferase,GNATfamily,putative[AspergillusflavusNRRL3357]	2	12.6	23.594	0	7.915	211920000	2	3	3763.9	3631.8	3457.3	3427.2	3721	3878	4014.01	3612.02	3364.65	3331.57	3643.55	3959.83
gi|238487556|ref|XP_002375016.1|conservedhypotheticalprotein[AspergillusflavusNRRL3357]	gi|238487556|ref|XP_002375016.1|conservedhypotheticalprotein[AspergillusflavusNRRL3357]	3	6.1	57.514	0	6.6235	64073000	3	3	4185.2	3838.6	3940.4	4406.8	4570.2	3874.5	4463.31	3817.69	3834.8	4283.83	4475.07	3956.26
gi|238487560|ref|XP_002375018.1|glucose-methanol-choline(gmc)oxidoreductase,putative[AspergillusflavusNRRL3357]	gi|238487560|ref|XP_002375018.1|glucose-methanol-choline(gmc)oxidoreductase,putative[AspergillusflavusNRRL3357]	2	5.3	69.772	0	9.0032	66069000	2	2	0	0	0	0	0	0	0	0	0	0	0	0
gi|238487562|ref|XP_002375019.1|acylphosphatase,putative[AspergillusflavusNRRL3357]	gi|238487562|ref|XP_002375019.1|acylphosphatase,putative[AspergillusflavusNRRL3357]	3	34.3	11.301	0	23.784	778020000	3	6	22295	23256	25558	24288	24581	23653	23776.5	23129.3	24873.1	23610.3	24069.4	24152.1
gi|238487566|ref|XP_002375021.1|HITfingerdomainprotein,putative[AspergillusflavusNRRL3357]	gi|238487566|ref|XP_002375021.1|HITfingerdomainprotein,putative[AspergillusflavusNRRL3357]	2	6.5	32.289	0.0022467	1.8826	41502000	2	2	5488.1	5400.1	5644.6	5651.3	5684.5	5617.9	5852.79	5370.68	5493.33	5493.61	5566.18	5736.45
gi|238487568|ref|XP_002375022.1|conservedhypotheticalprotein[AspergillusflavusNRRL3357]	gi|238487568|ref|XP_002375022.1|conservedhypotheticalprotein[AspergillusflavusNRRL3357]	2	20.9	15.159	0	8.0289	1581000000	2	5	9721.3	11007	10711	11749	11135	10012	10367.3	10947	10424	11421.2	10903.2	10223.3
gi|238487570|ref|XP_002375023.1|cellularmorphogenesisregulatorDopA[AspergillusflavusNRRL3357]	gi|238487570|ref|XP_002375023.1|cellularmorphogenesisregulatorDopA[AspergillusflavusNRRL3357]	8	5	182.49	0	35.969	318990000	8	7	1811.8	2514.3	2155.9	2047.3	2485.3	1841.9	1932.2	2500.6	2098.12	1990.17	2433.57	1880.77
gi|238487574|ref|XP_002375025.1|prolineiminopeptidase[AspergillusflavusNRRL3357]	gi|238487574|ref|XP_002375025.1|prolineiminopeptidase[AspergillusflavusNRRL3357]	11	26.6	50.269	0	80.1	2455600000	11	15	119190	128390	131900	138380	138820	133530	127110	127691	128365	134519	135930	136348
gi|238487576|ref|XP_002375026.1|tyrosinedecarboxylase,putative[AspergillusflavusNRRL3357]	gi|238487576|ref|XP_002375026.1|tyrosinedecarboxylase,putative[AspergillusflavusNRRL3357]	5	13.5	56.337	0	25.702	319400000	5	5	2588.3	3011.7	2641.7	3048.1	2583.3	2869.9	2760.29	2995.29	2570.9	2963.05	2529.53	2930.46
gi|238487580|ref|XP_002375028.1|RecQfamilyhelicaseMusN[AspergillusflavusNRRL3357]	gi|238487580|ref|XP_002375028.1|RecQfamilyhelicaseMusN[AspergillusflavusNRRL3357]	1	0.5	171.25	0.0063429	1.5069	0	1	0	0	0	0	0	0	0	0	0	0	0	0	0
gi|238487582|ref|XP_002375029.1|conservedhypotheticalprotein[AspergillusflavusNRRL3357]	gi|238487582|ref|XP_002375029.1|conservedhypotheticalprotein[AspergillusflavusNRRL3357]	4	12.9	39.154	0	9.0688	167640000	4	5	0	0	0	0	0	0	0	0	0	0	0	0
gi|238487586|ref|XP_002375031.1|KHdomainRNAbindingprotein[AspergillusflavusNRRL3357]	gi|238487586|ref|XP_002375031.1|KHdomainRNAbindingprotein[AspergillusflavusNRRL3357]	12	35.3	48.762	0	206.8	6622000000	12	19	62116	64970	65627	72756	70652	67494	66243.7	64616.1	63868.3	70725.8	69181.4	68918.3
gi|238487588|ref|XP_002375032.1|conservedhypotheticalprotein[AspergillusflavusNRRL3357]	gi|238487588|ref|XP_002375032.1|conservedhypotheticalprotein[AspergillusflavusNRRL3357]	8	35.1	24.935	0	178.46	15191000000	8	13	45871	51042	50831	51546	50913	48524	48919.2	50764	49468.8	50107.7	49853.3	49548
gi|238487590|ref|XP_002375033.1|nuclearporecomplexsubunitNup159,putative[AspergillusflavusNRRL3357]	gi|238487590|ref|XP_002375033.1|nuclearporecomplexsubunitNup159,putative[AspergillusflavusNRRL3357]	23	17.2	153.92	0	235.81	2523400000	23	33	83134	90202	92662	95149	97059	93703	88658.3	89710.6	90178.7	92494	95038.7	95680.3
gi|238487592|ref|XP_002375034.1|proteasomecomponentPup1,putative[AspergillusflavusNRRL3357]	gi|238487592|ref|XP_002375034.1|proteasomecomponentPup1,putative[AspergillusflavusNRRL3357]	12	40.1	29.518	0	168.32	9887800000	12	15	42373	48370	48935	52115	49125	46430	45188.7	48106.5	47623.6	50660.8	48102.5	47409.8
gi|238487602|ref|XP_002375039.1|pyruvatedehydrogenase,putative[AspergillusflavusNRRL3357]	gi|238487602|ref|XP_002375039.1|pyruvatedehydrogenase,putative[AspergillusflavusNRRL3357]	6	17.7	44.965	0	14.75	625150000	7	8	12192	14014	14176	14006	13264	12383	13002.2	13937.7	13796.1	13615.2	12987.9	12644.3
gi|238487608|ref|XP_002375042.1|RanGTP-bindingprotein[AspergillusflavusNRRL3357]	gi|238487608|ref|XP_002375042.1|RanGTP-bindingprotein[AspergillusflavusNRRL3357]	6	12.2	73.705	0	32.649	339580000	6	6	16848	17712	20635	18606	18962	18189	17967.6	17615.5	20082	18086.8	18567.3	18572.8
gi|238487610|ref|XP_002375043.1|translationreleasefactoreRF3,putative[AspergillusflavusNRRL3357]	gi|238487610|ref|XP_002375043.1|translationreleasefactoreRF3,putative[AspergillusflavusNRRL3357]	25	38.4	78.088	0	208.16	20359000000	25	52	151740	159050	167980	162270	156130	153640	161823	158184	163478	157742	152880	156882
gi|238487612|ref|XP_002375044.1|pre-rRNAprocessingprotein,putative[AspergillusflavusNRRL3357]	gi|238487612|ref|XP_002375044.1|pre-rRNAprocessingprotein,putative[AspergillusflavusNRRL3357]	2	12	21.243	0	8.5532	346430000	2	3	9063.7	11263	9886.8	12289	9218.2	10512	9665.99	11201.6	9621.84	11946.1	9026.33	10733.8
gi|238487618|ref|XP_002375047.1|WDrepeatprotein[AspergillusflavusNRRL3357]	gi|238487618|ref|XP_002375047.1|WDrepeatprotein[AspergillusflavusNRRL3357]	5	6.8	92.137	0	52.121	276150000	5	6	32413	36898	37026	34695	35383	33007	34566.9	36697	36033.7	33726.9	34646.5	33703.5
gi|238487622|ref|XP_002375049.1|autophagyproteinAtg13,putative[AspergillusflavusNRRL3357]	gi|238487622|ref|XP_002375049.1|autophagyproteinAtg13,putative[AspergillusflavusNRRL3357]	5	7.5	103.84	0	18.399	102580000	5	5	2501.6	2955.4	3115	2652.3	2580.2	2559.9	2667.83	2939.3	3031.52	2578.29	2526.49	2613.92
gi|238487624|ref|XP_002375050.1|BTBdomainandankyrinrepeatprotein[AspergillusflavusNRRL3357]	gi|238487624|ref|XP_002375050.1|BTBdomainandankyrinrepeatprotein[AspergillusflavusNRRL3357]	2	1.2	178.81	0	2.8618	69564000	2	2	4125.6	3592	4637.7	4025.4	4323.9	3869.5	4399.75	3572.43	4513.41	3913.08	4233.9	3951.16
gi|238487626|ref|XP_002375051.1|conservedhypotheticalprotein[AspergillusflavusNRRL3357]	gi|238487626|ref|XP_002375051.1|conservedhypotheticalprotein[AspergillusflavusNRRL3357]	6	9.8	72.043	0	23.038	143430000	6	5	16497	17346	17753	19810	19267	19177	17593.2	17251.5	17277.2	19257.2	18866	19581.7
gi|238487640|ref|XP_002375058.1|vacuolarsorting-associatedprotein(Vps27),putative[AspergillusflavusNRRL3357]	gi|238487640|ref|XP_002375058.1|vacuolarsorting-associatedprotein(Vps27),putative[AspergillusflavusNRRL3357]	15	27.5	82.256	0	163.6	1984400000	15	22	56634	60253	62251	60429	58667	56233	60397.4	59924.8	60582.7	58742.8	57445.9	57419.6
gi|238487642|ref|XP_002375059.1|ubiquitinC-terminalhydrolase,putative[AspergillusflavusNRRL3357]	gi|238487642|ref|XP_002375059.1|ubiquitinC-terminalhydrolase,putative[AspergillusflavusNRRL3357]	2	3.1	93.881	0	2.9042	110280000	2	2	1550.1	1582.8	1637	2407.3	1418.6	1451.3	1653.11	1574.18	1593.13	2340.13	1389.07	1481.93
gi|238487644|ref|XP_002375060.1|cytochromeb5,putative[AspergillusflavusNRRL3357]	gi|238487644|ref|XP_002375060.1|cytochromeb5,putative[AspergillusflavusNRRL3357]	6	61.3	14.54	0	323.31	26861000000	6;3	19	38787	45549	44988	47714	46174	44326	41364.4	45300.9	43782.4	46382.6	45212.9	45261.4
gi|238487646|ref|XP_002375061.1|RNAbindingeffectorproteinScp160,putative[AspergillusflavusNRRL3357]	gi|238487646|ref|XP_002375061.1|RNAbindingeffectorproteinScp160,putative[AspergillusflavusNRRL3357]	8	43.5	104.41	0	80.742	3381600000	36	14	30089	34089	32346	33703	33711	33269	32088.4	33903.3	31479.2	32762.6	33009.3	33971.1
gi|238487650|ref|XP_002375063.1|serine;threoninekinaseSte20[AspergillusflavusNRRL3357]	gi|238487650|ref|XP_002375063.1|serine/threoninekinaseSte20[AspergillusflavusNRRL3357]	7	9	92.888	0	13.607	244810000	7	6	7581.5	8611.1	9214	9656.3	9973.6	9365.6	8085.3	8564.19	8967.07	9386.85	9766	9563.24
gi|238487652|ref|XP_002375064.1|signaltransducingadaptermolecule,putative[AspergillusflavusNRRL3357]	gi|238487652|ref|XP_002375064.1|signaltransducingadaptermolecule,putative[AspergillusflavusNRRL3357]	10	23.8	69.532	0	143.27	3201800000	10	20	103190	112990	120490	110390	108390	110010	110047	112375	117261	107310	106134	112331
gi|238487654|ref|XP_002375065.1|PAB-dependentpoly(A)-specificribonucleasesubunit(Pan2),putative[AspergillusflavusNRRL3357]	gi|238487654|ref|XP_002375065.1|PAB-dependentpoly(A)-specificribonucleasesubunit(Pan2),putative[AspergillusflavusNRRL3357]	8	8.9	129.27	0	36.994	348550000	8	8	16923	20652	20670	19245	19850	19268	18047.5	20539.5	20116.1	18708	19436.8	19674.6
gi|238487656|ref|XP_002375066.1|translationelongationfactorEF-1subunit,putative[AspergillusflavusNRRL3357]	gi|238487656|ref|XP_002375066.1|translationelongationfactorEF-1subunit,putative[AspergillusflavusNRRL3357]	11	17.4	83.064	0	44.991	1697100000	11	15	43851	48681	49565	49134	49453	48640	46764.9	48415.8	48236.7	47763	48423.6	49666.4
gi|238487666|ref|XP_002375071.1|DUF967domainprotein[AspergillusflavusNRRL3357]	gi|238487666|ref|XP_002375071.1|DUF967domainprotein[AspergillusflavusNRRL3357]	3	21.5	20.375	0	30.38	1013000000	3	4	6868.1	7240.9	7712.3	6656.3	7838.6	7295.8	7324.49	7201.46	7505.62	6470.56	7675.44	7449.76
gi|238487668|ref|XP_002375072.1|Hsp70chaperoneBiP;Kar2,putative[AspergillusflavusNRRL3357]	gi|238487668|ref|XP_002375072.1|Hsp70chaperoneBiP/Kar2,putative[AspergillusflavusNRRL3357]	36	56	73.449	0	323.31	63106000000	37	63	183750	194830	201930	154870	152600	146390	195960	193769	196518	150549	149424	149479
gi|238487674|ref|XP_002375075.1|cytochromeP450,putative[AspergillusflavusNRRL3357]	gi|238487674|ref|XP_002375075.1|cytochromeP450,putative[AspergillusflavusNRRL3357]	6	10.4	65.948	0	20.055	598850000	6	7	23987	25211	25757	31576	29882	29330	25581	25073.7	25066.7	30694.9	29260	29948.9
gi|238487680|ref|XP_002375078.1|hydrolase,putative[AspergillusflavusNRRL3357]	gi|238487680|ref|XP_002375078.1|hydrolase,putative[AspergillusflavusNRRL3357]	6	25	33.029	0	39.553	2162100000	6	15	27308	30046	31652	49920	47779	47339	29122.6	29882.3	30803.8	48527	46784.5	48338
gi|238487684|ref|XP_002375080.1|conservedhypotheticalprotein[AspergillusflavusNRRL3357]	gi|238487684|ref|XP_002375080.1|conservedhypotheticalprotein[AspergillusflavusNRRL3357]	1	10	35.293	0.0016434	1.9514	45526000	3	1	13761	15434	14980	17525	17673	15847	14675.4	15349.9	14578.5	17036	17305.1	16181.4
gi|238487686|ref|XP_002375081.1|hscargdehydrogenase,putative[AspergillusflavusNRRL3357]	gi|238487686|ref|XP_002375081.1|hscargdehydrogenase,putative[AspergillusflavusNRRL3357]	6	16	35.717	0	15.767	1544600000	6	7	24014	25811	27527	45525	45452	41350	25609.7	25670.4	26789.3	44254.7	44505.9	42222.6
gi|238487688|ref|XP_002375082.1|12-oxophytodienoatereductaseopr,putative[AspergillusflavusNRRL3357]	gi|238487688|ref|XP_002375082.1|12-oxophytodienoatereductaseopr,putative[AspergillusflavusNRRL3357]	1	15.8	37.065	0.00042671	2.503	39323000	3	1	7235.8	6712.3	8178	8464.4	8369.4	7779.3	7716.62	6675.74	7958.84	8228.21	8195.19	7943.46
gi|238487694|ref|XP_002375085.1|CDK1,putative[AspergillusflavusNRRL3357]	gi|238487694|ref|XP_002375085.1|CDK1,putative[AspergillusflavusNRRL3357]	1	9.6	34.567	0	5.9369	42607000	3	1	1325.1	1362.5	1861.9	1915.3	1457.1	1360.1	1413.15	1355.08	1812	1861.86	1426.77	1388.8
gi|238487696|ref|XP_002375086.1|Fe-containingalcoholdehydrogenase,putative[AspergillusflavusNRRL3357]	gi|238487696|ref|XP_002375086.1|Fe-containingalcoholdehydrogenase,putative[AspergillusflavusNRRL3357]	12	27.1	53.581	0	52.928	3288100000	12	20	64438	72494	73768	84566	84959	82938	68720	72099.1	71791.1	82206.3	83190.6	84688.2
gi|238487700|ref|XP_002375088.1|conservedhypotheticalprotein[AspergillusflavusNRRL3357]	gi|238487700|ref|XP_002375088.1|conservedhypotheticalprotein[AspergillusflavusNRRL3357]	14	56.9	31.301	0	323.31	6647800000	14	22	38525	46777	45206	46760	46696	44213	41085	46522.2	43994.5	45455.2	45724	45146
gi|238487702|ref|XP_002375089.1|conservedhypotheticalprotein[AspergillusflavusNRRL3357]	gi|238487702|ref|XP_002375089.1|conservedhypotheticalprotein[AspergillusflavusNRRL3357]	3	4.9	52.685	0	2.8251	174510000	3	4	9727.3	11689	11215	11460	11977	11066	10373.7	11625.3	10914.4	11140.2	11727.7	11299.5
gi|238487704|ref|XP_002375090.1|endoxylanase,putative[AspergillusflavusNRRL3357]	gi|238487704|ref|XP_002375090.1|endoxylanase,putative[AspergillusflavusNRRL3357]	9	29	39.044	0	67.699	996090000	9	9	14292	15845	17624	22596	20303	19659	15241.7	15758.7	17151.7	21965.5	19880.4	20073.8
gi|238487714|ref|XP_002375095.1|C2H2fingerdomainprotein,putative[AspergillusflavusNRRL3357]	gi|238487714|ref|XP_002375095.1|C2H2fingerdomainprotein,putative[AspergillusflavusNRRL3357]	8	22	50.594	0	33.375	459400000	8	8	15555	18081	17619	17887	15551	14934	16588.6	17982.5	17146.8	17387.9	15227.3	15249.1
gi|238487716|ref|XP_002375096.1|DUF21andCBSdomainprotein(Mam3),putative[AspergillusflavusNRRL3357]	gi|238487716|ref|XP_002375096.1|DUF21andCBSdomainprotein(Mam3),putative[AspergillusflavusNRRL3357]	11	21.6	78.477	0	131.48	1434100000	11	20	44232	45581	47550	53100	53126	49789	47171.2	45332.7	46275.7	51618.3	52020.2	50839.7
gi|238487738|ref|XP_002375107.1|WDrepeatprotein[AspergillusflavusNRRL3357]	gi|238487738|ref|XP_002375107.1|WDrepeatprotein[AspergillusflavusNRRL3357]	12	13.1	107.97	0	22.687	1257700000	12	14	36620	37000	39014	38753	39462	37968	39053.4	36798.4	37968.5	37671.6	38640.6	38769.2
gi|238487742|ref|XP_002375109.1|conservedhypotheticalprotein[AspergillusflavusNRRL3357]	gi|238487742|ref|XP_002375109.1|conservedhypotheticalprotein[AspergillusflavusNRRL3357]	4	12.3	49.892	0	28.603	381630000	4	5	10129	11102	10963	11867	11884	11888	10802.1	11041.5	10669.2	11535.9	11636.6	12138.9
gi|238487746|ref|XP_002375111.1|NADH-dependentflavinoxidoreductase,putative[AspergillusflavusNRRL3357]	gi|238487746|ref|XP_002375111.1|NADH-dependentflavinoxidoreductase,putative[AspergillusflavusNRRL3357]	16	47.5	46.184	0	57.57	12508000000	18	25	47160	49463	50202	51962	49263	48879	50293.8	49193.6	48856.6	50512.1	48237.6	49910.5
gi|238487752|ref|XP_002375114.1|mitochondrialinnermembranetranslocasesubunit(TIM17),putative[AspergillusflavusNRRL3357]	gi|238487752|ref|XP_002375114.1|mitochondrialinnermembranetranslocasesubunit(TIM17),putative[AspergillusflavusNRRL3357]	3	17.5	16.063	0.00042427	2.435	1106100000	3	4	11178	12528	13296	12457	12327	11968	11920.8	12459.8	12939.7	12109.4	12070.4	12220.6
gi|238487758|ref|XP_002375117.1|maleylacetoacetateisomeraseMaiA[AspergillusflavusNRRL3357]	gi|238487758|ref|XP_002375117.1|maleylacetoacetateisomeraseMaiA[AspergillusflavusNRRL3357]	4	20.2	25.614	0	43.58	2364000000	4	6	19593	22161	22199	24734	25492	24173	20895	22040.3	21604.1	24043.8	24961.4	24683.1
gi|238487760|ref|XP_002375118.1|fumarylacetoacetatehydrolaseFahA[AspergillusflavusNRRL3357]	gi|238487760|ref|XP_002375118.1|fumarylacetoacetatehydrolaseFahA[AspergillusflavusNRRL3357]	13	28.8	46.876	0	118.97	4614700000	13	12	22630	25078	25219	25406	24531	24373	24133.8	24941.4	24543.2	24697.1	24020.4	24887.3
gi|238487762|ref|XP_002375119.1|homogentisate1,2-dioxygenase(HmgA),putative[AspergillusflavusNRRL3357]	gi|238487762|ref|XP_002375119.1|homogentisate1,2-dioxygenase(HmgA),putative[AspergillusflavusNRRL3357]	6	17.6	50.35	0	54.201	1386000000	6	7	18259	19077	20007	19778	19779	18796	19472.3	18973.1	19470.8	19226.1	19367.3	19192.6
gi|238487768|ref|XP_002375122.1|conservedhypotheticalprotein[AspergillusflavusNRRL3357]	gi|238487768|ref|XP_002375122.1|conservedhypotheticalprotein[AspergillusflavusNRRL3357]	21	38.6	76.392	0	177.55	5279100000	21	30	89731	95783	96872	73787	73462	67566	95693.7	95261.2	94275.9	71728.1	71932.9	68991.8
gi|238487770|ref|XP_002375123.1|14-alphasteroldemethylaseCyp51A[AspergillusflavusNRRL3357];gi|238505404|ref|XP_002383931.1|cytochromeP450,putative[AspergillusflavusNRRL3357]	gi|238487770|ref|XP_002375123.1|14-alphasteroldemethylaseCyp51A[AspergillusflavusNRRL3357]	12	34.9	58.222	0	111.23	4182500000	12;1	19	32563	35968	36518	44060	42503	42530	34726.8	35772.1	35539.4	42830.6	41618.3	43427.5
gi|238487778|ref|XP_002375127.1|t-complexprotein1,epsilonsubunit,putative[AspergillusflavusNRRL3357]	gi|238487778|ref|XP_002375127.1|t-complexprotein1,epsilonsubunit,putative[AspergillusflavusNRRL3357]	34	67.1	63.462	0	323.31	19431000000	34	51	176490	183790	190880	184750	177870	169650	188218	182789	185765	179595	174168	173230
gi|238487780|ref|XP_002375128.1|heterochromatinprotein,putative[AspergillusflavusNRRL3357]	gi|238487780|ref|XP_002375128.1|heterochromatinprotein,putative[AspergillusflavusNRRL3357]	7	34.8	25.443	0	69.941	1678400000	7	8	31998	35957	34975	34266	33031	30887	34124.3	35761.1	34037.7	33309.8	32343.5	31538.8
gi|238487786|ref|XP_002375131.1|essentialcytoplasmicproteinCtr86,putative[AspergillusflavusNRRL3357]	gi|238487786|ref|XP_002375131.1|essentialcytoplasmicproteinCtr86,putative[AspergillusflavusNRRL3357]	8	11.4	85.753	0	15.226	2104200000	8	8	26867	29206	27950	30809	31138	30646	28652.3	29046.9	27201	29949.3	30489.9	31292.7
gi|238487788|ref|XP_002375132.1|conservedhypotheticalprotein[AspergillusflavusNRRL3357]	gi|238487788|ref|XP_002375132.1|conservedhypotheticalprotein[AspergillusflavusNRRL3357]	4	40.1	23.369	0	38.214	1451100000	4	8	23555	23210	24389	28596	28557	26271	25120.2	23083.6	23735.4	27798.1	27962.6	26825.4
gi|238487794|ref|XP_002375135.1|GDP-mannosepyrophosphorylaseA[AspergillusflavusNRRL3357]	gi|238487794|ref|XP_002375135.1|GDP-mannosepyrophosphorylaseA[AspergillusflavusNRRL3357]	18	46.1	48.625	0	323.31	11705000000	18	32	182470	204180	209760	216500	215200	209470	194595	203068	204139	210459	210721	213890
gi|238487796|ref|XP_002375136.1|dynaminGTPase,putative[AspergillusflavusNRRL3357]	gi|238487796|ref|XP_002375136.1|dynaminGTPase,putative[AspergillusflavusNRRL3357]	2	2	90.74	0.001048	2.229	1490300000	2	3	0	0	0	0	0	0	0	0	0	0	0	0
gi|238487798|ref|XP_002375137.1|lysyl-tRNAsynthetase[AspergillusflavusNRRL3357]	gi|238487798|ref|XP_002375137.1|lysyl-tRNAsynthetase[AspergillusflavusNRRL3357]	35	54.8	68.796	0	323.31	34619000000	35	66	202780	221980	226450	220140	218930	213300	216255	220771	220381	213997	214373	217801
gi|238487802|ref|XP_002375139.1|eukaryotictranslationinitiationfactorsubuniteIF2B-gamma,putative[AspergillusflavusNRRL3357]	gi|238487802|ref|XP_002375139.1|eukaryotictranslationinitiationfactorsubuniteIF2B-gamma,putative[AspergillusflavusNRRL3357]	11	27.3	57.796	0	149.85	2702400000	11	19	48655	60576	57253	58807	55745	52590	51888.2	60246	55718.7	57166.1	54584.7	53699.8
gi|238487808|ref|XP_002375142.1|cytochromecoxidaseassemblyproteincox15[AspergillusflavusNRRL3357]	gi|238487808|ref|XP_002375142.1|cytochromecoxidaseassemblyproteincox15[AspergillusflavusNRRL3357]	6	16.6	59.901	0	49.699	1023200000	6	8	30286	32579	33008	37051	38368	35069	32298.5	32401.5	32123.4	36017.1	37569.4	35809
gi|238487810|ref|XP_002375143.1|conservedhypotheticalprotein[AspergillusflavusNRRL3357]	gi|238487810|ref|XP_002375143.1|conservedhypotheticalprotein[AspergillusflavusNRRL3357]	5	9.3	51.089	0	8.0967	152610000	5	6	12484	12292	11995	13683	12961	13391	13313.6	12225	11673.5	13301.2	12691.2	13673.6
gi|238487812|ref|XP_002375144.1|mRNAcapmethyltransferase[AspergillusflavusNRRL3357]	gi|238487812|ref|XP_002375144.1|mRNAcapmethyltransferase[AspergillusflavusNRRL3357]	4	8.4	64.924	0	55.977	333550000	4	5	5925.6	6277.5	5913	7360.2	6515.9	6395.9	6319.36	6243.3	5754.54	7154.82	6380.27	6530.87
gi|238487814|ref|XP_002375145.1|conservedhypotheticalprotein[AspergillusflavusNRRL3357]	gi|238487814|ref|XP_002375145.1|conservedhypotheticalprotein[AspergillusflavusNRRL3357]	2	4.1	54.564	0.0036482	1.7999	21311000	2	2	0	0	0	0	0	0	0	0	0	0	0	0
gi|238487818|ref|XP_002375147.1|phosphoenolpyruvatecarboxykinaseAcuF[AspergillusflavusNRRL3357]	gi|238487818|ref|XP_002375147.1|phosphoenolpyruvatecarboxykinaseAcuF[AspergillusflavusNRRL3357]	17	35.3	66.547	0	139.96	4998100000	17	22	51714	58819	58930	62661	63307	59346	55150.4	58498.6	57350.7	60912.5	61989.3	60598.3
gi|238487826|ref|XP_002375151.1|peroxisomalbiogenesisfactor(PEX11),putative[AspergillusflavusNRRL3357]	gi|238487826|ref|XP_002375151.1|peroxisomalbiogenesisfactor(PEX11),putative[AspergillusflavusNRRL3357]	5	19.6	26.159	0	27.953	1830800000	5	7	23083	24006	25543	26445	28118	23574	24616.9	23875.2	24858.5	25707.1	27532.7	24071.5
gi|238487830|ref|XP_002375153.1|proteasomeregulatoryparticlesubunit(RpnG),putative[AspergillusflavusNRRL3357]	gi|238487830|ref|XP_002375153.1|proteasomeregulatoryparticlesubunit(RpnG),putative[AspergillusflavusNRRL3357]	17	33.4	54.247	0	79.138	11999000000	17	29	82910	83450	87972	85537	86778	81328	88419.4	82995.4	85614.4	83150.2	84971.7	83044.2
gi|238487832|ref|XP_002375154.1|alanineaminotransferase,putative[AspergillusflavusNRRL3357]	gi|238487832|ref|XP_002375154.1|alanineaminotransferase,putative[AspergillusflavusNRRL3357]	14	38.2	54.829	0	60.776	3423700000	15	25	61891	67469	68174	70880	71984	70574	66003.7	67101.5	66347	68902.2	70485.7	72063.3
gi|238487834|ref|XP_002375155.1|conservedhypotheticalprotein[AspergillusflavusNRRL3357]	gi|238487834|ref|XP_002375155.1|conservedhypotheticalprotein[AspergillusflavusNRRL3357]	2	6.4	41.608	0	5.7519	105680000	2	2	0	0	0	0	0	0	0	0	0	0	0	0
gi|238487838|ref|XP_002375157.1|C6fingerdomainprotein,putative[AspergillusflavusNRRL3357]	gi|238487838|ref|XP_002375157.1|C6fingerdomainprotein,putative[AspergillusflavusNRRL3357]	2	4.2	88.94	0	3.9303	113260000	2	2	0	0	0	0	0	0	0	0	0	0	0	0
gi|238487840|ref|XP_002375158.1|chromatinremodelingcomplexsubunit(Rsc9),putative[AspergillusflavusNRRL3357]	gi|238487840|ref|XP_002375158.1|chromatinremodelingcomplexsubunit(Rsc9),putative[AspergillusflavusNRRL3357]	7	11.9	84.829	0	33.608	675480000	7	8	36918	39890	43569	43906	44800	41972	39371.2	39672.7	42401.4	42680.9	43867.5	42857.7
gi|238487844|ref|XP_002375160.1|arf-GTPaseactivatingprotein,putative[AspergillusflavusNRRL3357]	gi|238487844|ref|XP_002375160.1|arf-GTPaseactivatingprotein,putative[AspergillusflavusNRRL3357]	6	18.7	49.181	0	61.804	420140000	6	7	0	0	0	0	0	0	0	0	0	0	0	0
gi|238487846|ref|XP_002375161.1|methionine-R-sulfoxidereductaseSelR,putative[AspergillusflavusNRRL3357]	gi|238487846|ref|XP_002375161.1|methionine-R-sulfoxidereductaseSelR,putative[AspergillusflavusNRRL3357]	7	40.2	23.738	0	61.992	2479100000	7	13	80293	88396	90577	92047	93889	89602	85628.5	87914.5	88149.6	89478.5	91934.7	91492.8
gi|238487848|ref|XP_002375162.1|Smrdomainprotein[AspergillusflavusNRRL3357]	gi|238487848|ref|XP_002375162.1|Smrdomainprotein[AspergillusflavusNRRL3357]	1	1.6	60.565	1	-2	0	1	0	0	0	0	0	0	0	0	0	0	0	0	0
gi|238487860|ref|XP_002375168.1|cataboliterepressorprotein(CreC),putative[AspergillusflavusNRRL3357]	gi|238487860|ref|XP_002375168.1|cataboliterepressorprotein(CreC),putative[AspergillusflavusNRRL3357]	7	14	63.235	0	36.236	438170000	7	7	13782	14227	15756	15854	15221	15477	14697.8	14149.5	15333.8	15411.6	14904.2	15803.6
gi|238487862|ref|XP_002375169.1|mitochondrialGTPase(Miro-2),putative[AspergillusflavusNRRL3357]	gi|238487862|ref|XP_002375169.1|mitochondrialGTPase(Miro-2),putative[AspergillusflavusNRRL3357]	8	14.8	70.286	0	36.501	404950000	8	10	14084	15855	16167	17489	17110	14987	15019.9	15768.6	15733.7	17001	16753.9	15303.3
gi|238487864|ref|XP_002375170.1|DUF500andSH3domainprotein[AspergillusflavusNRRL3357]	gi|238487864|ref|XP_002375170.1|DUF500andSH3domainprotein[AspergillusflavusNRRL3357]	14	39.6	43.586	0	88.899	3719700000	14	18	40888	46000	47736	50131	50625	47605	43605	45749.4	46456.7	48732.2	49571.3	48609.6
gi|238487866|ref|XP_002375171.1|telomeresilencingproteinZds1,putative[AspergillusflavusNRRL3357]	gi|238487866|ref|XP_002375171.1|telomeresilencingproteinZds1,putative[AspergillusflavusNRRL3357]	2	3.1	96.853	0	4.3214	106520000	2	2	2914	2591	3007.1	3520.3	2547.2	2634.5	3107.64	2576.89	2926.51	3422.07	2494.18	2690.09
gi|238487868|ref|XP_002375172.1|conservedhypotheticalprotein[AspergillusflavusNRRL3357]	gi|238487868|ref|XP_002375172.1|conservedhypotheticalprotein[AspergillusflavusNRRL3357]	2	26.3	10.231	0	20.252	247960000	2	3	0	0	0	0	0	0	0	0	0	0	0	0
gi|238487870|ref|XP_002375173.1|carboncataboliterepressionproteinCreD,putative[AspergillusflavusNRRL3357]	gi|238487870|ref|XP_002375173.1|carboncataboliterepressionproteinCreD,putative[AspergillusflavusNRRL3357]	11	31.3	67.102	0	182.17	2341200000	11	18	25514	26448	27662	31115	32104	29991	27209.4	26303.9	26920.7	30246.8	31435.8	30623.9
gi|238487872|ref|XP_002375174.1|PHdomainprotein[AspergillusflavusNRRL3357]	gi|238487872|ref|XP_002375174.1|PHdomainprotein[AspergillusflavusNRRL3357]	24	47.8	57.045	0	274.67	16812000000	24	55	154470	171290	173390	153920	145060	145770	164735	170357	168743	149625	142041	148846
gi|238487874|ref|XP_002375175.1|conservedhypotheticalprotein[AspergillusflavusNRRL3357]	gi|238487874|ref|XP_002375175.1|conservedhypotheticalprotein[AspergillusflavusNRRL3357]	2	12.5	37.234	0	58.965	98120000	2	2	882.3	1251.8	1110.1	1375	1116.5	722.4	940.929	1244.98	1080.35	1336.63	1093.26	737.644
gi|238487876|ref|XP_002375176.1|lactoylglutathionelyase[AspergillusflavusNRRL3357]	gi|238487876|ref|XP_002375176.1|lactoylglutathionelyase[AspergillusflavusNRRL3357]	11	52.5	36.418	0	323.31	12298000000	12	19	64433	72383	71016	76614	77352	71563	68714.6	71988.7	69112.8	74476.2	75741.9	73073.1
gi|238487884|ref|XP_002375180.1|conservedhypotheticalprotein[AspergillusflavusNRRL3357]	gi|238487884|ref|XP_002375180.1|conservedhypotheticalprotein[AspergillusflavusNRRL3357]	1	3.3	47.804	0	3.461	20114000	1	1	0	0	0	0	0	0	0	0	0	0	0	0
gi|238487890|ref|XP_002375183.1|celldivisioncontrolprotein2kinase,putative[AspergillusflavusNRRL3357]	gi|238487890|ref|XP_002375183.1|celldivisioncontrolprotein2kinase,putative[AspergillusflavusNRRL3357]	6	27.5	36.357	0	17.721	432890000	8	6	11570	12308	12637	14723	15164	15021	12338.8	12241	12298.3	14312.2	14848.4	15338
gi|238487892|ref|XP_002375184.1|oxidoreductase,2OG-Fe(II)oxygenasefamily[AspergillusflavusNRRL3357]	gi|238487892|ref|XP_002375184.1|oxidoreductase,2OG-Fe(II)oxygenasefamily[AspergillusflavusNRRL3357]	2	9.2	41.083	0	9.6421	24228000	2	2	0	0	0	0	0	0	0	0	0	0	0	0
gi|238487898|ref|XP_002375187.1|generalamidaseGmdA,putative[AspergillusflavusNRRL3357]	gi|238487898|ref|XP_002375187.1|generalamidaseGmdA,putative[AspergillusflavusNRRL3357]	4	5.4	62.227	0	3.9623	128510000	4	4	6791.3	7919.7	8194.9	7734.5	7361.2	6785.5	7242.59	7876.56	7975.28	7518.68	7207.98	6928.69
gi|238487900|ref|XP_002375188.1|conservedhypotheticalprotein[AspergillusflavusNRRL3357]	gi|238487900|ref|XP_002375188.1|conservedhypotheticalprotein[AspergillusflavusNRRL3357]	8	14	61.542	0	12.227	396410000	8	9	8273.8	8665	8207	9382.8	7824.4	7794.6	8823.6	8617.8	7987.06	9120.98	7661.54	7959.08
gi|238487904|ref|XP_002375190.1|NADdependentepimerase;dehydratase,putative[AspergillusflavusNRRL3357]	gi|238487904|ref|XP_002375190.1|NADdependentepimerase/dehydratase,putative[AspergillusflavusNRRL3357]	5	24.6	37.999	0	111.23	1289400000	5	7	10974	12508	12622	12655	13248	13282	11703.2	12439.9	12283.7	12301.9	12972.2	13562.3
gi|238487908|ref|XP_002375192.1|RNPdomainprotein[AspergillusflavusNRRL3357]	gi|238487908|ref|XP_002375192.1|RNPdomainprotein[AspergillusflavusNRRL3357]	5	14.9	39.826	0	9.9933	322760000	5	5	14116	15301	16736	14047	13566	13434	15054	15217.7	16287.5	13655	13283.6	13717.5
gi|238487910|ref|XP_002375193.1|6-phosphogluconatedehydrogenaseGnd1,putative[AspergillusflavusNRRL3357]	gi|238487910|ref|XP_002375193.1|6-phosphogluconatedehydrogenaseGnd1,putative[AspergillusflavusNRRL3357]	27	61.3	54.216	0	323.31	95444000000	27	49	132980	139680	147100	152010	153640	148060	141817	138919	143158	147768	150442	151184
gi|238487912|ref|XP_002375194.1|conservedhypotheticalprotein[AspergillusflavusNRRL3357]	gi|238487912|ref|XP_002375194.1|conservedhypotheticalprotein[AspergillusflavusNRRL3357]	3	17.4	26.494	0	34.472	870210000	3	5	16005	18723	17640	18203	18014	18094	17068.5	18621	17167.3	17695.1	17639	18475.8
gi|238487916|ref|XP_002375196.1|DNA(apurinicorapyrimidinicsite)lyase,endonuclease[AspergillusflavusNRRL3357]	gi|238487916|ref|XP_002375196.1|DNA(apurinicorapyrimidinicsite)lyase,endonuclease[AspergillusflavusNRRL3357]	9	16.3	62.667	0	26.889	654880000	9	10	15463	15491	17396	13902	14365	15017	16490.5	15406.6	16929.8	13514.1	14066	15333.9
gi|238487918|ref|XP_002375197.1|spindlecheckpointproteinbubr1,putative[AspergillusflavusNRRL3357]	gi|238487918|ref|XP_002375197.1|spindlecheckpointproteinbubr1,putative[AspergillusflavusNRRL3357]	10	24.8	55.016	0	64.114	1868700000	10	12	13789	14758	14804	15262	15651	14052	14705.3	14677.6	14407.3	14836.1	15325.2	14348.5
gi|238487936|ref|XP_002375206.1|pyroglutamylpeptidasetypeI,putative[AspergillusflavusNRRL3357]	gi|238487936|ref|XP_002375206.1|pyroglutamylpeptidasetypeI,putative[AspergillusflavusNRRL3357]	5	21.8	29.567	0	11.11	583020000	5	6	15639	15088	16435	16542	18561	16533	16678.2	15005.8	15994.6	16080.4	18174.7	16881.9
gi|238487938|ref|XP_002375207.1|MOSCdomainprotein[AspergillusflavusNRRL3357]	gi|238487938|ref|XP_002375207.1|MOSCdomainprotein[AspergillusflavusNRRL3357]	6	14.4	39.542	0	20.297	733980000	6;1	8	18653	18607	20301	22837	23150	21724	19892.5	18505.6	19757	22199.8	22668.1	22182.4
gi|238487940|ref|XP_002375208.1|DNApolymeraseV,putative[AspergillusflavusNRRL3357]	gi|238487940|ref|XP_002375208.1|DNApolymeraseV,putative[AspergillusflavusNRRL3357]	8	9.9	109.94	0	27.661	461430000	8	9	20817	22774	23133	22570	23376	21261	22200.3	22649.9	22513.1	21940.2	22889.4	21709.7
gi|238487946|ref|XP_002375211.1|GINSDNAreplicationcomplexsubunitSld5,putative[AspergillusflavusNRRL3357]	gi|238487946|ref|XP_002375211.1|GINSDNAreplicationcomplexsubunitSld5,putative[AspergillusflavusNRRL3357]	1	12.8	15.279	0	12.859	40458000	1	1	0	0	0	0	0	0	0	0	0	0	0	0
gi|238487948|ref|XP_002375212.1|SCFubiquitinligasesubunitCulC,putative[AspergillusflavusNRRL3357]	gi|238487948|ref|XP_002375212.1|SCFubiquitinligasesubunitCulC,putative[AspergillusflavusNRRL3357]	9	11.5	101.48	0	26.712	620790000	9	10	15515	16746	17420	17826	17413	17848	16546	16654.8	16953.2	17328.6	17050.6	18224.6
gi|238487950|ref|XP_002375213.1|mitochondrialimportproteinZim17,putative[AspergillusflavusNRRL3357]	gi|238487950|ref|XP_002375213.1|mitochondrialimportproteinZim17,putative[AspergillusflavusNRRL3357]	2	14.9	21.864	0	23.263	166250000	2	3	27946	29111	28788	32058	30899	28913	29803	28952.4	28016.5	31163.5	30255.8	29523.1
gi|238487952|ref|XP_002375214.1|HEATrepeatprotein(DRIM),putative[AspergillusflavusNRRL3357]	gi|238487952|ref|XP_002375214.1|HEATrepeatprotein(DRIM),putative[AspergillusflavusNRRL3357]	4	2.6	188.25	0	7.1527	89121000	4	4	1241.9	1259	1105.2	1031.2	1237.5	926.64	1324.43	1252.14	1075.58	1002.43	1211.74	946.194
gi|238487954|ref|XP_002375215.1|CwfJdomainprotein[AspergillusflavusNRRL3357]	gi|238487954|ref|XP_002375215.1|CwfJdomainprotein[AspergillusflavusNRRL3357]	3	8	61.235	0	21.177	213030000	3	3	4634.6	4597	5395.9	4648.6	5714.9	5759.4	4942.57	4571.96	5251.29	4518.89	5595.95	5880.94
gi|238487958|ref|XP_002375217.1|conservedhypotheticalprotein[AspergillusflavusNRRL3357]	gi|238487958|ref|XP_002375217.1|conservedhypotheticalprotein[AspergillusflavusNRRL3357]	1	9	16.544	1	-2	0	1	0	0	0	0	0	0	0	0	0	0	0	0	0
gi|238487962|ref|XP_002375219.1|DNA-directedRNApolymeraseIsubunitbeta(Rpa2),putative[AspergillusflavusNRRL3357]	gi|238487962|ref|XP_002375219.1|DNA-directedRNApolymeraseIsubunitbeta(Rpa2),putative[AspergillusflavusNRRL3357]	9	6.9	138.67	0	21.081	570300000	9	10	9847.4	11085	11119	9897.4	9620.6	8866.6	10501.8	11024.6	10821	9621.22	9420.35	9053.71
gi|238487964|ref|XP_002375220.1|proteasomecomponentPre2,putative[AspergillusflavusNRRL3357]	gi|238487964|ref|XP_002375220.1|proteasomecomponentPre2,putative[AspergillusflavusNRRL3357]	10	39.2	32.871	0	60.348	7486700000	10	15	47313	48783	51041	49902	51104	49392	50457	48517.3	49673.1	48509.5	50040.3	50434.3
gi|238487972|ref|XP_002375224.1|sphingomyelinasefamilyprotein,putative[AspergillusflavusNRRL3357]	gi|238487972|ref|XP_002375224.1|sphingomyelinasefamilyprotein,putative[AspergillusflavusNRRL3357]	3	13	47.807	0	13.593	204270000	3	3	13821	15847	16704	15766	16125	15085	14739.4	15760.7	16256.3	15326.1	15789.4	15403.3
gi|238487974|ref|XP_002375225.1|thiazolebiosynthesisenzymeSti35[AspergillusflavusNRRL3357]	gi|238487974|ref|XP_002375225.1|thiazolebiosynthesisenzymeSti35[AspergillusflavusNRRL3357]	6	25.7	35.109	0	87.553	1512100000	6	7	20272	21443	21923	31272	30755	30861	21619.1	21326.2	21335.5	30399.4	30114.8	31512.2
gi|238487976|ref|XP_002375226.1|retrograderegulationprotein2[AspergillusflavusNRRL3357]	gi|238487976|ref|XP_002375226.1|retrograderegulationprotein2[AspergillusflavusNRRL3357]	3	5.8	62.385	0	3.166	104330000	3	3	0	0	0	0	0	0	0	0	0	0	0	0
gi|238487980|ref|XP_002375228.1|conservedhypotheticalprotein[AspergillusflavusNRRL3357]	gi|238487980|ref|XP_002375228.1|conservedhypotheticalprotein[AspergillusflavusNRRL3357]	8	13.7	73.648	0	39.851	1083300000	8	11	20297	23676	23949	23511	25400	23325	21645.7	23547	23307.2	22855	24871.3	23817.2
gi|238487986|ref|XP_002375231.1|chorismatesynthase[AspergillusflavusNRRL3357]	gi|238487986|ref|XP_002375231.1|chorismatesynthase[AspergillusflavusNRRL3357]	15	42.6	45.511	0	323.31	13688000000	15	37	110860	119020	124780	116050	115510	107190	118227	118372	121436	112812	113106	109452
gi|238487988|ref|XP_002375232.1|lipoyltransferaseandlipoate-proteinligase,putative[AspergillusflavusNRRL3357]	gi|238487988|ref|XP_002375232.1|lipoyltransferaseandlipoate-proteinligase,putative[AspergillusflavusNRRL3357]	1	2.5	50.233	0	4.2184	0	1	1	0	0	0	0	0	0	0	0	0	0	0	0
gi|238488000|ref|XP_002375238.1|methionyl-tRNAformyltransferasefamilyprotein,putative[AspergillusflavusNRRL3357]	gi|238488000|ref|XP_002375238.1|methionyl-tRNAformyltransferasefamilyprotein,putative[AspergillusflavusNRRL3357]	2	4.5	43.943	0.00042571	2.4647	59091000	2	2	2475.4	2901.3	2755	3398.4	3588.4	3292.1	2639.89	2885.5	2681.17	3303.57	3513.71	3361.57
gi|238488004|ref|XP_002375240.1|RhoGTPaseRho1[AspergillusflavusNRRL3357]	gi|238488004|ref|XP_002375240.1|RhoGTPaseRho1[AspergillusflavusNRRL3357]	11	47.2	21.621	0	160.69	42890000000	11	34	111940	117200	120970	127910	126250	121920	119378	116562	117728	124341	123622	124493
gi|238488006|ref|XP_002375241.1|KOWmotifdomainprotein[AspergillusflavusNRRL3357]	gi|238488006|ref|XP_002375241.1|KOWmotifdomainprotein[AspergillusflavusNRRL3357]	7	26.9	40.539	0	40.37	1370300000	7	8	16856	18639	18292	21142	23025	19258	17976.1	18537.5	17801.8	20552.1	22545.7	19664.4
gi|238488008|ref|XP_002375242.1|negativeregulatorofDNAtransposition(Rtt106),putative[AspergillusflavusNRRL3357]	gi|238488008|ref|XP_002375242.1|negativeregulatorofDNAtransposition(Rtt106),putative[AspergillusflavusNRRL3357]	2	8.6	49.968	0	19.006	109740000	2	2	8322.7	8368.8	8984.4	8141	7845.9	8265	8875.75	8323.21	8743.63	7913.83	7682.59	8439.41
gi|238488010|ref|XP_002375243.1|caseinkinaseI,putative[AspergillusflavusNRRL3357]	gi|238488010|ref|XP_002375243.1|caseinkinaseI,putative[AspergillusflavusNRRL3357]	13	33.3	49.932	0	171.82	4167900000	13	25	105760	111140	118830	113740	116680	110460	112788	110535	115645	110566	114251	112791
gi|238488014|ref|XP_002375245.1|regulatorofGproteinsignalingdomainproteinRgsD[AspergillusflavusNRRL3357]	gi|238488014|ref|XP_002375245.1|regulatorofGproteinsignalingdomainproteinRgsD[AspergillusflavusNRRL3357]	1	2.5	39.527	0	3.9267	1179700000	1	1	10360	10396	10641	12721	12191	11649	11048.4	10339.4	10355.8	12366	11937.2	11894.8
gi|238488016|ref|XP_002375246.1|DUF647domainprotein[AspergillusflavusNRRL3357]	gi|238488016|ref|XP_002375246.1|DUF647domainprotein[AspergillusflavusNRRL3357]	2	4.5	55.961	0	5.4522	22927000	2	2	3065.6	4474.8	4426.5	3703.3	3938.1	3759.8	3269.31	4450.42	4307.87	3599.96	3856.13	3839.14
gi|238488020|ref|XP_002375248.1|conservedhypotheticalprotein[AspergillusflavusNRRL3357]	gi|238488020|ref|XP_002375248.1|conservedhypotheticalprotein[AspergillusflavusNRRL3357]	4	31.7	12.872	0	12.918	2115000000	4	6	32361	34945	36211	37410	34737	34755	34511.4	34754.6	35240.6	36366.1	34014	35488.4
gi|238488022|ref|XP_002375249.1|RNApolymeraseIImediatorcomplexsubunitSrb5,putative[AspergillusflavusNRRL3357]	gi|238488022|ref|XP_002375249.1|RNApolymeraseIImediatorcomplexsubunitSrb5,putative[AspergillusflavusNRRL3357]	2	8.1	30.477	0	3.4598	124830000	2	2	11463	13546	13193	14541	13565	13465	12224.7	13472.2	12839.4	14135.2	13282.6	13749.1
gi|238488024|ref|XP_002375250.1|DNA3'-phosphataseTpp1,putative[AspergillusflavusNRRL3357]	gi|238488024|ref|XP_002375250.1|DNA3'-phosphataseTpp1,putative[AspergillusflavusNRRL3357]	1	5.7	36.723	0.00042337	2.3804	27228000	1	1	0	0	0	0	0	0	0	0	0	0	0	0
gi|238488030|ref|XP_002375253.1|peptidase,putative[AspergillusflavusNRRL3357]	gi|238488030|ref|XP_002375253.1|peptidase,putative[AspergillusflavusNRRL3357]	5	15.8	45.809	0	16.156	995910000	5	6	17505	17670	18452	19902	19118	19063	18668.2	17573.7	17957.5	19346.7	18720.1	19465.3
gi|238488032|ref|XP_002375254.1|mannosyl-oligosaccharidealpha-1,2-mannosidase[AspergillusflavusNRRL3357]	gi|238488032|ref|XP_002375254.1|mannosyl-oligosaccharidealpha-1,2-mannosidase[AspergillusflavusNRRL3357]	3	4.8	81.137	0	4.8892	126910000	3	3	9096.5	10422	9723	10388	9719.9	9865.8	9700.97	10365.2	9462.43	10098.1	9517.58	10074
gi|238488034|ref|XP_002375255.1|proteasomeregulatoryparticlesubunitRpt4,putative[AspergillusflavusNRRL3357]	gi|238488034|ref|XP_002375255.1|proteasomeregulatoryparticlesubunitRpt4,putative[AspergillusflavusNRRL3357]	16	47.7	46.412	0	119.79	19859000000	20	33	109500	121220	122160	124050	122950	120520	116776	120560	118886	120589	120391	123063
gi|238488036|ref|XP_002375256.1|enolase;allergenAspF22[AspergillusflavusNRRL3357]	gi|238488036|ref|XP_002375256.1|enolase/allergenAspF22[AspergillusflavusNRRL3357]	27	72.4	47.406	0	323.31	165590000000	27	127	421350	429230	439990	466320	459120	438540	449349	426892	428199	453308	449564	447794
gi|238488038|ref|XP_002375257.1|eukaryotictranslationinitiationfactor3subunitEifCj,putative[AspergillusflavusNRRL3357]	gi|238488038|ref|XP_002375257.1|eukaryotictranslationinitiationfactor3subunitEifCj,putative[AspergillusflavusNRRL3357]	9	35.1	29.688	0	111.4	6478500000	9	17	40805	44716	47250	43935	42902	42637	43516.5	44472.4	45983.7	42709	42009	43536.7
gi|238488040|ref|XP_002375258.1|14-3-3proteinsigma,gamma,zeta,beta;alpha,putative[AspergillusflavusNRRL3357]	gi|238488040|ref|XP_002375258.1|14-3-3proteinsigma,gamma,zeta,beta/alpha,putative[AspergillusflavusNRRL3357]	14	60.7	22.89	0	97.185	86957000000	16	49	215080	228380	232800	228500	227990	217820	229372	227136	226561	222124	223244	222416
gi|238488042|ref|XP_002375259.1|endoplasmicreticulumcalciumATPase,putative[AspergillusflavusNRRL3357]	gi|238488042|ref|XP_002375259.1|endoplasmicreticulumcalciumATPase,putative[AspergillusflavusNRRL3357]	22	26.1	109.14	0	109.16	2707500000	22	23	65592	69923	73041	70519	70329	67653	69950.6	69542.1	71083.6	68551.2	68865.1	69080.6
gi|238488046|ref|XP_002375261.1|hypotheticalproteinAFLA_037530[AspergillusflavusNRRL3357]	gi|238488046|ref|XP_002375261.1|hypotheticalproteinAFLA_037530[AspergillusflavusNRRL3357]	2	5.5	59.02	0	4.7473	74746000	2	3	5480	6592.1	6169.5	6722.4	7111.2	6193.7	5844.15	6556.19	6004.16	6534.82	6963.18	6324.4
gi|238488050|ref|XP_002375263.1|geranylgeranyltransferasebetasubunit,putative[AspergillusflavusNRRL3357]	gi|238488050|ref|XP_002375263.1|geranylgeranyltransferasebetasubunit,putative[AspergillusflavusNRRL3357]	2	5.7	46.767	0.0042186	1.7014	332190000	3	2	4127.6	4084.4	4914.8	3965	4449.2	4472.4	4401.88	4062.15	4783.09	3854.36	4356.59	4566.78
gi|238488054|ref|XP_002375265.1|CFEMdomainprotein,putative[AspergillusflavusNRRL3357]	gi|238488054|ref|XP_002375265.1|CFEMdomainprotein,putative[AspergillusflavusNRRL3357]	4	26.7	18.948	0	64.87	4241300000	4	8	25726	27080	28840	37156	40476	35371	27435.5	26932.5	28067.1	36119.2	39633.5	36117.4
gi|238488064|ref|XP_002375270.1|FK506suppressorSfk1,putative[AspergillusflavusNRRL3357]	gi|238488064|ref|XP_002375270.1|FK506suppressorSfk1,putative[AspergillusflavusNRRL3357]	2	5.8	31.049	0.0016414	1.9343	43303000	2	2	0	0	0	0	0	0	0	0	0	0	0	0
gi|238488066|ref|XP_002375271.1|prenylatedRABacceptor,putative[AspergillusflavusNRRL3357]	gi|238488066|ref|XP_002375271.1|prenylatedRABacceptor,putative[AspergillusflavusNRRL3357]	3	5.4	57.947	0	6.9404	1412100000	3	3	12847	13897	13212	13490	15355	13995	13700.7	13821.3	12857.9	13113.6	15035.4	14290.3
gi|238488070|ref|XP_002375273.1|endoplasmicreticulumDnaJdomainproteinErj5,putative[AspergillusflavusNRRL3357]	gi|238488070|ref|XP_002375273.1|endoplasmicreticulumDnaJdomainproteinErj5,putative[AspergillusflavusNRRL3357]	4	8	44.431	0	6.2553	386840000	4	4	5187.3	5572.1	5481.9	5636.5	5769.1	5089.7	5532	5541.75	5334.99	5479.22	5649.02	5197.1
gi|238488078|ref|XP_002375277.1|cholinedehydrogenase,putative[AspergillusflavusNRRL3357]	gi|238488078|ref|XP_002375277.1|cholinedehydrogenase,putative[AspergillusflavusNRRL3357]	2	2.3	77.729	0	2.9325	88056000	2	2	0	0	0	0	0	0	0	0	0	0	0	0
gi|238488080|ref|XP_002375278.1|DnaJchaperone(Caj1),putative[AspergillusflavusNRRL3357]	gi|238488080|ref|XP_002375278.1|DnaJchaperone(Caj1),putative[AspergillusflavusNRRL3357]	2	14.2	24.08	0	22.532	288950000	2	3	7381.8	8462.1	8934.2	8434.7	8849.9	8289.5	7872.33	8416	8694.77	8199.34	8665.69	8464.43
gi|238488084|ref|XP_002375280.1|mitochondrialproteinFMP32,putative[AspergillusflavusNRRL3357]	gi|238488084|ref|XP_002375280.1|mitochondrialproteinFMP32,putative[AspergillusflavusNRRL3357]	3	12.3	35.079	0	22.829	692540000	3	5	29762	30758	30600	35051	33006	32211	31739.7	30590.5	29779.9	34072.9	32319	32890.7
gi|238488090|ref|XP_002375283.1|proteasomecomponent(Ecm29),putative[AspergillusflavusNRRL3357]	gi|238488090|ref|XP_002375283.1|proteasomecomponent(Ecm29),putative[AspergillusflavusNRRL3357]	13	9.3	205.03	0	62.866	669200000	13	15	41066	46705	47723	44884	47277	43814	43794.9	46450.6	46444.1	43631.6	46292.9	44738.6
gi|238488094|ref|XP_002375285.1|WWdomainprotein[AspergillusflavusNRRL3357]	gi|238488094|ref|XP_002375285.1|WWdomainprotein[AspergillusflavusNRRL3357]	5	7.3	87.788	0	10.851	249560000	5	5	2272.2	2779	2814.2	3047.8	3643.4	2887.5	2423.19	2763.86	2738.78	2962.75	3567.56	2948.43
gi|238488096|ref|XP_002375286.1|actin-relatedprotein2;3complexsubunit1A,putative[AspergillusflavusNRRL3357]	gi|238488096|ref|XP_002375286.1|actin-relatedprotein2/3complexsubunit1A,putative[AspergillusflavusNRRL3357]	16	31.8	76.931	0	136.7	7962300000	17	15	73724	76705	77815	77793	81320	76112	78623	76287.2	75729.6	75622.3	79627.3	77718.1
gi|238488098|ref|XP_002375287.1|smallnuclearribonucleoprotein,putative[AspergillusflavusNRRL3357]	gi|238488098|ref|XP_002375287.1|smallnuclearribonucleoprotein,putative[AspergillusflavusNRRL3357]	5	53.7	15.725	0	106.82	854490000	5	4	7665.5	7989.4	8578.1	7793.5	6283.5	6823.3	8174.88	7945.88	8348.21	7576.03	6152.71	6967.29
gi|238488106|ref|XP_002375291.1|fumarylacetoacetatehydrolasefamilyprotein[AspergillusflavusNRRL3357]	gi|238488106|ref|XP_002375291.1|fumarylacetoacetatehydrolasefamilyprotein[AspergillusflavusNRRL3357]	3	15.8	28.755	0	9.6757	99473000	3	3	15376	15261	16519	18502	18444	17775	16397.7	15177.9	16076.3	17985.7	18060.1	18150.1
gi|238488108|ref|XP_002375292.1|proteasomecomponentPre4,putative[AspergillusflavusNRRL3357]	gi|238488108|ref|XP_002375292.1|proteasomecomponentPre4,putative[AspergillusflavusNRRL3357]	12	55	28.945	0	192.78	11422000000	12	23	96723	111110	107200	109460	108470	102900	103150	110505	104327	106406	106212	105071
gi|238488110|ref|XP_002375293.1|proteasomecomponentPrs3,putative[AspergillusflavusNRRL3357]	gi|238488110|ref|XP_002375293.1|proteasomecomponentPrs3,putative[AspergillusflavusNRRL3357]	10	50.2	28.673	0	151.37	11120000000	10	17	43674	52210	51039	51836	48772	47763	46576.2	51925.6	49671.2	50389.6	47756.8	48770.9
gi|238488112|ref|XP_002375294.1|rRNAprocessingprotein(Rrp20),putative[AspergillusflavusNRRL3357]	gi|238488112|ref|XP_002375294.1|rRNAprocessingprotein(Rrp20),putative[AspergillusflavusNRRL3357]	4	14.7	28.5	0	5.1417	416280000	4	3	0	0	0	0	0	0	0	0	0	0	0	0
gi|238488114|ref|XP_002375295.1|mitochondrionbiogenesisprotein(Mdm31),putative[AspergillusflavusNRRL3357]	gi|238488114|ref|XP_002375295.1|mitochondrionbiogenesisprotein(Mdm31),putative[AspergillusflavusNRRL3357]	2	2.5	82.045	0	2.5823	78850000	2	2	0	0	0	0	0	0	0	0	0	0	0	0
gi|238488120|ref|XP_002375298.1|methyltransferase,putative[AspergillusflavusNRRL3357]	gi|238488120|ref|XP_002375298.1|methyltransferase,putative[AspergillusflavusNRRL3357]	2	6.5	26.657	0.00063318	2.3564	133120000	2	3	0	0	0	0	0	0	0	0	0	0	0	0
gi|238488122|ref|XP_002375299.1|NAD(+)-isocitratedehydrogenasesubunitI[AspergillusflavusNRRL3357]	gi|238488122|ref|XP_002375299.1|NAD(+)-isocitratedehydrogenasesubunitI[AspergillusflavusNRRL3357]	17	51.8	42.061	0	323.31	48621000000	17	46	252040	273740	287500	292070	283450	273320	268788	272249	279795	283920	277550	279088
gi|238488128|ref|XP_002375302.1|proteasomesubunitalphatype3,putative[AspergillusflavusNRRL3357]	gi|238488128|ref|XP_002375302.1|proteasomesubunitalphatype3,putative[AspergillusflavusNRRL3357]	10	34.2	31.719	0	141.94	8633100000	10	18	55777	58562	60774	65534	63310	61401	59483.4	58243	59145.3	63705.3	61992.2	62696.7
gi|238488130|ref|XP_002375303.1|DMRLsynthasefamilyprotein[AspergillusflavusNRRL3357]	gi|238488130|ref|XP_002375303.1|DMRLsynthasefamilyprotein[AspergillusflavusNRRL3357]	9	65.9	21.722	0	190.2	7326100000	9	18	63333	71497	71339	73192	72878	69942	67541.5	71107.5	69427.2	71149.7	71361.1	71417.9
gi|238488132|ref|XP_002375304.1|glucosamine-fructose-6-phosphateaminotransferase[AspergillusflavusNRRL3357]	gi|238488132|ref|XP_002375304.1|glucosamine-fructose-6-phosphateaminotransferase[AspergillusflavusNRRL3357]	38	55	77.127	0	323.31	63078000000	38	99	414950	447300	452580	489280	492410	461270	442524	444863	440451	475627	482161	471004
gi|238488141|ref|XP_002375308.1|pheromoneresponseprotein,putative[AspergillusflavusNRRL3357]	gi|238488141|ref|XP_002375308.1|pheromoneresponseprotein,putative[AspergillusflavusNRRL3357]	1	2.5	55.673	0	3.8019	0	1	0	0	0	0	0	0	0	0	0	0	0	0	0
gi|238488201|ref|XP_002375338.1|williams-beurensyndromechromosomeregion,putative[AspergillusflavusNRRL3357]	gi|238488201|ref|XP_002375338.1|williams-beurensyndromechromosomeregion,putative[AspergillusflavusNRRL3357]	3	21.8	23.258	0	14.913	410050000	3	3	0	0	0	0	0	0	0	0	0	0	0	0
gi|238488209|ref|XP_002375342.1|beta-lactamasefamilyprotein[AspergillusflavusNRRL3357]	gi|238488209|ref|XP_002375342.1|beta-lactamasefamilyprotein[AspergillusflavusNRRL3357]	5	16	47.441	0	14.676	1347400000	5	7	4341.6	4428.2	4710.8	4667.9	4552.5	4398.6	4630.1	4404.08	4584.55	4537.65	4457.74	4491.42
gi|238488211|ref|XP_002375343.1|steroidmonooxygenase,putative[AspergillusflavusNRRL3357]	gi|238488211|ref|XP_002375343.1|steroidmonooxygenase,putative[AspergillusflavusNRRL3357]	22	42.3	63.402	0	272.69	18070000000	22	37	145980	154860	161120	154300	151620	148050	155680	154016	156802	149994	148464	151174
gi|238488229|ref|XP_002375352.1|cellulasefamilyprotein[AspergillusflavusNRRL3357]	gi|238488229|ref|XP_002375352.1|cellulasefamilyprotein[AspergillusflavusNRRL3357]	3	10	46.405	0	9.3656	86422000	3	3	24366	24169	26376	25109	26223	24957	25985.1	24037.3	25669.1	24408.4	25677.2	25483.6
gi|238488237|ref|XP_002375356.1|glutamine-serine-prolinerichprotein,putative[AspergillusflavusNRRL3357]	gi|238488237|ref|XP_002375356.1|glutamine-serine-prolinerichprotein,putative[AspergillusflavusNRRL3357]	6	23.5	41.201	0	78.28	825730000	6	6	13705	14820	15958	14728	14542	14948	14615.7	14739.3	15530.3	14317	14239.3	15263.4
gi|238488247|ref|XP_002375361.1|conservedhypotheticalprotein[AspergillusflavusNRRL3357]	gi|238488247|ref|XP_002375361.1|conservedhypotheticalprotein[AspergillusflavusNRRL3357]	3	21.1	23.447	0	9.4802	381870000	3	4	15700	18401	18818	19669	20203	20491	16743.3	18300.8	18313.7	19120.2	19782.5	20923.4
gi|238488259|ref|XP_002375367.1|flavin-containingamineoxidasedehydrogenase,putative[AspergillusflavusNRRL3357]	gi|238488259|ref|XP_002375367.1|flavin-containingamineoxidasedehydrogenase,putative[AspergillusflavusNRRL3357]	1	1.3	60.731	0.0093294	1.274	0	1	1	0	0	0	0	0	0	0	0	0	0	0	0
gi|238488271|ref|XP_002375373.1|conservedhypotheticalprotein[AspergillusflavusNRRL3357]	gi|238488271|ref|XP_002375373.1|conservedhypotheticalprotein[AspergillusflavusNRRL3357]	2	16.5	20.262	0	6.3361	106340000	2	2	0	0	0	0	0	0	0	0	0	0	0	0
[truncated: 3,609 more rows]
